# Supplementary material for: Virophages Found in Viromes from Lake Baikal
Source: Biomolecules. 2023 Dec 11;13(12):1773. doi: 10.3390/biom13121773 (PMC10741620; doi:10.3390/biom13121773)
Supplement: Supplementary file 1 [file biomolecules-13-01773-s001.zip]

Archive with 6 entries (6 files):
- 294_MCP_all.fasta
- TableS1.xlsx
- TableS2.xlsx
- TableS3.xlsx
- TableS4.xlsx
- TableS5.xlsx
