# Supplementary material for: Virophages Found in Viromes from Lake Baikal
Source: Biomolecules. 2023 Dec 11;13(12):1773. doi: 10.3390/biom13121773 (PMC10741620; doi:10.3390/biom13121773)
Supplement: Supplementary file 1 [file biomolecules-13-01773-s001.zip › 294_MCP_all.fasta]

>BVP1_NODE_503__ORF7 MCP1
MANFKTTLIKDSTIADITSDLTYAVQSGAAQTTFQSFGVTSPSNSSLNFVVQVPSENIVL
GRDVLIQSGLTFTMVLSDVPAGDYALQCGLTASLQAFPLASLMTTMNAQINNTNVSVNLQ
DVLPSILRMNDSRELYRYNSTTPSLPDQTYGSYANGVGATNNPMGSIFNGSYDLDQNGRG
SYPVAMTVFHYPAGAAPVDTSLVSLGPTDVWYIQFTTVVSEPLFLSPFTWCNPEYNAQGL
VGINNITLTCNIDTTLKRLVSTSIPEATIAGIFAGRRTLTGVTDSNLFQSTGVALGGTVL
FPPSGSAPSLLFKFLSAQDSDGVRSKNVCPYISYPRYITNTVTAPLASGATTTLTSANLQ
LNQLPDLFIITIRKPMATQNITDAMAQFAIKSISVNLNNQSGLLSSCSMENLWRISQRNG
STQSFLEFVGIVAGNNHVTGIVANVPSTGSVLVLNPAMDLSLPDYLSCGSLGNFNFQFNV
SVTNQFPDATVPEICVVCVNSGIFVTEMGVSTTYTGILNMEMVLNAKKEPSMGSAEAKRL
VGGKLLNMSSAVRLSHAKKALMDSPVVKYARNKMASLM
>BVP1_NODE_372_ORF5 MCP2
MERLKSLRVIDSRIGRESQVIDIVSEGPSSVTYHQVVTPDPTSLAPTFTIQPSSVKTGVN
RNMRLRVRGTLNIVGANLQLLGAATSSIALRQFALQSIMQSLQCQINDFTTSLGSIQLYT
SALAAVSYTSKSMAGVGSTFASIPDTHTNYDMDLGVAGIFSQAGGGPYSDDAVNGRTAQI
TGLVIDPAGAFITLNFDVSESLLVSPFNYANSDAKYLYGVQTMTVSLSYANAHRMISWAD
QAGAATISSVALVPNLQQLECEFVTPDDMSLIERPFKHIYDWTQVQYFSTVLSGAQAPGA
TFTVTSNSIELPVIPSKFIVMCTYSTTDLQNAALSLADVSFPVQNCSIQFGTRAGLLSGA
TQVNLYEVSRRGGSHCKFPIWAGRSAITSIQTNAATSIYAGSPLIIDVAADLSLPAGAQP
VTPGMNQRVQFSFTGTFLNQTNAAVNNPRLIILALTPGYLQIEDGSTLGALGGVTLETAR
NAPIATLNMGATLQASRQSTGYSGGGTNDILSGSGFFGDLWSGIKSIAPMAASFIPGVGP
VVAPLLGKILGQGPMGGSSIGGARQKLLGNGPMGGRLMGAAHY
>BVP1_NODE_170_ORF3 MCP3
MSADIEKLAVFDSRIIQSRPKFAVEKGALSLSNAPFNAISATQSTHTYNIFVPSENVYVD
RAVEWSSTVYMTMTATLAVQPTEGTPIAQYGRDWALTAFPLNSLCSTLTATINDTTTTIN
SQDVLKEVLRLTDYKKNRLQRTCPTMLDKYQNYNDCAGAVNNPLGGYDSASDFSEVPNGA
FYNVVYTDTQGNPLGTTVTAGSLYAPAYAGANYQSINGTPIVPYDWNAGVTYAVGSLAVF
GGAIWSAVAPVLATPPAAIAWTSLGAVVGAAFPIYFRWGSTEKLVLSPFVFSDCHEYDTG
LFGINAIQLIMNLQQPTRLVRSCTLFNCSLSPVAYNPTSTSGSFSNSRVNCQFLTPSLDV
PLPPKSVVPYLEFPRYITAYQGGAIPAGAVVQIQSQTITLPSIPDLFIIYAKPNVASLSN
TQADWYFPVATSADNVSSPLSIAWDNYSGLLSSHTAEQLYAMSVKNGLDMDYNTWVGEAH
VGTALQRGTLGGSSQSFGGAASGRVPLVGGMMVLKPSQDITLSTGQAPSLVGSFSFQFNL
SVKNTSAVAQSGVQLYVVTVNSGFFESIRGSSRIIKGVLSEQDIISAPLAPMGTRDVLQR
YVGGGGMFSSLANVLSKAKDIYQQTKPLVSAVKGMLPESGMMGNVRSGLDAVGYGTGAGT
GAGTGAGTGAGTGGRRGIHRRLM
>BVP1_NODE_223_ORF10 MCP4
MSDFKTILVKDSVIGDITSDIDFAVKSGASQATYQRFPSTSSSNSAVIFNIQVPAENVVI
GRDIMINTGLTFRLFIGSQTDATKQVPIGQEALAYGVTDALHCFPFNSLLTTATAQINNT
TCSINLQDVLPSLLRLNDSRELYRYNSTTPSLPDQAYGMYAGGVGANNNPLASYSNASYD
IDQVPRGAQPVTIAVQHFIAGVFTDADLTSTAVTDTWIVTISTIVAEPLFLSPFIFGDPE
FNNQGLLGINNMTFTLNVDGACKRLWSSANPWITSIQLGTLANPNGFTSAQIGVTQSPAT
PTMLFKFLSTQPSDLVQTKNIVPYMDFPRYLTSSANNPTIAPAQTLTLTSSNLQINQIPD
LFLISVRFPMSAQTSFNTDSFLTINNISVNLNNQSGLLSSATQYDLWRMGVRNGSTQSFA
EYRGQSEAIIGGVATIVPTTGSLLVINPAYDLSLPDYISCGSLGNYNFQIQLNVTNQLPL
TFQPEIVVICVNSGIFTTQQGVSAVYTGILTKEMVLSAKSSGQASAMTSKEVSRMVGGRM
LDMNAIAVGRMRGRHGMRPMGVGGHSSGGHMAGALAGASSGGRLKKMC
>BVP1_NODE_794_ORF7 MCP5
MSTFGTCLIVDPVIGDITPELVYAVQTGAAQKTAQSFQATSASNSSIVFSIQVPSENIVV
DRAVTVSSQVFLTIQIGNATTGAGVPSGDLAFNLGLTDALQAFPLNKLFTTAQSTINNVS
VSSNEQDIVDALLRMNNSRELYRYNSTTTSLPDQAYLNYQDAVLANNNPLASYNTASYDV
DQIPRGAFPVLVAPNASFPIVHHIAAGGTDDSLTSTDVDDWWTIPITFTTIEPLLTLSPF
TWCDPEYNAQGLVGINNMSFNFTIDNSCKRVWSSAFEYGGPYSVSLGWAGYNNNNPFQNV
SMQFEFLSTQPTQLVASKNVCPYYDYARYISNSNGGVTFTPQVPATFTSNTIQINQIPDY
FIVFARIPMAQQTVLDSASFLTINNVSVNFNNASGLLSSFSQNQLWNMSRKAGLNMNFDE
WRGTALRNAQDGEGEIVYTTGSILVIDAASLSLPSYLVAGNLGNFQFQITLNMTNNYAAA
ITPELVIITANSGIFVTEQGTSTTFTGILTKELTLSTQEMKDTPAISRVMDERMIGGKML
HRGIARHPKYVAQHMKKMSGAGYSSGVSGAGYVSAVSGGAVHKKSKLHKLIR
>BVP1_NODE_100_ORF11 MCP6
MSADIEKLAVFDSRIVQSRPKYAVEKGALSLTNAPFNAIAATQSQHTYNIYVPSENVYVD
RAIEWTSVVYMSMSATLAVQPLRLSPIAQWGRDCALSAFPLNSLCSTLTATINDTTSVIN
SQDVLKEVLRLTDYKKNRLQRTCPTMLDKYQNYNDAAGAVNNPLAGFESQCDFAETPNGA
FLNVIYTDPQGNPLPAPSVAASAYTPAYPASTGILAANYVSQNGQPCVPDDWSPVITYPV
GSIVVSAGIIWSALVPLVGVAPIAPAWTNLGNVVSVSYPLFFRWGSTEKLVLSPFVFSDC
HEWDTGLFGINNIQLIMNLQAPSRLVRSTTRFGCSLTPPVYNASSSSGAFANSRINCQFL
TPSLDVPLPPKSVVPYMEFPRYITAYQGGPIPSGAVVQIQSQTITLPQIPDLFIIYVKPN
PTSLTNQQGDFYLPVATSADNVSAPLTINFDNFSGLLSSQTAEQLYAMSVKNGLDMDWNS
WVGEAHSGQAGQSGTLGGASTNFGGGACGRVPLVGGLLVLKPSQDITLQTGQAPSLVGNF
TFQFNLQVKNTSGVAQSGVQLFVITANSGFFESIRGSSRIIKGVLSEQDIISAPLAPTGT
RDMLQRYVGGAGMFGSLANILSKAKDVYSQTKPLVSAAKGLLPDSGMLGNLRSGLSAVGY
GTGAGTGGDGTGGGTGGRNRRGLSARLM
>BVP1_NODE_64_ORF6 MCP8
MSSADFQKVLVRDERLNCKDAIKYAVQRSGQNITVAEFNAISATTSSHTYNIQVPSETTI
IDRRVIWESTVILKVVIPDADTAGVPVGTPLVNFGVSEALAPFPLHGACLTQQYTINNNS
VSVNMNDVLPVLLRFHDKRELMRYNGMTPNMYDTYNYYGDGVGATNNVLGNYTTDSFDND
LYARGSFPQVLVSGGLGATGATQGTAPTFETSGTNIQTAVPLKVAGAVAGGYVYYVKFTS
REPLLASPFMWAKSSYSGQGFYGIQNLNVVMNLASDNIARMWRSGSAWNRFNSGANNYTP
MTQVSVVSYESSKLIFNFLTPKPSDMLSARNVVPYYELPRYLSTQTSSIAYATRGGTTAV
SQLIPATTTIPSTTIQLNMIPDKLLIFVRKAKASQLITDADFALAISSISINFNNQSGIL
ASATRDQLYRYSVEAGSNQSWHEFRGYSNIGNGTTGMGKQIPTSGSYLMLDMGKHIQITE
DYYASGSLGNFNLQFTLGVENYTEAPNGGGTMPIELVLITLNSGLFVCEKGQSATYTGIL
TKDDVLSASQQEPHSSGDVERMVGGGFLDKLSSFASSVVPHLKNLAPHARNLLEKSSNKY
AQLGAKGLKHIGYGVSGGMSDRLA
>BVP1_NODE_967_ORF4 MCP9
MSSNFHSVLVEDNIISQITDEVTFAVQSSGQECYQQFASTSVSTSNITFNAQIPSQEVVL
DRNMLLSSNVNFTVNVGQSGTYATAFAALATDGTGVFFDYGNTEAFGPYPMNSLITTVSG
TINNVSVNSQTQDTLATLLRLNDAPLISETNTSTATLPDFYYASYGDAVINDFSSSNNPL
GNVLQSSFDAVYFGRGTVPAKIAIIQYDAAGNAVPDSNKKYRVPTAVRAIVEVNVLLVEP
LMTLSPFVNNASGTSAGLYGINQISLNINVDSNCRRFFRTARVLGDTAPALSPQGFYTPT
FIQSITLGTAGFTSAYGASGIVANNAGFSNCQLLSRFLTLQPSQVLKLKSSRNSVSYTET
PRYLTLQGSQSAVTSRFAPGADPHQPQTTQVITSNLQLSLIPDKIVVCARIPMSQQSYGN
SDSFYTIQSATVLFNSASGLISSATLTDIYKLSRRNGSSQNFFEFFGMASRNGADKNEMV
GTIGSILIIDPVKDLSLPEYLSNSSSGSFNLQIQLNIVCNYGYSANNSTYPVEIMTTTVN
SGIFTCQSGVCSSEVGVLNKEVVLNTKMNTAPESIMMQSEYERLIGGRRHQMSRFNNPAL
MSHKRNNSMYQPRMHMGSGVSGGGVSGGVMSGGVMSGGRLSRHIR
>BVP1_NODE_870_ORF2 MCP10
MSADIEKLAVFDSRIVQSRPRYAVEKGALSLTNAPFNAISATSSQHTYNIYVPSENVFVD
RALEWTSTATMSSVITPSGTLANWAIGFPIVVPGVDFALTAFPLNSLCSTMTATINDTTS
VINSQDVLKEVLRLTDYKKNRLQRTCPTMLDKYQCYDDAYGLPNCPLNGYGTAIDYDGVQ
NGAFGQIVFTDSGGQALVEGLYYVNGVLTTTAQTGAAAGAIPAAAIVGCYRCSNGLPSLV
ASTAGGAAVDCAGPFTIFYQWTSTEKLVLSPFTFSDVHEWDTGLFGINNIQLIMNFQAPT
RIVRHTGVRWNQGVATYGAGGASPQSYATLTATQFATASPFQRSVVNVQFLTPSLDVPLP
PKSVVPYMEFPRYLTTSSATINAGVALQIQSQTITLPQIPDLLIVYVKGLLPSGSGSTNG
INDTNFGDFYLPIASRSYGGVANPLSVNFDNFSGLLSSHTAEQLYAMSVKNGLEQDWLSW
TGSAFSGQNAYAAVASASGTGVGWGGFGSQLAGSNPPSAATGAQKVPLTGGILVLKPSQD
ITLQTGQAPSLVGNFTLQFNLTVFNNTGLDGVVPQLFVITANSGFFESIRGSSRIIKGVL
SEQDIIGAPLAPTATRQELCRYVGGSGLMSSLGNILSKVKGPALDLLKQAGLAAGKELLS
HGTAYAKKKFGFGDGASGGAMSGCGDGMSGGMMSGGRARGRKGLDARLM
>BVP1_NODE_1371_ORF1 MCP11
MSSAVDTHQVLDPRLAIADNVRFAVEVGAQSQNQQRFVSQTASTSQVTANCLIPSLQTVI
DRNVRIRTTFTLQLTGNVAAVGGNQLIQYPQNCVFAPFPFSQMVQTLTCQINNTSVNSNY
ESNLALMLRQMEPSDLAKYSDFSPCSLDYYQVGTQVGTLDAHRSAVGTPDYDVKSRGSFE
IDSITGDTNAAGVKTVLITITTTEPLFISPFQFGDGLCEKEAGLSGVSSINLNFNLGASL
VGRAINFRPFAAGDTLTACVLQSISKFEVLMTFLSPKPSQLIPLTNCLPYYEMPSYKTIS
NQTAAVGAEFQITSSIVSPNCIPDAVYMFVRYANQTAQVSALANEQYFPISNVSVTWNTQ
SGLLASATQQTLYEMSKRRGLKMDWPQFKGAAQGDGLAQNSSVVVPTTGGIVCLAFNIDI
PIMEQYYSASSLGLWSYSATVTCKNNTAAQLLNTDPLELVVVFFQSGIFQSTSGSSSQYI
GVLSKDEVLRVSQEPYITHNEHLRIVGGADNFLGSMMKGSPGKMQALLKGALGAMGDAMS
GKGVSGGVSGGVSGGKRAPRTY
>BVP1_NODE_248_ORF4 MCP12
MSDFRTVLVKDSVIGDITSDLDFAVMSGASQTTYQRFPSTSASNSALIFNVQVPSENVVI
DRAVMITTGLTFTIYAGALVIPPAPAPNPQVPIGLSVFNYGLTDALQAFPLNSLFTTATA
QINNTTVTMNTQDVLPSLLRMTDSRELYRYNSMTPSLPDQAYGAYSSGVGAFNNPLAGYS
NASYDIDQVPRGAYPANVQVRHFIAGVYTDASPISTALSDTWEIVVSTIVTEPLILSPFI
FGEPEFNKQGFLGINNMSLTLNIDATCKRLFSTSNSYITNIQLGRLSAPAPGDPALNPNG
FTVAGSIGIQALASAPALLFKFLSTQPSDLIQTKSVVPFTDFPRYLTSSANTSAITTLAS
GSLTSSNLQINQIPDLFIINVRIPMSQQKWYNTSSFLAITNISINLNNQSGLLSSASQYD
LWRMSIRNGSTQSWPEFSGQASTQNAGTGGGTLVATTGSLLVINPAYDLSLPDYISSGSL
GNYNFQFQCGVINQFGFTITPEVIVICVNSGIFVTQSGVSSVYTGILTKEMVLASKSGDQ
ASAMTSSEVARMVGGQMMNRALTAVRGMRRIHNAMGAGARSGGMAPSGGMAPSGGRLSKH
Y
>BVP1_NODE_564_ORF8 MCP13
MSSADFQKVLVRDERLNCKDAIKYAVQKSGQNITVAEFNAISQNVNSHTYNITVPSETTI
IDRRVIWESTVIVRVDVPIAAQTSALVAGMAVGDPVCQLGLAGALGPFPLHSACLTQQFT
INNNSVSINMNDVLPAILRFNDKRELMRYNGMCPNMFDIYGKYQDAVGANNNPLGNYTTN
SLDNDLYARGSFNDVQVSGTNNFDAAVGATQIVAVPTLVNPAVAVLSYFIKYTVREPLLA
SPFMFAKNANSGQGFYGIQNLNITFNLSTSNVSRIWRSGLPLDNNEVAPTTTSVQSYTGS
KLIFNFLTPKPSDMLSARNVVPYYEMPRYLSTSTASIPYATRVNTTAASSSIIVPATTRL
TFTTTQLNQIPDKLLIFVRKSKASQLIADTDSALAITGCSFNFNNQSGILASATQDQLYR
FSVEAGSNQSWEEFRGFANVANAATGGGKQIATSGSYLFLDMGRHLQITEDYYSSGSLGN
FNLQFTLNVENYIPAPLASAVAMPIEMVLITLNSGLFVCEKGQSATYTGILTKDDVLSAS
SQQPHSNSDVERMVGGGLLDSLGSFASAVAPMLLKQGAQLLPPEIKRAVCGSGIGRGRRG
VDDRLM
>BVP1_NODE_354_ORF5 MCP14
MSDFRCVLIEDARIADITSTEGFGVISGASQSTFQQFQAVSSSNSSLVFNIQIPSENIVI
DRHLLLSSQLSFEISAGGASNPVPIGAKVFQYGLTDALQAFPLNSLFTTTQATINNVSVS
TNLQDVLPMLMRMNSTEALSRYNTMTPSYPDCAWGEYKNGIGSNANPLASYNNMSYDTDF
SPRGAYHLDFLQIDRYVGGVFVDNSPISTDPATNTWKIFIRVTLTEPFLALSPFINMTPN
CCAGLVGVNNMSMVLNVDSSCKRLFSTSNNTVNGAGNGLTGFISNISLGWADAPNGGASQ
AVGFANTRLLFNFLSLQPEQYAKISTKNVVPYMDYPRYLTTFASGTTIAPNATQTLTSQS
LQLNQVPDLILICARVPMSSQNQNYTSSFLAINGISVNFNNASGLLSTATQQDLYNISYA
NGSSQTFHEFRGFADINNNANGSVTAVPTTGGLLVLSPVYNFSLPSYLSASSLGQYQFQF
NLSVTNQYDFAISQPEICIITMNSGIFATQQGTSQIFTGILTKEQVLRTKEQNPQSALSS
TEYQRLVGGQMGNLGMGNVMDMVKKFSGMLPSQIKDIMKQFGVGGAHSGGAMSAGAMSGG
SISMGGKSKSKLAKHLA
>BVP1_NODE_407_ORF5 MCP15
MSSADFQKVLVRDERLNCKDSIKYAVQKSGQNITVAEFNAISQNANSHTYNIQVPSETTI
IDRRVIWESTVTLRVTVPIAAQVTALANGMVAGDPVVQLGIANALGPFPLHSACLTQQFT
INNNSVSINMNDVLPAILRFNDKRELMRYNGMCPNMYDIYGKYQDAIGASNNPNGNYTTA
GFDNDLYARGSFMDVQVSGTNGFDYAVGSLTPITTPNALVNPPVADLVYFVKYTVREPLL
AAPFMFAKSSYSGQGFYGIQNLNVVFNLSTSNVARVWRSGLPCDNNEVAPTTCSILSYTG
SKLIFNFLTPKPSDMLSARNVVPYYEMPRYLSTTTATIPYATRNPATAATATGIIPATTR
LTFTTTQLNQIPDKLLIFVRKAKASQLISDTDSALAITGVSFNFNNQSGILASATQDQLY
RYSVEAGSNQSWEEFKGFALTGNAATGLSRQIATSGSYLFLDMGKHLQITEDYYAPGSLG
NFNLQFTLDVQNFIPAPLASVAAMPIEMVLITLNSGLFVCEKGQSATYTGILTKDDVLSA
SAQTPHSSGDVERLVGGGLLDKLGSFASAVAPTAIKMGRDALDGSDNKYAQMGSKALKMI
CGNGVGRGVGRGRGGAMEDRLM
>BVP1_NODE_7287_ORF2 MCP17
MSSADFQKVLVRDERLNCKDSIKYAVQKSGQNITVAEFNAISQNANSHTYNIQVPSETTI
IDRRVIWESTVIARVDIPAAAVVTALANGMAVGDPCVQLGIANALGPFPLHSACLTQQFT
INNNSVSINMNDVLPVILRFNDKRELMRYNGMVPNMYDVYGKYLDAIGANNNPNGNYTSA
SFDNDLYARGSFMDVQVSGTNAFDAAGANIITAVPVLGVGALQYFIKYTVREPLLAAPFM
FAKSSYSGQGFYGIQNLNVVFNLATTNTARVWRSGLPCDNNEAAPSTCSILSYSGSKLIF
NFLTPKPSDMLSARNVVPYYEMPRYLSTTTPNIPYALRGAGAAAQIIIPATTRLTFTTTQ
LNQIPDKLLIFVRKAKSAQLLSDTDSALAITRCSFNFNNQSGILASATQDQLYRYSVEAG
SNQSWEEFRGFAIQGNAATGSGRQIPTSGSYLFLDMGKHLQITEDYYAPGSLGNFNLQFT
LDVENYLPVPNGAAIAGGMPIEMVLITLNSGLFVCEKGQSATYTGILTKDDVLSASAQTP
HSSG
>BVP1_NODE_87_ORF5 MCP18
MSSSDFSKVKVIDDVLATTDSVRYAVIKGAQNITPGKYTAISNSNSSITFNIQTPSEATV
LSRRMMLRNTITITCTGTIPANSPVNTRLVNLGETESLGPFPFQSLCNTVQMTINNNTVS
QNMRDVMFALLRFGDRREMARYNNSAPTAYDNYWNYANCVGSTNSPLSAWNDCSLDEAYQ
GRGVSRIKSISGNTAFGGAAAEIKTVVIVFETIEPLMLSPLIWCDPESNNQGFYGVQVLN
LTLNIGSANRLFRSAQAVLGPLNTAGNLVCTLGSVAQPDAFQEPQLLIQYYTRQPSDLVP
ARNVVPFAEYPRYLSSGSAVITAAVQTNAAGAYSLVPGSTSQFASQTISLNSIPDRLIIF
ARKTLATQTAYDADCFFPIQRIVVNFNNKSGLLSSATQWDLWRMSVESGSNATWAEFSGV
AGVSRATALDNFGLTQVATSGAPLVLSMGKHVELDDVFAPGSIGQFQLQFQVDLLNYDTN
AYGTTPQNQWELVLITQNTGVFVLERGTSQTYTAILSRSDVLAASSQPGYSSSAVKRLVG
GSIEDGFKDLSGMGESGSGPSGSGPSGSGPSGSGPSGSGPSGSGNSGSGVSGGRRLSKHL
C
>BVP1_NODE_136_ORF10 MCP19
MSQDFQKVLVKDDRLNVTDAVQYAVHKGGQNMTPATFQAISSTPSSVTFNIQVPSEQTLI
DRRVLWRSTCILKLTVTGTALNAGQMPLNVAVSDALSAFPLHQLASVMTATINNNSVSLN
VRDVLPALLRFNDRRELQRYNGYTTVAPDLLADYKAGVGSNLNSLGGWGNASDNDLYQRG
AFVIDGISTSLASGALSNPLVAPTPIAFPGSQDIYVQFTSTEPLLLSPFIFADPKSNNQA
FYGVQNMNFVFNIGDATRVWRTANYTNANTLSPLNSTFISAISVQSFSNTQLLFNFLTPH
PSDLMPARNCVPFYELPRFISTPQVPFLGFNPSLGSGIQQATQTLSTSSLQLNQIPDRLI
IQVRNPLGSCAWGQPDAFLTIRGVSINFNNQSGILSSATQQDLYRYSVENGSNQSFQEFS
GFATLPDPVSGCGRKIPTSGSLLILEFGKDIQLTEDYYASGSLGNFNLQINLQVANQFPY
AITPEIVLITMNSGLFVNERGTSSTYTGILTKQDVLEASAQEPMYQSSVKRMVGGGFLDS
LKSVAGKVLPHLLKHGKEELSKSGHPVAKMAHSAMGAMGYGASGGMSACGSSGGARMKLA
DRLMSGK
>BVP1_NODE_8945_ORF1 MCP20
MMKLAKAVDGRVDISEPTLVVFSSVPSVQYYSAVPATPSNNPNIVIPISPGFGLSRSLAF
QAEISFTITGTALDLFLEQQCVSLRAFPINQTLTNLNIQLGTNGVQITPNLFTSAFLHYN
NDSLAQRQNQSGTASAPDFTTSYEPLVGTVSSPFANTLDENQSSSINTVRTKQLSNFVVN
SAGTSLTFTANIVEDLIASPFLYNATADPQKAIFNLNNVNITMSFNYLQRMLSYSIPSGA
TVSAVSAVFNSQAILCQFVAPFENSITNRTMPTSYNYSYIQSTDTTIASLPIGASVQVST
NTQQLSIIPDMFLIYVIPSNESLTSVSPSYPDFFFPITNININIGMRQSVLGQATQFQLW
QLYKKNGGIADWSRFSGASVVDSTGVKVALGGAPLILSVAQDLNLPATSTVGEVESSNFS
ANLTVYNNTGVAWTNCTVRVVSLTDGWITTSGNGNIDVHTGGITPEMVAMANEMPYLAEE
TLKRNARGKGYSGGKYSWSDFKHDMRGVLDYISPVSKPIMGALTKKGVGMIEGAGMYPRK
SIRGAIRGMY
>BVP1_NODE_67_ORF19 MCP21
MSSADFSKVKVISDVLDTTDSVKYAVCKGAQNITPSVYNAISTSNSSITFNIQTPSESTV
IARRIMLSATLNLNLQYNYPAGTLAGILPFNYGYTEALAPFPLQSCLNTIQMTVNNNTVS
QNQRDVLFQLLRFNDRRELARYNNATPTMYDSYYNYADATLSNNNPLGAWNDVANDQDFQ
PRGTFALNSVTGNTPTPVPAAQPTTINVLVSFTTIEPLMISPLIWCDPKSNNQGFYGIQV
FNLVLNVGDVSRIVRSARATGNGVLTTTLSVAPNVPGIQSPQLFLQYYTRQPSDLVPARN
VVPYAEYPRYISPLSCPALVAAATAGGIITPTTQSQVNSQSISLNSIPDKLIIVVRRQYS
AIANPYATDSFVPITGININFNNKAGLLTSATQWDLWRMSVEAGSNQTWSEFSGVASVGS
GAGSSQVPLCGSVLCLEMGKHIELDDVFAPGSIGQFQLQFKLNLANYSAENLSTNLEICL
ITMNSGVFVLERGTSQTYTAILSRSDVLAASAQPAYSSSDVARLVGGGWEDMFKSVKNIA
DKGLGYARTGCKMLGNGQPSGGGQGSNSGGGQGSNSGGGQPSGGNLGRYLK
>BVP1_NODE_322_ORF8 MCP22
MQILERQRLQQLVNCFTSFFVLYLYTAVAIRSLAIAMERLKSLRVIDARIGRESQVVDIV
SEGPSSVTYHQVVTPDPTSLAPTFTIQPSSVRTGVNRNMRLRVRGTLNIVGANLQLLGAA
TSSIALRQFALQSIMQSLQCQINDFTTSLGSIQLYTSALAAVSYTSKSMAGVGSTFACIP
DTHANYDMDLGAAGIFSQAGGGPYSDDATNGRTAQITGLVIDPAGFFITLNFDVSESLLV
SPFNYTNSDSKYLYGIQTMTVSLSYANAHRMISWASQAGAATVTSVALVPNLQQLECEFV
TPDDMSLIERPFKHVYDWTQVQYFSTVLSGAQAPGASFTITSNSIELPVIPSKFVVMATY
STTDLQNASLSLADVSFPVQNCSVQFGTRAGLLSGATQVNLYEVSRRGGSHCKFPIWAGR
SAITSIVTNPASIIYAGSPLLIDVAADLSLPAGAQPVTPGMNQRVQFAFTGTFVNQTNAV
VNNPRLIILALTPGYIQIEDGATLGQLGGVTLETARTAPIASLNMAATLQAARQSTGFSG
GGVNDVMSGAGFFGDLWSGIKSIAPMAASFIPGVGPIAGPLLGKLLGQGPAGGSSIGGAR
SRLQLGNGPAGGRLMGAAHY
>BVP1_NODE_2933_ORF1 MCP23
MTDFTTCLLRDPKLSQITDKQVYAVTQGASNSTFQQFQAVSANNSSIVFNVQIPSQSIVV
NREVQIRARDFTFHVRVDGAGVGQTAFDLGSTDALAPFPLTMLMNTLSSQINNTNVSETI
NDILPQLLRMNDSRELYAWNSGTPTLPDQSYLNYSDGILANNNPLAGYSTSSYDVCQVPR
GAFPPKSCVLTQYTSAGVAVVTATPAIIVTATNYVIAQMSYDLIEPIFLSPFIFSNPEYN
LGGLVGINTLNLVCQLNSGQRMFRSGSGFSSVVSLGVYGGASTPFVGQCELLLNFLSTQS
TDLIPSRSVVPYMSYPRYLTTSTNSFGAFGSPTDTATITSANLQLNQISDKFIIVVRKPM
NTQTCSDSDSFFRINSIAISLNNQSGLLSTASNYELWRLSCEAGSSQTFLEFNGRANNNA
VSGAGSTVSTTGSLLVLAPSQCLSLPAMLSSGSIGQFNFQISINVTNLYGVAITPEIVII
TANSGIMVNQSGSSAVYTGILTRQMVVDTATGANVPAVDIPTYTRMVGGKMSNSGALRGM
MGSGFFSPLSRLKTMATPPPTFGGINVGSGVGRYC
>BVP1_NODE_139_ORF3 MCP24
MRVTDSLPFGVVKSGQNVTTQIYPSTSQSNASQTFSIQTPSEVTILDRNIVWKSTYKLTI
SGTPAAGVYLVDLGNRDALAPLPLHMSATTLQVQVNNNSVSVNIRDVLPQLLRMYGDDRT
LSRWNGICPLAPDTYKNYGDQLGANNNSNGSWAQTADNSLLSRGAFSIDRIQQILPVTAA
ANSQLIGDGASLRTVELTFTSFEPLFLSPFHFANLSANQMGLYGVTNMNFIFNISANANR
VWRCGASVAQIAGYSVAITDVAGSELHFQMLTPHPSQILPSKNVVDYVDFPRYLTTFTNN
IPAAALSAANVLVPATQTFSSNNIQLNQVPDMLCIVARKPMSGQTNRDSDSFYPITGITI
NWNNQSGLLANATQETLFRMSAKTTNQTWPEFKGFANKYVAPATVPGSSYNTQAQLVQTA
GSILALRFGQDIPIVEEFYSAGSLGSFNLQFNLQIQNFDTTNPLGNQVEICLMCVNSGLF
ITSQGVSSTYTGILTKSDVLAASEMKPVSERHLRLIGGVESSAVTGVADIAPKAQDAIMD
AVSAAKSALGKGDTISGGRMKLASRC
>BVP1_NODE_479_ORF8 MCP25
MSDLFKTVLVKDSIIGDITSDMDYAVQSGASQTTYQPFPATSASNSALIFNVQVPSENVV
LGRDILISTGITFTLTATGVPIGDPCIDLGNTDALQAFPFNSLLNTATAQINNTTVSINT
QDVLPSILRMNNSRELYRYNSMTPSLPDQAYVDYGDGIGANNNPLAGYTTASYDLDQVPR
GAFPLQVVSSTRTTVAGVVTTGTLIATATTDVFSVVLQTYVAEPLFLSPFIWGNPEFNSQ
GLLGINNISFTFNIDATAKRLFSSSTGYITGISLGQSGNNNAFTSSGTIGVRPIPTNPAV
LMRFLSTQPSDLIQTKNIVPYIDYPRYLTVSGNNASMVAYSTQTLTSSNLQINQIPDLFL
ITVRKPMSSQTFNDSMSQFIINNVSINLNNQSGLLSSASQYDLWRMSSRNGSAQSFVEFG
GQALVNNGTTGAGSIVYTTGSVLVINPAYDLSLPDYITCGSLGNYNFQFSVGVTNQSNQT
IQPEICVVCVNSGIFTTQQGVSAVYTGILTKEMVLATKASRQVGAFTSQEVSRMVGGKML
NRCASAMKGMGRSKGGVMSAGEMSAGAMSAGAMSAGAKSRLSKHY
>BVP1_NODE_1892_ORF2 MCP26
MSSFSTVLIEESAIADLTSKETFGVYSGSGQKTLQRFLATSASNASLIWNVQIPSENIVV
SRHPLMQTDINFTIAINNPVPAGDLAFDYGATDALQCFPLQSLFTNYSVMVNNTSITTNL
QDILPQITQMYDKRQLTRYNSTTPSMPDNSFGQYNYAAGTNSNPLGSIFDMSYDSDFAPR
GAFDLRGCFPARFIGNVFQDTSLISTGAVNENWKVYVFCTVTEPFLALSPFVDLNADNSS
GLIGVNTVTLTCNVDSTCKRLWSTSNYNLVGTALVPYITSITLGTAGAPAGAGVISTSPN
GFESTYLLMEFLSLQPSQAARMSSKCVVPYMDYPRYITPASNLAAMLSGGNAPITSQNIQ
LNSIPDLFIICVRQQMATQSWQNTSGFLTINNISISFNNKSGILASANQQQLFNLSAKNG
CCQTWQEFSGLANANSLLGNGVSVPMLGSVLVLNPSLDFGLDDFLSASSLGQFNLLVTLN
VTNQYDYSIQPELIIITASSGLFITEAGVSSTYLGILSKQAVLDDKAGSPAIDSSSYERL
VGGRQSSRGVGNMLKSVHSLAKHSTPAMVGGGVVGGGRKGKLGKYL
>BVP1_NODE_1724_ORF2 MCP27
MRVTDSLPFGVVKSGQNVTTQIYPSTSASPSSQTFSIQTPSEVTLLDRNIVWRSTYTIEI
RGTPAAGEYLVDLGNRDALAPLPLHMSATTLQVQVNNNSVSVNIKDVLPQLLRMYGDDRT
LARWNGIAPLAPDTYRNYPDQIGANNNSNGSWAQTADNSLVSRGTYGVDFLEQTTPALAG
AERNKQTIGDGTLRVVSLTFTSFEPLFLSPFHFANLSANQMALYGVSNLNFIFNISAQAN
RLWRCGASPAAIAGYSVTLTAVAGAQLIFQMLTPHPSQILPSKNVVDYVDFPRYLTTFNN
DIAAGAVNGLNQLVPTSTPFSSNNIQLNQVPDMLVICARKPMSQQTNRDADCFFPISNIS
INWNNQSGLLANASRDTLFRMSAKSTNQTWQEFKGIANRYVPPSALGQYDTQIQNVLTSG
SILALRFGQDIPIVEEFYAAGSLGSFNLQFNVQIENYTLTNQPVELVLMCVNSGLFITSQ
GVSSTYTGILTKSDVLAASEMKPVSERALRLVGGVESSAVTGVADVAPKAQEAILDAVAA
AKGALGKGDGVGGRMRLASRC
>BVP1_NODE_2337_ORF2 MCP28
MASAIIPYPAIDDRLNIESSVAFAVLKGAQSINQQRYSATSLSPSTININAVIPSLSTIV
DREFLVETTFTIAVTGVPSNNQRLLGFGSSNTDGFVPSVLNSFPFSRLQNQAILQLNSST
FTMNMESEFDLFYKMMSQEDLDKYSDMCPVGRDVLLQNPTTATNQPLVSSVRSQYAGATQ
CSTYKTTRGCYPVTYTNIDDDTNYPNPLSNNGTTTYTAKFQVTTIEPVFISPLVWAYAQN
NAGMTGISALNLTFNLLNNADRAFRASALNANALTPYTTIIQSIDKCTLLVNLLTAPPTQ
LMPLTQSLSYFESPVYKTSIELSSSSVTSSTISPNNVPDCMYLAVRKRIRSCYDVDGYMP
ITNVNITWGTTSGILSNATQAQLYQISKEAGLAMSFEEFRGKSQIANNIPNPLLTCGGFL
CIPFGLVIANMDAFTTCGSIGNYSLQVSCQFDNSMTANDYGIVAQNYELLLVLQSSGVVV
TSQGQTSTFIGLIDRNVVLTMGEEQNAQPKRAIGRLLGGGLFSSLKSMALPLAKALVPMA
RQALATSENKNANKLHQQLEKVGLGRPRHR
>BVP1_NODE_178_ORF10 MCP29
MSSADFTKVKVIDDVLATTDSVKYAVVKGSQNVTPGKYTAISNSNSSVTWNIQTPSEATV
LSRRIMIRNTITLSITGTLGAGAGVNDLLVNYGLTEALGPYPFQSLCNTIQMTINNNTIS
QNMRDVMFALLRFGDRREAERYNNATPVGYDSYWDYADAVGSNNSPFGAFNDLSPDESYQ
GRGVSRILSITGNTPGPGAKNITLQFETIEPLLLSPLIFSDPKTNNQGFYGIQVMNIVAN
VGSTNRILRSAQRLIGGAATALTVSLLAPNAFDTPQLFIQYYTRQPSDLVPARNVVPFAE
YPRYLSSGQNIIPAAIPLTPAVAGSTSIQPGVLPSFASQTISLNSIPDRLIIFARKVLSN
QTAYDADSFFPISRILVNFNNKAGLLSSATTWDLWRMSVESGSNATWAEFSGISQKSAAA
SASQAAVSGVRQIATSGAPLVLSMGKHIELDDVFAPGSIGQFQLQFQVDINNFTSDVYAA
GSWELVLITQNTGVFVLERGTSQTYTAILSRSDVLAASSQPGYKHSDVVRMVGGGVEDGY
KDLSGMGNAGSGFAGSGAAGSGNAGSGFAGSGNAGSGNAGSGNAGSGLAGSGRRISKHLQ

>BVP1_NODE_5755_ORF2 MCP30
MSSTGKFTVFDDRIVQTAPAYAVYKGGESISNTIFNAISANSAQHNFNCPVPSPNLFVDR
AVDWTSTSAILFGFKINNDEAGITASNSVATPLISIGRDFALSAFPLHMMTQTMTATIND
VVVSMNTAELLPQLLRLADFEKNLIQRTCPSMLDSYANYDDGFGSLNTPINSYYESVPGC
HPTNGSYGRVDFADPNTGYALVGDGTYTYGTQTVAYIDGLPVCSSTVAGGAINTGIVGND
TLYVAIRFTSTEKLVLPPFIWQDVKDQSTALFGINAFQVLMNIASSSGLQRVIRCTDRNF
RTVDKTTVAFAGSGFFQSKLNVMFITPNLALPLPPVSSVQWCESPRYTTALSGTILKGQS
SVVLSSNNIVLPCIPDYMMIYIKPQQGKYASTDADWVLPVTNISLNFNNFSGLMSNFTQE
QLYHLSMVNGLNCDWNLFSGKARISKPDVGMPAWVQTCGAPLLIKPGKDFALSQGLACGL
SGNFNTQFNLTIDNTMGDEYTSDNGLLLYVVCINSGFFESQGGSSRIIRAPLSETDVINA
PTSSEMGKQKMDRLIGGGFFDKLAPFINRAKDVYNSTKPVISMAKNLLPEGSIKSGLSSV
GYGKRGKSMADRVADM
>BVP1_NODE_109_ORF6 MCP31
MSSADFSKVKVIDDVLATTDSVKYSVIKGAQNITPGKYTAISNSNSSVTWNLQTPSEATI
LSRRIMIRNTISLSISGTIVGADPNALLVNYGLTEALGPYPFQSLCNTIQMTINNNTISQ
NMRDVMFALLRFGDRREAERYNNATPVGYDSYWNYSDAVGSNNNPMAAFNDLAADESYQG
RGVSRITSITGNIPGPGLKNIVLTFETIEPLLLSPLIFSDPKYNNQGFYGIQVLSVVANV
GSPNRILRSAQRLINGNATGLSVSLLSPQAFVDPQLLIQYYTRQPSDLVPARNVVPFAEY
PRYLSSGQGTIPAGSFLNPAVAGTSSFTPGTLNSFASQTISLNSIPDRLIIFARKVLANQ
TPYDADCFFPISRILVNFNNKSGLLSSATNWDLWRMSVESGSNATWSEFSGLSQASAATG
IDQSGFAGVKQIPTSGAPLVLSMGRHIELDDVFAPGSIGQFQLQFQVDINNFSTDVYAPG
TWELVLITQNTGVFVLERGTSQTYTAILSRSDVLAASAQPGYKASDVVRMVGGGVEDGYK
DLMGMGLAGSGFAGSGSAGSGNAGSGNAGSGNAGSGNAGSGFAGSGKPRISKHLQGY
>BVP1_NODE_241_ORF5 MCP32
MDAPLFHTALVTDSKIAQITDDLAFAVYQGASSNTFQQFTAVSNSNSNLTFNVQIPSESV
VINREVLINATMTITLTIGGTATGFVPIGQQAFNYGVTDAFQAFPISKSFSTTTATINNS
NVSTNTQDILDVLLRMNSSRELLRYSGMTPSFPDSQYAQYSSGYLTNNNPLASYNTASYD
IDQVPRGSFPLASGSQIYRYVNGIQLDNNPVAQVGNATEQWKVVLAIDATEPIFCSPFIF
GEPDFNKSGLAGINTINLVMNIDGSLKRVFSTMAGLATNATAYSVSVAGGNTTGLGSNAS
NTTIFTSPQLLMNFLSTQPTQLVPSRVVTPYIDYPRYISSGTSQQPIVSGASATLNSQNI
QLNQLPDYFFIVVRPSMSSQTITNSASFLTINSISINLNNVSGILASSTQEDLWKMSIGN
HSTQSWLEFSGLASQNDNTTGLGDVVGTTGSILVLSPALNLSLSNMLSNSSIGQFNFQFS
INVTNNLGIDLNGTTNPLPEILVVTANSGMFVTSMGSSSIFTGLLTKQLVLDASEKQSED
PIQSSMMSRLVGGKMGNMPTSAIKHLIGKNGMRRVGGTAYSGGADSGGRMSKLSKLCM
>BVP1_NODE_2166_ORF2 MCP33
MATADILKQAVFDGRIVQPQARYAVDKGALSLTNAPFNAISASASQFTFNVNVPSQNVFL
DRAVDWSANCLLALSVQINSAVSPYVLGQPVLSFGKDCALAPFPLNSLTATMTATINDTS
VVINTDTVLKEVLRLTDYKKNRLVRTCPTMLDNYGSYNDAYLAVNSPLASYLDATESAEV
PNGAWWNIQFCDSTGAVLSGNGNYTVSAQNYAYLDGIPVRDTAVYAGDATYPLFVQFFST
EKLVLAPFIFADSKEYDTGLFGVNNIQIVMNLKSGDGVSRVIRYTTGNGRTIASCALSNY
AVSGSPFQNARLNCQFLTPSLDIPLPPKSSVPYLEFPRYISNNYTSMTAGKVETLSSQTI
VLPQIPDMLIIYCKPQAYVDASEADFYLPITGININFDNFSGLLSSHTAEELYRMAVHNG
LEMDWNEWRGRARSGRTGKNIQTVGGFLILKPGQDITLQAGQAPGLIGNYTLQFQATVEN
TSSATRTPVLFVITVNSGFFETLAGSSRIVKGVLSEADVISAEPVMEVSRDALERTVGGG
FFDKIGSFLSKGMDIYNKSKPLVSGIKSILPESGLLGKVKSGLDTVGYGHAGAGRKSLSS
RLM
>BVP1_NODE_155_ORF8 MCP34
MSADIQKEAVFDDRIVQSRPRYAVEKGALSLTNAPFNAIASTASQMTFNVYVPSENVFVD
RALRWSATGRFSLLATPAGGASAPVAGDPILVVGQDLAASSFPLNYLCQTMTATINDTTA
VINSQDVLLEVLRLTDYKKNLLQRTCPTMLDKYQSNYLAAGSVNNPLSGYSDAVNDDIVP
NGAFLGFNWTDPNGVPLVGTASPAYPGAPYDMVNGVPVFATGGVAAQTLYFSITSTEKLV
LSPFVFADDCESDTGLFGINNIQLVMNFKSPGAGGSLRVLKTLGNQGTNTVVSNVVFNTG
ASGGVWANPVMNVQFLTPSLDVPLPPKSVVPYMEFPRYITQSQNGSINAYGSANGYTAQL
QSQTITLPQIPDLLIIYVKATQVSGGAPGVADPLDPSYCDAYLPIASQFNSSIKNPLSIN
FDNFSGLLSSHTTEELYQMSVSNGLEMEWNQWSGLARSPAAIPVSTSAPVAGTYPGYASG
AWRPTSGGFLVLKPSKDITLQSGQAPSLVGNFTLQFNLSVVNTFPFAVQPTLYVITANSG
FFESIRGSSRIIKGVLSEQDIISAPVASAQTHEGLKRLVGGKISFGSLANVYNKAKSIYD
QTKPVVSAIKNALPGEGMMGKAKSALGAVGYGTGSGKQRKGLSARLMMD
>BVP1_NODE_183_ORF13 MCP35
MSDFKCVLIEDARIADITSEEVFGVQSGASQSTYQQFQAVSSSNSSIVFSVQIPSENIVI
DRQLLLQSTVTFSIACGNVPAGDLAFQYGLTDCFQAFPLNSLFTTTQATINNVSVSTNTQ
DVLPMLMRMNDSRMLSRFNSLTPSLPDNQYGVYADAVGANNNPLASYNTNSYDIDFVPRG
AYPIVINSILHTITAGGTDSSLVSTNTADTWTIVITAQFTEPFLALSPFLNTLPNNSAGL
VGVNNMSLVLNIDSTCKRVFSTANTTITGSGTTAAISSYIQSITLGSVANPNQPVGFAST
RLLFNFLSLQPEQYAKISTKNVVPFLDYPRYLTTSTSSNLCAPLGSTVITSQSIQLNQIP
DLILICARVPMSSQKWYNASSFLTITNISVNFNNASGMLASATQQDLYNISVSNGSSQTY
SEWVGAVNNNNPATGGVTTIPTTGGLLVLNPVNQFNLPSYLSASSLGQYQFQFNLSVTNQ
FPYAVTPEICIITMNSGIFATQQGTSQIFTGILTKEQVLKTKEMNPVPHLDSGEYARLVG
GKLGNMGMSSLMKMVRHYKKNKLAGGIHSGGAHSGGAHSGGAMSGGSMRGKLTKHLK
>BVP1_NODE_238_ORF5 MCP36
MSSADFSKVKVIDDVLATTDSVKYAVVKGAQNITPGKYTAISNSNSSVTWNIQTPSEATI
LSRRIMIRNTISLTITGTLAANSGDALLVNYGLTEALGPYPFQSLCNTIQMTINNNTISQ
NMRDVMFALLRFGDRRETERYNNAAPAGYDSYWNYSDAVGSNNSPLGSFNDLAMDESYQG
RGVARILSITGNTPNNTAAAVLKTIVLTFETIEPLLLSPLIFSDPKYNNSGFFGIQVMNI
VANVGSTNRILRSAQRLINATATGLSVNLTSPQAFDAPQLFIQYYTRQPSDLVPARNVVP
FAEYPRYLSSGQQPIPAAIPLAPPVAGSTSIAPGVLASFASQTISLNSIPDRLIIFARKT
LATQTPYDADCFFPISRILVNFNNKSGLLSSATNWDLWRMSVESGSNATWAEFSGLSQKS
QAASNAQTAVAGLLQIPTSGAPLVLSMGKHIELDDVFAPGSIGQFQLQFQVDINNFSDVA
YAAGEWELVLITQNTGVFVLERGTSQTYTAILSRSDVLAASSQPGYKASDVTRMVGGQME
DGYKDLQGMGFAGSGFAGSGNAGSGNAGSGNAGSGNAGSGNAGSGFAGSGRSRMSKHLC
>BVP1_NODE_799_ORF5 MCP37
MSSSDFSKVKVLYDVLNTTDSVKYAVVAGAQNITPAKYDAISKSTSSITFNIQTPSESTL
LGRRIMLRNVMEITINATFNVTTPNGTLAVNYGFSESLAPFPFQTALNTCQLTINNNTIS
QNEKDVLFQLLRFNDRRDLARYNNTCPTMYDSYYAYQDSIGSNNTPLGAWNDVAHDQDFQ
PRASFRLISITGNTPFVTGSGLFPREIKIKFETIEPFMLSPLIWCDPKSNNQGFYGIQVL
NCVFNLASDTSRILRSAQSAFLTSTYPATTPNLAFADLKCSLTEVSESQMFIQYYTRQPS
DLVSARNCVPFAEYPRYLSPIGTALPAAAKNATTGIITPTKLNSINSQSISLNSIPDKLI
ICVRKAVGKQTLYDSDHFFPISKIVVNFNNKAGLLSSATQWDLWRMSVESGSNQTWAEYS
GRAAVGGALGKYPNGYNEIPLCGSVLCLEMGNHIELDDVFSAGSIGQFQLQFQLDIENYS
GEAFGVNDLEICLITMNSGVFVLERGTSQTYTAILSRSDVLSAKSQPGMAHSDVKRLVGG
GWDDIMKTIKNVAGVVGQVAPMAQQALGAFGYGQSGGGTSGGGTSGGGTSGGGTSGGGMS
GGRVKRHLTCM
>BVP1_NODE_4558_ORF1 MCP38
NMAAPLENVLVVEKMMDLETVDNPKGVVYIGPTNQSLFKYAASSASASNIIFNNICAPSL
STVMKRTLRIEMSVNVVATYDPAVGGGQFNAIGADGAPVAIITGTGGGGGLNDFISACLR
ACPLGSVISSADVRLNGGSTNCSLNQYNLIYPFITGDADKRRYAAEMPLQADNSAVYEPF
SVNSPFLGLQANSNIPTRASYLAVKTGATATTNSYTISWVEELFISPFLTGHSMDDVGLA
NVNNLTIALRLDPLANMISSIDVGGVAYVVTLGAVPNLLVEFNSQNSILAARTPQTCVYN
YDQIQSYTRSMGNVSGVAGAVAPGLQTGDALRLPCLPSKIYLFACPTVKGPTVPDTFLRI
TKVSINFNDKTNLLAGFDEASLYQMSQANAGGKSASFMNINQWKYGCGSIIVIDVEKNLS
IAESAQSGSQNQFSTLQCSITFDNSNLKYASAAAVDYTLFQVVVSPGKAFVSPSQCEFTV
LGPSPSEVLSLTASGDKVDENDLPEGNTPTGKGFMDVLSRGLSLVAKHVKPEHLMAAHGY
LKNKFGGAVSGAGISGGGVHRRAHGGGISMG
>BVP1_NODE_132_ORF9 MCP39
MSDVAKYSVVDPRIVQKPASYAVEKGALSLTNSRQTAIANSSSQQAWNIQVPSENVFIDR
AIDWNCRVPLIVKFTPTATVASGPLFQHGKDWALPAFPAQQCVSVTQATINDTTTTINTS
DVLNQVLRLVDLNDSRRQRTCPTMLDRYTTYPVGGVVNSPLSSYDNAVRSDCVPNGAWGG
IRYYTSGTFATPIVNGTAGVSVSTSGVVDGVGGDAQGYGVSLDVTTAVGAGEEVTLFMSF
DSCEKVVLSPFIFGDEFELSTGLFGVQNIQLQMNLQSPQRVVRTAADFKASLTGDVSVAY
GSPSSQGVFLESYVNVQFLTPSLDVPLPPKSIVPYMEFPRYITTGQPAITALSTGEVQSN
TITLPNIPDYLYIYAKPQSYGSSNTGDFVCPITKIAVNFDNFSGLLASHTQQQLYKMSVF
NGLDMDWDEWSAGGTGQVGSAGVAGSSYAPLCGGPLLLRPSRDIVLQAGQAPALVGQFTF
QFTATLFNPSASSVSPLIYVVAISSGFFETIKGSSRIIKGVLTEQDILSAPAISEPVTDA
SLNRPVGAGRKSHASPLSGMGRKKHAMSGYM
>BVP1_NODE_478_ORF6 MCP40
MSSSDFSKVKVLDDVLATTDSVKYAVVKGAQNITPSVNNAISKSNSSITFNIQTPSEATV
LSRRVMIKTKLFFTVSGAIQAGKTRLVDIGTDSALGPFPFQSLCNTIQMTVNNNTVTQNQ
RDVMFALMRFGDAREMYRYNTSAPVAYDQYWQYSDAELANNNPNGSWSNVAMDPAYQPRG
AFRIDRIQGNSVGVAGDAKTVAISVEVIEPLMLSPLIWCDPQSNNQGFYGIQVLNLVFNI
GVANRLFRSSVPGLTVALGNTASNGEAFGDTQLLIQYYTRQPSDLVPARNVVPYAEYPRY
ITNISGTIPAGVTVNDGSEYSLTAGQFPTIESNSISLNQIPDKVIIFVRKRLASQNSADA
DCFFPIKRLRVNFNNKAGLLTSATRWDLWRMSVESGSNQTWAEFSGCATRRVANQPLNEI
ATSGSVLALSMGKHIELDDVFAPGSIGQFQLQFSVEIENFSPTAYVDNCELVLITMNTGV
FVLERGTSQTYTAILSRSDVLSASSMPGYKSSDVKRLVGGNMEDSFKSLVGLPDKGSGQS
GGGTSGGAYGCGTSGGGTSGGGTSGGGMSGGSRMKKHLQ
>BVP1_NODE_165_ORF18 MCP41
MATADISKEACFDPRIMQNPARYAVDKGGLSYTNSPFNAISATASQHTYNINVPSQNVFL
DRALNWTSTAFLQLNAVLDAVVSPFVAGQPVLKIGADIALTAFPLQSMIGTLQATINDTS
VTINLDTVQKEVLRLVDFAANRKQRTCPTKLDRYQNYQDSYLAVNTPLASYLDATEDAEV
PNGAYFNVAYTDAAGALLVGSGSYVSGATTVNFINAIPVRTAAAPGVDLAVYPIFIRFTS
TEHLLLSPFIYADSYEYSTGLFGINNIQLVMNFKSGTDVGRVLRNSTTGGRTISSVTFNV
NTATPFINSRVDCLFITPSLDIPLPAKSIVPYFEFPRYLTTGSDTILAGQTATLQSQTIT
LPQIPDMLVIYVKPQATQPNSVADFYLPITQCSVNFDNFSGLLASHSTAQLYQLSHHNGL
MMDFNEWNGQGYSGETGGKIPLVGGFLVLRPGSDFALQPGQAPALNGNFTLQFNVTVLNQ
TAGSITNPVITTIAVNSGFFETLAGSSRIIKGVLNEADIISAPMASEGTKQELGRIVGSG
FLSNLSNMLSKAKDVYTKVKPGSDVGRVVSAARAHMPAGVSKVLGDVGYGHAGYGQAGAG
RAGAGRKKMLSERLM
>BVP1_NODE_514_ORF5 MCP42
MSSAVETFQMLDPRLSVSDNVRYAVEVGAQSQNQQVFVSQTASPSQVTANCLIPSLQTII
DRNVRIRTTFTIQVTGNVAGANPFLVGYPDNLVFSPFPFSQMVQTLTCQINNTSVNSNYE
SNLALMLRQMDQSDLAKYSDFAPCSLDYYQQPDAVGAHGTLSAFNNADQTALGYDVKSRG
TFLIDSITGDGAGGGGGTVQTATITITTTEPLFISPFLFGDGLCDEASGLSGVSSINLNF
NIGPTLVGRAFTIVPAAGGNTITSCILSGIPKFEVLMTFLSPKPSQLIPLTNCLPYYEMP
SYKTVQTLATAAGATFDLTSSIVSPNSIPDSVYMFVRDSAQSAIVRAQLNEFYYPIQKVA
ITWNTQSGLLASAQQQTLYEMSKRRGLKMDWPQFRGDACGVGALNTVTKVATTGGIICLS
FNKDIPIQEQYYSSGSLGLWSYQCQVTCLNNTANALAGAVELVVVFFQSGIFQSTSGSSS
QYIGVLSKDEVLRVSQEPYITHNEHRRIVGGDDHFLSSMMKGSEGKMKALVKGALGDALE
ASGRGMSAGNLDASGKGMSAGRRGPRTY
>BVP1_NODE_108_ORF7 MCP43
MASEFKTVLVKDPTIGDITTDLVYAVKSGANSTTYQSFAATSATNSVQVYNIQVPSENII
VGRDALISTPIQFRINISAVPVGENAISWGQTCSLQAFPLASVMTTATATINNTTTSANL
QDILPQLLRLNDNRELFRFNGCAPSLPDQEFGVYSDAFAANSSPLAGFANKSYDGCLAPR
GAHPCVVQVDRYVNGVYTDHSIVSTDAVTNTWVVTVFSVSSEPIFLSPFIYGEPHHNQQG
MLGVNNMAFTFNINSSFNRLVSYGGPGVATITAGIGTDPDGAKWAADPLMFKMSYGVASN
LLNAPSGGASVLLRLLSSQPSDMLSTRCVLPYFDLPRYLTNVNGGNVLAANAPFAVSSQA
IQLSQLPDYFIIVARKSLNTQTISDTSSFLTIRGISINLNNQSGLLSSASQQDLYRLSIK
NQSQQSWSEFNGKATVSSAGGGSSLVPTTGSMLVVSPTDLSLPDNLSCGSLGAFSLQFTA
QVFNQFNDPVACELCVIACNSGIMVLNQGTAAIYTGILTRDAVDRAKREKAVVLPDRMIG
GMLNRAMGMHPRRFGMMGSAMSAGAASAGAKMSKLSGMY
>BVP1_NODE_5332_ORF2 MCP44
MSADFKTTLIKDSRLCDITDQLTYAVKSGASSTTYQQFSAVSTSNSSMTFNIQVPSENIV
VSREVLISTDIFFTINITNVPVGDTAFNYGETDAFQAFPLNSLFTTCSAQINNTNVSSNL
QDILPSILRLNDNRELYRYNGMTPSLPDQAYKSFSDAVGASNNPLGDWNDQSYDGDLQPR
GAFPCLLTLVHNISGGGQDVSPVSTNVLDTWVITGQVSVTEPLMGLSPFIYGDPTYNKQG
LVGINAMSFVFNIDSSCKRFFSTANSGYTISVSLGTQAQQNPFTNTKMLINFLSTQPTDL
ISARNVVPYMDLPRYLSLQSSTGPIAPGSIATLNSQNIQINQLPDYFIISVRKPISTQTI
KDSSSFLKINSISVNLNNTSGLLSSATAEDLWRISVCNHSTQSWAEFSASANVANNATGV
GSSVVTTGSLLILSPAFDLSLPDYLSSGSIGQYNFQFQVNVTNTDPSTITPEICIICCNS
GIFTTIAGSSNIYTGILTKQMVLDAKTNEESVDPCSSAQYQRLIGGAMVNRIATSAKKLP
LVKQIASSVARLTGLGVPSGSGMGSRLEKLCY
>BVP1_NODE_191_ORF1 MCP45
MSDFKTVLVRDSVIGDITSDMDFAVKSGASQTTYQKFPSTSSSNSSVIFNIQVPSENVVI
GRDILLNTGINLTISAGSASVVANQVPIGESVFSYGLTDSLQAFPFNSLLTTATAQINNT
TCSINLKDVLPSLLRMNDSRELYRFNSTTPSLPDQAYGKFSDGVLANNNPLASYNNASYD
IDQVPRGAFPVIVNIEHFIGGVYTDALPISTAVTDTWKIFIQTVVSEPLFLSPFIFGNPE
FNCQGLLGINNMTFTLNVDATCKRVFSTAGPYITDIALGIISPNGATQVVANPNGFSSTP
AIGVSPSVSAPSLLLKFLSTQPSDLVQTKNIVPYMDFPRYLTSSANSTPILTLATGSLTS
SNLQINQIPDLFIINARIPMSSQSWDNPSSFLTMNSISINLNNQSGLLSSASQYDLWRMS
IKNGSTQSWEEFSGQALVNDNSTGAGVLIPTTGSLLVINPAYDLSLPDYISCGSLGNYNF
QFTCSVSNQYGFTISPEIIVICVNSGIFTTQQGVSAVYTGILTKEMVLDAKTSQQASAFK
SMEVKRMTGGNMLNMPLTAMKAFRRIKGMMPRLGGESSGGQSSGGAKGRLSKMC
>BVP1_NODE_259_ORF8 MCP46
MSSSDFSKVKVLYDVLNTTDSVRYAVVAGAQNITPSKYNAISKSTSSITFNIQTPSESTL
LARRIMIRNVMEITVNATFNVATPDGTLAVNYGFSESLAPFPFQTALNTCQLTINNNTIS
QNEKDVLFQLLRFNDRRDLARYNNTCPTMYDSYYNYQDAIGANNNPLGAWNDVAQDQDFQ
PRGSFRLISITGNTPFVTGSGIFPREIKIKFETIEPFMLSPLIWCDPKSNNQGFYGIQVL
NCVFNLASDTSRILRSAQSALLSSVYLPAVPSANPAYADLKCSLTDVPESELFIQYYTRQ
PSDLVSARNCVPFAEYPRYLSPIGSLMAAATKNAATGVITPSKLNSINSQSISLNSIPDK
LIICVRKQVSKQTLYDTDHFLPISKIVINFNNKAGLLSSATQWDLWRMTVESGSNQTWNE
FSGHAATGGAVGKYPQGYNEIALCGSVLCLEMGNHIELDDVFSAGSIGQFQLQFQLDIEN
YSNEAFAINDLEICLITMNSGVFVLERGTSQTYTAILSRSDVLSAKSQPGMSGSDVKRLV
GGGWDDIMKTIKNVAGVVGQVAPMAQQALGAFGYGTSGGGTSGGGTSGGGTSGGGTSGGR
VKRHLTCM
>BVP1_NODE_235_ORF9 MCP49
MRVTDSLPFGVVKSGQNVTTQVYPATSASPSSQTFSIQTPSEVTILDRNIVWKSTYRLTI
SGTPAAGHYLVDLGNRDALAPLPLHMSATTLQVQVNNNSVSVNIRDVLPQLLRMYGDDRA
LSRWNGICPLAPDTYKLYPDQLGANNNSNGSWAQTADNSLLSRGSFSIDRLQQTTPVTAN
ANAQLIGDGITPRVVDLTFTSLEPLFLSPFHFANLSANQMGLYGVTNMNFIFNIAANATR
LWRCGATGGQIANYNVQIASVTGSSLIFQMLTPHPSQILPSKNVVDYVDFPRYLTAFAAP
IAGAGINANALVPTTVTLPSNNIQLNQVPDMLCIVARKPMTAQTNRDSDCFYPITGISIN
WNNQSGLLANATQETLFRMSAKTTNQTWPEFRGYANKYLPPAQAAGAVYNSQAQLVQTAG
SILCLRFGQDIPIVEEFYAAGSLGSFNLQFNLTLQNYDLAAGDVEICLMCVNSGLFITSQ
GVSSTYTGILTKSDVLAASEMKPVSERHLRLVGGVESSAVTSVADVAPKAQEAIMDAVSA
AKSALSGKGDTISGGRMKLASRC
>BVP1_NODE_81_ORF2 MCP50
MSSSDFEKVCVQDDVLNTTDKVRYAVFKGAQNVTPSQYEAISKSNSSITFNIQLPSESTV
FSRRLMVEVDMTVQIQASFSATAPNGSCLFNYGYSSSLGPFPFQSLCNTVQATINNNTVS
QNMRDVMFQMLRFNDRRELARYNNACPTMYDSYLNYDEALGTNNNPLAAWNNVSNDQDFQ
PRGAFKLISVSGNYAKGDAAAPDPTLRTILVRFKTTEPLMLSPFIWCDPKSNNQGMYGVQ
TLNFVFNLGQANRIVRLALNDLYLNGLATVSLPNNAISTARLLMEFYTRQPSDLVSSRNV
VPYAEYPRYITPAPAVTAGSQSGLQNFQSIQLNSVPDKLIICVRKVLGSQSNFDSDSFLP
ITGITINFNNKAGLLSGATQWDLWRMSVESGSNQTWAEFQGFAPLGSQTAFVPVATTNTG
YQQISTCGTVLALEMGRHVELDDVYAPSSIGAFQLQFQINYTNNTAVNINANEYEIVLIT
MNSGVFTIERGTSQTYTAILSRADVLSVSSQPSVSKSAVARLVGGSWEDSFKSLCSSVAP
LAGKAEQIKNFITGDGQSGGGQSGGGQSGGRMRKHLAM
>BVP1_NODE_649_ORF1 MCP51
MSDFRTVLIEDSRIADITSTEVFGVQSGASQSTYQQFQAVSSSNSSIVFNVQIPSENIVI
DRHLLIASELSFQISAGSVPIGQQVFQYGLTDCLQAFPLNSLFTTTQATINNVSVSTNLQ
DVLPMLMRMNDMRKLSRYNSLTPSLPDCAYGEYKDAPASNNNPLASYNNNSYDEDYLPRG
AYKLLVCQLDHYIAGVYTNNSPISTATTDTWKISIRVELTEPFLALSPFINCEPNSSAGL
VGVNNMSMVLNVDNSCKRLFSTANNAVVGGNSLGGYINDIQLGWATAPQGLSAQQVGFVN
TRLLFNFLSLQPEQYAKISTKNVVPYLDYPRYLTTFTSGTSIAPQGTTVLTSQSIQLNQV
PDLILITARVPMSQQNWNYASSFLTINGISVNFNNASGLLASATQQDLYNLSFRNGSSQN
FSEFRGQANFNDNATGSVALIPTIGSLLVLNPVMDFSLPSYLSASSLGQYQLQFNLNVSN
NFDFSVSPELCIITVNSGIFATQQGTSQIFTGILTKENVLRTKEQNPVPHLSTTEYERLV
GGKLGNRGMGNLIQMVKDIPKLPTQIKDAIEGMKGAGSSGGMRGGAISGGQKSTSKLAKH
LC
>BVP1_NODE_318_ORF8 MCP52
MSQDFNKVLVKDDRLNVTDAVSYAVHKGGQNMTSAQFNAISQSASSVTFNIQVPSEQTII
DRRVLWRSTVLLKLSVAGTALNAGQLPINYGVTDSLSAFPLHQLASVMTATINNNSVSIN
IRDVLPAILRFNDRRELQRYNGYTPVMYDNFAQYSDALGALLNPLGSIANSADNDLYPRG
SFQLDGISVGVDGLTALPSPLVAPVANVNGTTQYIYVQFTVAEPLLISPFIFADPKSNNQ
GFYGVQNMNMVFNIGDATRVWRSANNTATAGNTPLGTTFVSAASVVNFTNSQLLFNFLTP
HPSDLLPARNAVPYYELPRFITSNLSSIAGYTPSATSLAPVYQTLSTSSLQLNQIPDRLI
IQVRNPLSQSAWGQPDAFLLIKGVSINFNNQSGILASATVQDLFRYSVENGSNQSFQEFS
GFANVPDNVTGLGRKIPMSGSLLILEFGKDIQLTEDYYAAGSLGNFNLQVNLTVANQFPY
AIAPEIVVITMNSGLFVNERGTSSTYTGILTKQDVLECSAQPAVFQSSVKRMVGGGFLDS
LKSVAGHVLPHLLKMGKEHLGKSDHPVAKGVASALGAMGYGASGGAMGCGSSGGGASGGG
ASGGRMKLADRLMNK
>BVP1_NODE_88_ORF17 MCP53
MASEVTKVSVVDSRILQSKPKFAVEKGPLSLTNVPYRAITNSQSQMTFNIIVPSESVFID
RAVDWQATVYGSVDMTLTGTGLAGLPIAVYGRDCALAPFPLHQLCATMSATINDTTTVVN
TQDVMNSLLRLTDYSKNRKIRTCPNMLDTYQTNPNNVTAVADYADSLMAVRQGVLTNSPL
GAFNQEHGPDQKPNGSWGDFVWTDSTGLVATSGDVTTVPAGTTTYSFSASGVPIFKASNV
TAASVYRLYFRFKSTERLLISPFIFADDCEVTTGLFGIQNIQLLMNFQSPLGGGRVLRFN
NNPFANATNTASLIASNQQFQNVNSGAPFANPVVNIQYLTPSLDVPLPAKNIVPYMDYPR
YISQQNIGSITATDFGNNTLGIATATATLNSQTITLPAIPDLLIIYVKPNTYVTSGGAPD
PLQGDWVLPITNISVNFDNFAGLLSSHTQEQLYRMSVRNGLEMDFDQWRGYASSSVGGGA
ITTPVQRVGLSGGPLILKPGRDIVLQAGQAPSLVGNFSLQFQLGVQNQTGSTQTNCQLYV
IAVNSGFLETIKGSSRIIKGILTEQDILSAPMGPGSSEAHMGRMVGAGIPEDARVMDGDG
RRRGGDRSERREHRRGDRSSGMSSYY
>BVP2_NODE_254_ORF22 MCP1
MSDFKTVLVRDSVIGDITSDMDFAVKSGASQTTYQKFPSTSSSNSSVIFNIQVPSENVVI
GRDILLNTGINLTISAGSASVVANQVPIGESVFSYGLTDSLQAFPFNSLLTTATAQINNT
TCSINLKDVLPSLLRMNDSRELYRFNSTTPSLPDQAYGKFSDGVLANNNPLASYNNASYD
IDQVPRGAFPVIVSIEHYIAGVYTDALPISTAVTDTWKIFIQTVVSEPLFLSPFIFGNPE
FNCQGLLGINNMTFTLNVDATCKRVFSTAGPYITDIALGIISPNGATQVVANPNGFSSTP
AIGVSPSVSAPSLLLKFLSTQPSDLVQTKNIVPYMDFPRYLTSSANSTPILTLATGSLTS
SNLQINQIPDLFIINARIPMSSQSWDNPSSFLTMNSISINLNNQSGLLSSASQYDLWRMS
IKNGSTQSWEEFSGQALVNDNSTGAGVLIPTTGSLLVINPAYDLSLPDYISCGSLGNYNF
QFTCSVSNQYGFTISPEIIVICVNSGIFTTQQGVSAVYTGILTKEMVLDAKTSQQASAFK
SMEVKRMTGGNMLNMPLTAMKAFRRIKGMMPRLGGESSGGQSSGGAKGRLSKMC
>BVP2_NODE_3247_ORF1 MCP3
MSSDFRTVLIRDSRLGITDELSYAVQSGGSNVTYQQYQAITATASNMVFNCQIPSESIVI
SREILLQSELSMSFAISGVTAGQSAFDYGSTEAFQAFPLAKLMTTLTATINNCNVSVNLQ
DVIDPLLRLNDSRELYRYNGMTPTLPDQAYLDYADGVGANNNPLGNYSDQSYDVDQAPRG
AFPANVRLYRFTTASGANYVDQSSTATGAAGERWVVCVSALLTEPLFLSPIIFGDPCYNM
QGFSGVNTMNFVCNVDTTCKRAFSSANSWVIVPSLGCPAIGGAVPAAAVQPFVGTRLLFN
FLSTQPSDLIPVRNVLPYQEFPRYLSLSTNNPALVPQAVATISSQNIQLNQIPDYFIITA
RVPMSQQTIKNSASFLEISQISCNFNNASGLLASATQNDLWRISVANGSTQSWVEFSGLA
NTTSVAATGTGTSIATTGSILILSPAQNLSLADYLSSGSIGQYLFQFNITLRNNTSLTFQ
PEIVVVCCNSGVFTTVSGSSNIYTGLLTKQMVLDAKEKRDVRPVEQAVYRRMVGGKMAHS
MASAVKRMPMILSKHLTSGIRSDAGLVGMGGSSGGAHVKMHSRLHKYL
>BVP2_NODE_4538_ORF2 MCP4
MSDFRCVLIEDARIADITSTEGFGVISGASQSTFQQFQAVSSSNSSLVFNIQIPSENIVI
DRHLLLSSQLSFEISAGGASNPVPIGAKVFQYGLTDALQAFPLNSLFTTTQATINNVSVS
TNLQDVLPMLMRMNSTEALSRYNTMTPSYPDCAWGEYKNGIGSNANPLASYNNMSYDTDF
SPRGAYHLDFLQIDRYVGGVFVDNSPISTDPATNTWKIFIRVTLTEPFLALSPFINMTPN
CCAGLVGVNNMSMVLNVDSSCKRLFSTSNNTVNGAGNGLTGFISNISLGWADAPNGGASQ
AVGFANTRLLFNFLSLQPEQYAKISTKNVVPYMDYPRYLTTFASGTTIAPLATQTLTSQS
LQLNQVPDLILICARVPMSSQNQNYTSSFLAINGISVNFNNASGLLSTATQQDLYNISYA
NGSSQTFHEFRGFADINNNANGSVTAVPTTGGLLVLSPVYNFSLPSYLSASSLGQYQMQF
NLSVTNQYDFAISQPEICIITMNSGIFATQQGTSQIFTGILTKEQVLRTKEQNPQSALSS
TEYQRLVGGQMGNLGMGNVMDMVKKFSGMLPSQIKDIMKQFGVGGAHSGGATSAGAMSGG
SISMGGKSKSKLAKHLA
>BVP2_NODE_2340_ORF6 MCP5
MSADIEKLAVFDSRIVQSRPKYAVEKGALSLTNAPFNAIAATQSQHTYNIYVPSENVYVD
RAIEWTSVVYMSMSATLAVQPLRLSPIAQWGRDCALSAFPLNSLCSTLTATINDTTSVIN
SQDVLKEVLRLTDYKKNRLQRTCPTMLDKYQNYNDAAGAVNNPLAGFESQCDFAETPNGA
FLNVIYTDPQGNPLPAPSVAASAYTPAYPASTGILAANYVSQNGQPCVPDDWSPVITYPV
GSIVVSAGIIWSALVPLVGVAPIAPAWTNLGNVVSVSYPLFFRWGSTEKLVLSPFVFSDC
HEWDTGLFGINNIQLIMNLQAPSRLVRSTTRFGCSLTPPVYNASSSSGAFANSRINCQFL
TPSLDVPLPPKSVVPYMEFPRYITAYQGGPIPSGAVVQIQSQTITLPQIPDLFIIYVKPN
PTSLTNQQGDFYLPVATSADNVSAPLTINFDNFSGLLSSQTAEQLYAMSVKNGLDMDWNS
WVGEAHSGQAGQSGTLGGASTNFGGGACGRVPLVGGLLVLKPSQDITLQTGQAPSLVGNF
TFQFNLQVKNTSGVAQSGVQLFVITANSGFFESIRGSSRIIKGVLSEQDIISAPLAPTGT
RDMLQRYVGGAGMFGSLANILSKAKDVYSQTKPLVSAAKGLLPDSGMLGNLRSGLSAVGY
GTGAGTGGDGTGGGTGGRNRRGLSARLM
>BVP2_NODE_3502_ORF1 MCP6
MSSADFQKVLVRDERLNCKDAIKYAVQKSGQNITVAEFNAISQNVNSHTYNITVPSETTI
IDRRVIWESTVIVRVDVPIAAQTSALVAGMAVGDPVCQLGLAGALGPFPLHSACLTQQFT
INNNSVSINMNDVLPAILRFNDKRELMRYNGMCPNMFDIYGKYQDAVGANNNPLGNYTTN
SLDNDLYARGSFNDVQVSGTNNFDAAVGATQIVAVPTLVNPAVAVLSYFIKYTVREPLLA
SPFMFAKNANSGQGFYGIQNLNITFNLSTSNVSRIWRSGLPLDNNEVAPTTTSVQSYTGS
KLIFNFLTPKPSDMLSARNVVPYYEMPRYLSTSTASIPYATRVNTTAASSSIIVPATTRL
TFTTTQLNQIPDKLLIFVRKSKASQLIADTDSALAITGCSFNFNNQSGILASATQDQLYR
FSVEAGSNQSWEEFRGFANVANAATGGGKQIATSGSYLFLDMGRHLQITEDYYSSGSLGN
FNLQFTLNVENYIPAPLASAVAMPIEMVLITLNSGLFVCEKGQSATYTGILTKDDVLSAS
SQQPHSNSDVERMVGGGLLDSLGSFASAVAPMLLKQGAQLLPPEIKRAVCGSGIGRGRRG
VDDRLM
>BVP2_NODE_130_ORF6 MCP7
MSSADFSKVKVISDVLDTTDSVKYAVCKGAQNITPSVYNAISTSNSSITFNIQTPSESTV
IARRIMLSATLNLNLQYNYPAGTLAGILPFNYGYTEALAPFPLQSCLNTIQMTVNNNTVS
QNQRDVLFQLLRFNDRRELARYNNATPTMYDSYYNYADATLANNNPLGAWNDVANDQDFQ
PRGTFALNSVTGNTPTPVPAAQPTTINVLVSFTTIEPLMISPLIWCDPKSNNQGFYGIQV
FNLVLNVGDVSRIVRSARATGNGVLTTTLSVAPNVPGIQSPQLFLQYYTRQPSDLVPARN
VVPYAEYPRYISPLSCPALVAAATAGGIITPTTQSQVNSQSISLNSIPDKLIIVVRRQYS
AIANPYATDSFVPITGININFNNKAGLLTSATQWDLWRMSVEAGSNQTWSEFSGVASVGS
GAGSSQVPLCGSVLCLEMGKHIELDDVFAPGSIGQFQLQFKLNLANYSAENLSTNLEICL
ITMNSGVFVLERGTSQTYTAILSRSDVLAASAQPAYSSSDVARLVGGGWEDMFKSVKNIA
DKGLGYARTGCKMLGNGQPSGGGQGSNSGGGQGSNSGGGQPSGGNLGRYLK
>BVP2_NODE_201_ORF6 MCP8
MSSSDFSKVKVLYDVLNTTDSVRYAVVAGAQNITPSKYNAISKSTSSITFNIQTPSESTL
LARRIMIRNVMEITVNATFNVATPDGTLAVNYGFSESLAPFPFQTALNTCQLTINNNTIS
QNEKDVLFQLLRFNDRRDLARYNNTCPTMYDSYYNYQDAIGANNNPLGAWNDVAQDQDFQ
PRGSFRLISITGNTPFVTGSGIFPREIKIKFETIEPFMLSPLIWCDPKSNNQGFYGIQVL
NCVFNLASDTSRILRSAQSALLSSVYLPAVPSANPAYADLKCSLTDVPESELFIQYYTRQ
PSDLVSARNCVPFAEYPRYLSPIGSLMAAATKNAATGVITPSKLNSINSQSISLNSIPDK
LIICVRKQVSKQTLYDTDHFLPISKIVINFNNKAGLLSSATQWDLWRMTVESGSNQTWNE
FSGHAATGGAVGKYPQGYNEIALCGSVLCLEMGNHIELDDVFSAGSIGQFQLQFQLDIEN
YSNEAFAINDLEICLITMNSGVFVLERGTSQTYTAILSRSDVLSAKSQPGMSGSDVKRLV
GGGWDDIMKTIKNVAGVVGQVAPMAQQALGAFGYGTSGGGTSGGGTSGGGTSGGGTSGGR
VKRHLTCM
>BVP2_NODE_1575_ORF5 MCP9
MSADIEKLAVFDSRIVQSRPRYAVEKGALSLTNAPFNAISATSSQHTYNIYVPSENVFVD
RALEWTSTATMSSVITPSGTLANWAIGFPIVVPGVDFALTAFPLNSLCSTMTATINDTTS
VINSQDVLKEVLRLTDYKKNRLQRTCPTMLDKYQCYDDAYGLPNCPLNGYGTAIDYDGVQ
NGAFGQIVFTDSGGQALVEGLYYVNGVLTTTAQTGAAAGAIPAAAIVGCYRCSNGLPSLV
ASTAGGAAVDCAGPFTIFYQWTSTEKLVLSPFTFSDVHEWDTGLFGINNIQLIMNFQAPT
RIVRHTGVRWNQGVATYGAGGASPQSYATLTATQFATASPFQRSVVNVQFLTPSLDVPLP
PKSVVPYMEFPRYLTTSSATINAGVALQIQSQTITLPQIPDLLIVYVKGLLPSGSGSTNG
INDTNFGDFYLPIASRSYGGVANPLSVNFDNFSGLLSSHTAEQLYAMSVKNGLEQDWLSW
TGSAFSGQNAYAAVASASGTGVGWGGFGSQLAGSNPPSAATGAQKVPLTGGILVLKPSQD
ITLQTGQAPSLVGNFTLQFNLTVFNNTGLDGVVPQLFVITANSGFFESIRGSSRIIKGVL
SEQDIIGAPLAPTATRQELCRYVGGSGLMSSLGNILSKVKGPALDLLKQAGLAAGKELLS
HGTAYAKKKFGFGDGASGGAMSGCGDGMSGGMMSGGRARGRKGLDARLM
>BVP2_NODE_453_ORF5 MCP10
MSQDFQKVLVKDDRLNVTDAVQYAVHKGGQNMTPATFQAISSTPSSVTFNIQVPSEQTLI
DRRVLWRSTCILKLTVTGTALNAGQMPLNVAVSDALSAFPLHQLASVMTATINNNSVSLN
VRDVLPALLRFNDRRELQRYNGYTTVAPDLLADYKAGVGSNLNSLGGWGNASDNDLYQRG
AFVIDGISTSLASGALSNPLVAPTPIAFPGSQDIYVQFTSTEPLLLSPFIFADPKSNNQA
FYGVQNMNFVFNIGDATRVWRTANYTNAQTSSPLNSTFISAISVQSFSNTQLLFNFLTPH
PSDLMPARNCVPFYELPRFISTPQVPFLGFNPSLGSGIQQATQTLSTSSLQLNQIPDRLI
IQVRNPLGSCAWGQPDAFLTIRGVSINFNNQSGILSSATQQDLYRYSVENGSNQSFQEFS
GFATLPDPVSGCGRKIPTSGSLLILEFGKDIQLTEDYYASGSLGNFNLQINLQVANQFPY
AITPEIVLITMNSGLFVNERGTSSTYTGILTKQDVLEASAQEPMYQSSVKRMVGGGFLDS
LKSVAGKVLPHLLKHGKEELSKSGHPVAKMAHSAMGAMGYGASGGMSACGSSGGARMKLA
DRLMSGK
>BVP2_NODE_151_ORF23 MCP11
MSSADFQKVLVRDERLNCKDAIKYAVQRSGQNITVAEFNAISATTSSHTYNIQVPSETTI
IDRRVIWESTVILKVVIPDADTAGVPVGTPLVNFGVSEALAPFPLHGACLTQQYTINNNS
VSVNMNDVLPVLLRFHDKRELMRYNGMTPNMYDTYNYYGDGVGATNNVLGNYTTDSFDND
LYARGSFPQVLVSGGLGATGATQGTAPTFETSGTNIQTAVPLKVAGAVAGGYVYYVKFTS
REPLLASPFMWAKSSYSGQGFYGIQNLNVVMNLASDNIARMWRSGSAWNRFNSGANNYTP
MTQVSVVSYESSKLIFNFLTPKPSDMLSARNVVPYYELPRYLSTQTSSIAYATRGGTTAV
SQLIPATTTIPSTTIQLNMIPDKLLIFVRKAKASQLITDADFALAISSISINFNNQSGIL
ASATRDQLYRYSVEAGSNQSWHEFRGYSNIGNGTTGMGKQIPTSGSYLMLDMGKHIQITE
DYYASGSLGNFNLQFTLGVENYTEAPNGGGTMPIELVLITLNSGLFVCEKGQSATYTGIL
TKDDVLSASQQEPHSSGDVERMVGGGFLDKLSSFASSVVPHLKNLAPHARNLLEKSSNKY
AQLGAKGLKHIGYGVSGGMSDRLA
>BVP2_NODE_6925_ORF2 MCP12
MSDFRTVLIEDSRIADITSTEVFGVQSGASQSTYQQFQAVSSSNSSIVFNVQIPSENIVI
DRHLLIASELSFQISAGSVPVGQQVFQYGLTDCLQAFPLNSLFTTTQATINNVSVSTNLQ
DVLPMLMRMNDMRKLSRYNSLTPSLPDCAYGEYKDAPASNNNPLASYNNNSYDEDYLPRG
AYKLLVCQLDHYIAGVYTNNSPISTATTDTWKISIRVELTEPFLALSPFINCEPNSSAGL
VGVNNMSMVLNVDNSCKRLFSTANNAVVGGNSLGGYINDIQLGWATAPQGLSAQQVGFVN
TRLLFNFLSLQPEQYAKISTKNVVPYLDYPRYLTTFTSGTSIAPQGTTVLTSQSIQLNQV
PDLILITARVPMSQQNWNYASSFLTINGISVNFNNASGLLAVATQQDLYNLSFRNGSSQN
FSEFRGQANFNDNATGSVALIPTIGSLLVLNPVMDFSLPSYLSASSLGQYQLQFNLNVSN
NFDFSVSPELCIITVNSGIFATQQGTSQIFTGILTKENVLRTKEQNPVPHLSTTEYERLV
GGKLGNRGMGNLIQMVKDIPKLPTQIKDAIEGMKGAGSSGGMRGGAISGGQKSTSKLAKH
LC
>BVP2_NODE_742_ORF4 MCP13
MATEVSKYSVYDPRVIQQKPKYAVEKGAMSVNNVTFNAQTANSSSQQFNVIVPSENVFID
RAVDWVSGGVISVALTMSGLGAASGNVLITPGEIALAAFPCHQTVQQMTATINDASVSVN
TSDVLNQVLRLSDLALHRKQRTCPTMLDTYATYPRASSVGGVDTATSQAALFQSSPLATY
GARFESDQLPNGAFSQWWFCDVNGAPLTTNNGLPVSTGTGTVSEVFHIRFQSTEKLLLPP
FIFGDGFELSTGLFGVQNFQVQMNLASSPARAIRIADTYIGRAVGTARTVTTFTPAWSTS
TTLTYSPFPIAPALSVQFLTPALDVPLPPKSIVPYMEFPRYVTNLTMTQASTLGATVPTS
QGGRTGATSYSSNTITLPNIPDLIMVYAKPSTVGATIGTAALYTGQLPVGVWDSCMSDFT
LPISAISINFDNFSGLLASHTQYELYKMSVNNGLDMDFSTWSGESKRVPASGTGTPYVAL
CGGPLVLRPGRDFALQAGQAPGLVGNFSLQFNVTLGNQFAAPITSMSLYVVPISSGFFET
IKGSSRIIKGVLTEQDILSAASAAPSADLDRLVGRGDLRDDMRMARTEGNGRKKDAKGSM
GAYM
>BVP2_NODE_1330_ORF2 MCP14
MSSSDFSKVKVIDDVLATTDSVRYAVIKGAQNITPGKYTAISNSNSSITFNIQTPSEATV
LSRRMMLRNTITITCTGTIPANSPVNTRLVNLGETESLGPFPFQSLCNTVQMTINNNTVS
QNMRDVMFALLRFGDRREMARYNNSAPTAYDNYWNYANCVGSTNSPLSAWNDCSLDEAYQ
GRGVSRIKSISGNTAFGGAAAEIKTVVIVFETIEPLMLSPLIWCDPESNNQGFYGVQVLN
LTLNIGSANRLFRSAQAVLGPLNTAGNLVCTLGSVAQPDAFQEPQLLIQYYTRQPSDLVP
ARNVVPFAEYPRYLSSGSAVITAAVQTNAAGAYSLVPGSTSQFASQTISLNSIPDRLIIF
ARKTLATQTAYDADCFFPIQRIVVNFNNKSGLLSSATQWDLWRMSVESGSNATWAEFSGV
AGVSRATALDNFGLTQVATSGAPLVLSMGKHVELDDVFAPGSIGQFQLQFQVDLLNYDTN
AYGTTPQNQWELVLITQNTGVFVLERGTSQTYTAILSRSDVLAASSQPGYSSSAVKRLVG
GSIEDGFKDLSGMGESGSGPSGSGPSGSGPSGSGPSGSGPSGSGNSGSGVSGGRRLSKHL
C
>BVP2_NODE_727_ORF13 MCP15
MDAPLFHTALVTDSKIAQITDDLAFAVYQGASSNTFQQFTAVSNSNSNLTFNVQIPSESV
VINREVLINATMTITLTIGGTATGFVPIGQQAFNYGVTDAFQAFPISKSFSTTTATINNS
NVSTNTQDILDVLLRMNSSRELLRYSGMTPSFPDSQYAQYSSGYLTNNNPLASYNTASYD
IDQVPRGSFPLASGSQIYRYVNGIQLDNNPVAQVGNATEQWKVVLAIDATEPIFCSPFIF
GEPDFNKSGLAGINTINLVMNIDGSLKRVFSTMAGLATNATAYSVSVAGGNTTGLGSNAS
NTTIFTSPQLLMNFLSTQPTQLVPSRVVTPYIDYPRYISSGTSQQPIVSGASATLNSQNI
QLNQLPDYFFIVVRPSMSSQTITNSASFLTINSISINLNNVSGILASSTQEDLWKMSIGN
HSTQSWLEFSGLASQNDNTTGLGDVVGTTGSILVLSPALNLSLSNMLSNSSIGQFNFQFS
INVTNNLGIDLNGTTNPLPEILVVTANSGMFVTSMGSSSIFTGLL
>BVP2_NODE_3435_ORF4 MCP16
MQILERQRLQQLVNCFTSFFVLYLYTAVAIRSLAIAMERLKSLRVIDARIGRESQVVDIV
SEGPSSVTYHQVVTPDPTSLAPTFTIQPSSVRTGVNRNMRLRVRGTLNIVGANLQLLGAA
TSSIALRQFALQSIMQSLQCQINDFTTSLGSIQLYTSALAAVSYTSKSMAGVGSTFACIP
DTHANYDMDLGAAGIFSQAGGGPYSDDATNGRTAQITGLVIDPAGFFITLNFDVSESLLV
SPFNYTNSDSKYLYGIQTMTVSLSYANAHRMISWASQAGAATVTSVALVPNLQQLECEFV
TPDDMSLIERPFKHVYDWTQVQYFSTVLSGAQAPGASFTITSNSIELPVIPSKFVVMATY
STTDLQNASLSLADVSFPVQNCSVQFGTRAGLLSGATQVNLYEVSRRGGSHCKFPIWAGR
SAITSIVTNPASIIYAGSPLLIDVAADLSLPAGAQPVTPGMNQRVQFAFTGTFVNQTNAV
VNNPRLIILALTPGYIQIEDGATLGQLGGVTLETARTAPIASLNMAATLQAARQSTGFSG
GGVNDVMSGAGFFGDLWSGIKSIAPMAASFIPGVGP
>BVP2_NODE_661_ORF16 MCP17
MSSNFHSVLVEDNIISQITDEVTFAVQSSGQECYQQFASTSVSTSNITFNAQIPSQEVVL
DRNMLLSSNVNFTVNIGQSGTFATAFAALATDGTGVFFDYGNTEAFGPYPMNSLITTVSG
TINNVSVNSQTQDTLATLLRLNDAPLISETNTSTATLPDFYYASYGDAVINDFSSSNNPL
GNVLQSSFDAVYFGRGTVPAKIAIIQYDAAGNAVPDSNKKYRVPTAVRAIVEVNVLLVEP
LMTLSPFVNNASGTSAGLYGINQISLNINVDSNCRRFFRTARVLGDTAPALSPQGFYTPT
FIQSITLGTAGFTSAYGASGIVANNAGFSNCQLLSRFLTLQPSQVLKLKSSRNSVSYTET
PRYLTLQGSQSAVTSRFAPGADPHQPQTTQVITSNLQLSLIPDKIVVCARIPMSQQSYGN
SDSFYTIQSATVLFNSASGLISSATLTDIYKLSRRNGSSQNFFEFFGMASRNGADKNEMV
GTIGSILIIDPVKDLSLPEYLSNSSSGSFNLQIQLNIVCNYGYSANNSTYPVEIMTTTVN
SGIFTCQSGVCSSEVGVLNKEVVLNTKMNTAPESIMMQSEYERLIGGRRHQMSRFNNPAL
MSHKRNNSMYQPRMHMGSGVSGGGVSGGVMSGGVMSGGRLSRHIR
>BVP2_NODE_981_ORF8 MCP18
MSDLFKTVLVKDSIIGDITSDMDYAVQSGASQTTYQPFPATSASNSALIFNVQVPSENVV
LGRDILISTGITFTLTATGVPIGDPCIDLGNTDALQAFPFNSLLNTATAQINNTTVSINT
QDVLPSILRMNNSRELYRYNSMTPSLPDQAYVDYGDGIGANNNPLAGYTTASYDLDQVPR
GAFPLQVVSSTRTTVAGVVTTGTLIATATTDVFSVVLQTYVAEPLFLSPFIWGNPEFNSQ
GLLGINNISFTFNIDATAKRLFSSSTGYITGISLGQSGNNNAFTSSGTIGVRPIPTNPAV
LMRFLSTQPSDLIQTKNIVPYIDYPRYLTVSGNNASMVAYSTQTLTSSNLQINQIPDLFL
ITVRKPMSSQTFNDSMSQFIINNVSINLNNQSGLLSSASQYDLWRMSSRNGSAQSFVEFG
GQALVNNGTTGAGSIVYTTGSVLVINPAYDLSLPDYITCGSLGNYNFQFSVGVTNQSNQT
IQPEICVVCVNSGIFTTQQGVSAVYTGILTKEMVLATKASRQVGAFTSQEVSRMVGGKML
NRCASAMKGMGRSKGGVMSAGEMSAGAMSAGAMSAGAKSRLSKHY
>BVP2_NODE_4869_ORF2 MCP19
MKLAKAVDGRVDISEPTLVVFSSVPSVQYYSAVPATPSNNPNIVIPISPGFGLSRSLAFQ
AEISFTITGTALDLFLEQQCVSLRAFPINQTLTNLNIQLGTNGVQITPNLFTSAFLHYNN
DSLAQRQNQSGTASAPDFTTSYEPLVGTVSSPFANTLDENQSSSINTVRTKQLSNFVVNS
AGTSLTFTANIVEDLIASPFLYNATADPQKAIFNLNNVNITMSFNYLQRMLSYSIPSGAT
VSAVSAVFNSQAILCQFVAPFENSITNRTMPTSYNYSYIQSTDTTIASLPIGASVQVSTN
TQQLSIIPDMFLIYVIPSNESLTSVSPSYPDFFFPITNININIGMRQSVLGQATQFQLWQ
LYKKNGGIADWSRFSGASVVDSTGVKVALGGAPLILSVAQDLNLPATSTVGEVESSNFSA
NLTVYNNTGVAWTNCTVRVVSLTDGWITTSGNGNIDVHTGGITPEMVAMANEMPYLAEET
LKRNARGKGYSGGKYSWSDFKHDMRGVLDYISPVSKPIMGALTKKGVGMIEGAGMYPRKS
IRGAIRGMY
>BVP2_NODE_5283_ORF3 MCP20
MSSADFRKILVEDARMRVTDSLPFGVVKSGQNVTTQIYPATSQSSSSQTFSIQTPSEVTI
LDRNIVWKSTYELTISGTPAAGEFLVDLGNRDALAPLPLHMSATTLQVQVNNNSVSVNIR
DVLPQLLRMYGDDRSLARWNGICPLAPDTYRLYGDQVGANNNSNGSWAQTADNSLTSRGS
YGIDSLEQTSPVIGAGEKNKQTIGDGTARVVKVRFTSYEPLFLSPFHFANLSANQMGIYG
VSNLNFIFNISASASRVWRCGATLGAIANYAVSISAVSGSELHFQMLTPHPSQILPSKNV
VDYVDFPRYLSTFTNQIAAGAVSVLNELVPTTTVYSSTNIQLNQVPDMLVICARKPMSSQ
SNRDSDCFFPITGISINWNNQSGLLANATQETLFRMSAKSTNQTWQEFRGYANKYLPPVG
ASYDTQLQNVLTSGSLLALRFGQDIPIVEEFYSAGSLGSYNLQFNVTLQNYTTTAQDVEL
VLMCVNSGLFITSQGVSSTYTGILTKSDVLAASEMKPVSERALRLVGGVESSAVTGVADV
APKAQEAILDAVAAAKGALGKGDGVGGRMRLASRC
>BVP2_NODE_637_ORF2 MCP22
MRVTDSLPFGVVKSGQNVTTQIYPSTSQSNASQTFSIQTPSEVTILDRNIVWKSTYKLTI
SGTPAAGVYLVDLGNRDALAPLPLHMSATTLQVQVNNNSVSVNIRDVLPQLLRMYGDDRT
LSRWNGICPLAPDTYKNYGDQLGANNNSNGSWAQTADNSLLSRGAFSIDRIQQILPVTAA
ANSQLIGDGASLRTVELTFTSFEPLFLSPFHFANLSANQMGLYGVTNMNFIFNISANANR
VWRCGASVAQIAGYSVAITDVAGSELHFQMLTPHPSQILPSKNVVDYVDFPRYLTTFTNN
IPAAALSAANVLVPATQTFSSNNIQLNQVPDMLCIVARKPMSGQTNRDSDSFYPITGITI
NWNNQSGLLANATQETLFRMSAKTTNQTWPEFKGFANKYVAPATVPGSSYNTQAQLVQTA
GSILALRFGQDIPIVEEFYSAGSLGSFNLQFNLQIQNFDTTNPLGNQVEICLMCVNSGLF
ITSQGVSSTYTGILTKSDVLAASEMKPVSERHLRLIGGVESSAVTGVADIAPKAQDAIMD
AVSAAKSALGKGDTISGGRMKLASRC
>BVP2_NODE_1521_ORF8 MCP23
MATADISKEACFDPRIMQNPARYAVDKGGLSYTNSPFNAISATASQHTYNINVPSQNVFL
DRALNWTSTAFLQLNAVLDAVVSPFVAGQPVLKIGADIALTAFPLQSMIGTLQATINDTS
VTINLDTVQKEVLRLVDFAANRKQRTCPTKLDRYQNYQDSYLAVNTPLASYLDATEDAEV
PNGAYFNVAYTDAAGALLVGSGSYVSGATTVNFINAIPVRTAAAPGVDLAVYPIFIRFTS
TEHLLLSPFIYADSYEYSTGLFGINNIQLVMNFKSGTDVGRVLRNSTTGGRTISSVTFNV
NTATPFINSRVDCLFITPSLDIPLPAKSIVPYFEFPRYLTTGSDTILAGQTATLQSQTIT
LPQIPDMLVIYVKPQATQPNSVADFYLPITQCSVNFDNFSGLLASHSTAQLYQLSHHNGL
MMDFNEWNGQGYSGETGGKIPLVGGFLVLRPGSDFALQPGQAPALNGNFTLQFNLTVLNQ
TAGSITNPVITTIAVNSGFFETLAGSSRIIKGVLNEADIISAPMASEGTKQELGRIVGSG
FLSNLSNMLSKAKDVYTKVKPGSDVGRVVSAARAHMPAGVSKVLGDVGYGHAGYGQAGAG
RAGAGRKKMLSERLM
>BVP2_NODE_2800_ORF1 MCP24
MTDFTTCLLRDPKLSQITDKQVYAVTQGASNSTFQQFQAVSANNSSIVFNVQIPSQSIVV
NREVQIRARDFTFHVRVDGAGVGQTAFDLGSTDALAPFPLTMLMNTLSSQINNTNVSETI
NDILPQLLRMNDSRELYAWNSGTPTLPDQAYASYADGVLANNNPLAGYSTSSYDVCQVPR
GAFPPKSCVLTQYTSAGVAVVTATPAIIVTATNYVIAQMSYDLIEPIFLSPFIFSNPEYN
LGGLVGINTLNLVCQLNSGQRMFRSGSGFSSVVSLGVYGGASTPFVGQCELLLNFLSTQS
TDLIPSRSVVPYMSYPRYLTTSTNSFGAFGSPTDTATITSANLQLNQISDKFIIVVRKPM
NTQTCSDSDSFFRINSIAISLNNQSGLLSTASNYELWRLSCEAGSSQTFLEFNGRANNNA
VSGAGSTVSTTGSLLVLAPSQCLSLPAMLSSGSIGQFNFQISINVTNLYGVAITPEIVII
TANSGIMVNQSGSSAVYTGILTRQMVVDTATGANVPAVDIPTYTRMVGGKMSNSGALRGM
MGSGFFSPLSRLKTMATPPPTFGGINVGSGVGRYC
>BVP2_NODE_371_ORF10 MCP25
MSSSDFSKVKVLDDVLATTDSVKYAVVKGAQNITPSVNNAISKSNSSITFNIQTPSEATV
LSRRVMIKTKLFFTVSGAIQAGKTRLVDIGTDSALGPFPFQSLCNTIQMTVNNNTVTQNQ
RDVMFALMRFGDAREMYRYNTSAPVAYDQYWQYSDAELANNNPNGSWSNVAMDPAYQPRG
AFRIDRIQGNSVGVAGDAKTVAISVEVIEPLMLSPLIWCDPQSNNQGFYGIQVLNLVFNI
GVANRLFRSSVPGLTVALGNTASNGEAFGDTQLLIQYYTRQPSDLVPARNVVPYAEYPRY
ITNISGTIPAGVTVNDGSEYSLTAGQFPTIESNSISLNQIPDKVIIFVRKRLASQNSADA
DCFFPIKRLRVNFNNKAGLLTSATRWDLWRMSVESGSNQTWAEFSGCATRRVANQPLNEI
ATSGSVLALSMGKHIELDDVFAPGSIGQFQLQFSVEIENFSPTAYVDNCELVLITMNTGV
FVLERGTSQTYTAILSRSDVLSASSMPGYKSSDVKRLVGGNMEDSFKSLVGLPDKGSGQS
GGGTSGGAYGCGTSGGGTSGGGTSGGGMSGGSRMKKHLQ
>BVP2_NODE_2736_ORF5 MCP26
MSSAVDTHQVLDPRLAIADNVRFAVEVGAQSQNQQRFVSQTASTSQVTANCLIPSLQTVI
DRNVRIRTTFTLQLTGNVAAVGGNQLIQYPQNCVFAPFPFSQMVQTLTCQINNTSVNSNY
ESNLALMLRQMEPSDLAKYSDFSPCSLDYYQVGTQVGTLDAHRSAVGTPDYDVKSRGSFE
IDSITGDTNAAGVKTVLITITTTEPLFISPFQFGDGLCEKEAGLSGVSSINLNFNLGASL
VGRAINFRPFAAGDTLTACVLQSISKFEVLMTFLSPKPSQLIPLTNCLPYYEMPSYKTIS
NQTAAVGAEFQITSSIVSPNCIPDAVYMFVRYANQTAQVSALANEQYFPISNVSVTWNTQ
SGLLASATQQTLYEMSKRRGLKMDWPQFKGAAQGDGLAQNSSVVVPTTGGIVCLAFNIDI
PIMEQYYSASSLGLWSYSATVTCKNNTAAQLLNTDPLELVVVFFQSGIFQSTSGSSSQYI
GVLSKDEVLRVSQEPYITHNEHLRIVGGADNFLGSMMKGSPGKMQALLKGALGAMGDVMA
GKGVSGGVSGGVSGGKRAPRTY
>BVP2_NODE_2114_ORF3 MCP27
MSSADFRKVLVEDARMRVTDSLPFGVVKSGQNVTTQVYPATSASPSSQTFSIQTPSEVTI
LDRNIVWKSTYRLTISGTPAAGHYLVDLGNRDALAPLPLHMSATTLQVQVNNNSVSVNIR
DVLPQLLRMYGDDRALSRWNGICPLAPDTYKLYPDQLGANNNSNGSWAQTADNSLLSRGS
FSIDRLQQTTPVTANANAQLIGDGITPRVVDLTFTSLEPLFLSPFHFANLSANQMGLYGV
TNMNFIFNIAANATRLWRCGATGGQIANYNVQIASVTGSSLIFQMLTPHPSQILPSKNVV
DYVDFPRYLTAFAAPIAGAGINANALVPTTVTLPSNNIQLNQVPDMLCIVARKPMTAQTN
RDSDCFYPITGISINWNNQSGLLANATQETLFRMSAKTTNQTWPEFRGYANKYLPPAQAA
GAVYNSQAQLVQTAGSILCLRFGQDIPIVEEFYAAGSLGSFNLQFNLTLQNYDLAAGDVE
ICLMCVNSGLFITSQGVSSTYTGILTKSDVLAASEMKPVSERHLRLVGGVESSAVTSVAD
VAPKAQEAIMDAVSAAKSALSGKGDTISGGRMKLASRC
>BVP2_NODE_596_ORF5 MCP28
MSSADFTKVKVIDDVLATTDSVKYAVVKGSQNVTPGKYTAISNSNSSVTWNIQTPSEATV
LSRRIMIRNTITLSITGTLGAGAGVNDLLVNYGLTEALGPYPFQSLCNTIQMTINNNTIS
QNMRDVMFALLRFGDRREAERYNNATPVGYDSYWDYADAVGSNNSPFGAFNDLSPDESYQ
GRGVSRILSITGNTPGPGAKNITLQFETIEPLLLSPLIFSDPKTNNQGFYGIQVMNIVAN
VGSTNRILRSAQRLIGGAATALTVSLLAPNAFDTPQLFIQYYTRQPSDLVPARNVVPFAE
YPRYLSSGQNIIPAAIPLTPAVAGSTSIQPGVLPSFASQTISLNSIPDRLIIFARKVLSN
QTAYDADSFFPISRILVNFNNKAGLLSSATTWDLWRMSVESGSNATWAEFSGISQKSAAA
SASQAAVSGVRQIATSGAPLVLSMGKHIELDDVFAPGSIGQFQLQFQVDINNFTSDVYAA
GSWELVLITQNTGVFVLERGTSQTYTAILSRSDVLAASSQPGYKHSDVVRMVGGGVEDGY
KDLSGMGNAGSGFAGSGAAGSGNAGSGNAGSGFAGSGNAGSGNAGSGLAGSGRRSSKHLQ

>BVP2_NODE_11128_ORF2 MCP29
MADSGFRTELVKDATIADITPDLTFAVESGASSTTYQQVQANTASNNSMAFQVQVPSESI
VFGRDVLLRTGLTFRVNVGVASGGAGSVPAGLPALVYGYDSALAPFPFASLVTTANCQIN
NTNVSINLQDVFPQILQLNSRDELAYYNGMSPSLPDGDYGLYGDGLGGNNNPLAGYTNTA
YDNKLMGRGSHRVKISCVHSVRIVANGAVTAVNESSISTSIFDTWVYTISTVVTEPLFLS
PFTWGNPIRQAMGMCGVNNMSFTFNIDSTLKRLFSSASPYAITLEAGSASDPALFKTGTY
VPTIAGPELLMKYLSTQPSDLIESKNVVPYADLPRYITSANATPIATLGSATLNAQNIQL
NQIPSKIIIVVRKPMSSLTCKDSSTFLTINSINVNLNNASGLLSSASPQDLWRMSQRNGS
NQTWSQFSGTAISTSTAAPVSNAALVNFLPTGGSMIVLNPAYDLSLPDYLTNGSLGNFNL
AITLTVSNQYDASVTPEIVIMTVNDGILTTTQGVSSTFTGIISKQMCLDAKAMKAIPSVM
DSRMVGGRSMYLNGSLVRKGMDMYHKYKPAVENMVSQVQSGRKKLHALTM
>BVP2_NODE_1903_ORF3 MCP30
MSSSDFSKVKVLYDVLNTTDSVKYAVVAGAQNITPAKYDAISKSTSSITFNIQTPSESTL
LGRRIMLRNVMEITINATFNVTTPNGTLAVNYGFSESLAPFPFQTALNTCQLTINNNTIS
QNEKDVLFQLLRFNDRRDLARYNNTCPTMYDSYYAYQDSIGSNNTPLGAWNDVAHDQDFQ
PRASFRLISITGNTPFVTGSGLFPREIKIKFETIEPFMLSPLIWCDPKSNNQGFYGIQVL
NCVFNLASDTSRILRSAQSAFLTSTYPATTPNLAFADLKCSLTEVSESQMFIQYYTRQPS
DLVSARNCVPFAEYPRYLSPIGTALPAAAKNATTGIITPTKLNSINSQSISLNSIPDKLI
ICVRKAVGKQTLYDSDHFFPISKIVVNFNNKAGLLSSATQWDLWRMSVESGSNQTWAEYS
GRAAVGGALGKYPNGYNEIPLCGSVLCLEMGNHIELDDVFSAGSIGQFQLQFQLDIENYS
GEAFGVNDLEICLITMNSGVFVLERGTSQTYTAILSRSDVLSAKSQPGMAHSDVKRLVGG
GWDDIMKTIKNVAGVVGQVAPMAQQALGAFGYGQSGGGTSGGGTSGGGTSGGGTSGGGMS
GGRVKRHLTCM
>BVP2_NODE_2808_ORF2 MCP31
MSSADFQKVLVRDERLNCKDSIKYAVQKSGQNITVAEFNAISQNANSHTYNIQVPSETTI
IDRRVIWESTVIARVDIPAAAVVTALANGMAVGDPCVQLGIANALGPFPLHSACLTQQFT
INNNSVSINMNDVLPVILRFNDKRELMRYNGMVPNMYDVYGKYLDAIGANNNPNGNYTSA
SFDNDLYARGSFMDVQVSGTNAFDAAGANIITAVPVLGVGALQYFIKYTVREPLLAAPFM
FAKSSYSGQGFYGIQNLNVVFNLATTNTARVWRSGLPCDNNEAAPSTCSILSYSGSKLIF
NFLTPKPSDMLSARNVVPYYEMPRYLSTTTPNIPYALRGAGAAAQIIIPATTRLTFTTTQ
LNQIPDKLLIFVRKAKSAQLLSDTDSALAITRCSFNFNNQSGILASATQDQLYRYSVEAG
SNQSWEEFRGFAIQGNAATGSGRQIPTSGSYLFLDMGKHLQITEDYYAPGSLGNFNLQFT
LDVENYLPVPNGAAIAGGMPIEMVLITLNSGLFVCEKGQSATYTGILTKDDVLSASAQTP
HSSGDVERLVGGGLLDKLGSFASAVAPSLLKTGVGALQGSDNQYAKMGSKALGMLCDARG
KGVGRGRGGAMEDRLM
>BVP2_NODE_3935_ORF4 MCP32
MSQDFTKVLVKDDRLNVTDAVSYAVHKGGQNMTSSQFQAISQTPSSCSWNIQVPSEQTII
DRRVMWKSTVILKLTATGNVGNAGQMPINLALTDALAPFPLHQLASVMTATINNNSVSIN
IRDVLPALLRFNDRRELERYNGMTPVAFDLLADYASGVGANLNSLGGWGNSADNDLFSRG
AFQIDRIGAVLSPSSLTSANFPTALPTPLVATQSQDIYIQFTVTEPLLLSPFIFADPKSN
NQGFYGVQNMNFVFNIGDATRVFRTALTNTGAGTTPFNNCFITSASVVSFADSQLIFNFL
TPHPSDLMPSRNAVPFYELPRFITAPGLQVVSSYNPAVTASNLLLAPTVVSLSTSSLQLN
QIPDRLIIQVRTPLNQTAWGQPDAFLCIQGVSINFNNQSGILASATQQDLYRYSVENGSN
QSWNEFSGFATVPDSASGCGRRLAGSGSLVVLEFGKDIQLTEDYYSAGSLGNFNLQIKIQ
CYNQFSYAITPEIVLITMNSGLFVNERGTSSTYTGILTKADVLSASAQEPYFQSSVKRMV
GGGFLDSIKSVAGRVLPHLLKHGREELGKSDHPMAKMANSALGAMGYGSSGGGPSGGRMK
LADRLMAK
>BVP2_NODE_636_ORF10 MCP33
MSDFKCVLIEDARIADITSEEVFGVQSGASQSTYQQFQAVSSSNSSIVFSVQIPSENIVI
DRQLLLQSTVTFSIACGNVPAGDLAFQYGLTDCFQAFPLNSLFTTTQATINNVSVSTNTQ
DVLPMLMRMNDSRMLSRFNSLTPSLPDNQYGVYADAVGANNNPLASYNTNSYDIDFVPRG
AYPIVINSILHTITAGGTDSSLVSTNTADTWTIVITAQFTEPFLALSPFLNTLPNNSAGL
VGVNNMSLVLNIDSTCKRVFSTANTTITGSGTTAAISSYIQSITLGSVANPNQPVGFAST
RLLFNFLSLQPEQYAKISTKNVVPFLDYPRYLTTSTSSNLCAPLGSTVITSQSIQLNQIP
DLILICARVPMSSQKWYNASSFLTITNISVNFNNASGMLASATQQDLYNISVSNGSSQTY
SEWVGAVNNNNPATGGVTTIPTTGGLLVLNPVNQFNLPSYLSASSLGQYQFQFNLSVTNQ
FPYAVTPEICIITMNSGIFATQQGTSQIFTGILTKEQVLKTKEMNPVPHLDSGEYARLVG
GKLGNMGMSSLMKMVRHYKKNKLAGGIHSGGAHSGGAHSGGAMSGGSMRGKLTKHLK
>BVP2_NODE_564_ORF6 MCP34
MSSADFSKVKVIDDVLATTDSVKYAVVKGAQNITPGKYTAISNSNSSVTWNIQTPSEATI
LSRRIMIRNTISLTITGTLAANSGDALLVNYGLTEALGPYPFQSLCNTIQMTINNNTISQ
NMRDVMFALLRFGDRRETERYNNAAPAGYDSYWNYSDAVGSNNSPLGSFNDLAMDESYQG
RGVARILSITGNTPNNTAAAVLKTIVLTFETIEPLLLSPLIFSDPKYNNSGFFGIQVMNI
VANVGSTNRILRSAQRLINATATGLSVNLTSPQAFDAPQLFIQYYTRQPSDLVPARNVVP
FAEYPRYLSSGQQPIPAAIPLAPPVAGSTSIAPGVLASFASQTISLNSIPDRLIIFARKT
LATQTPYDADCFFPISRILVNFNNKSGLLSSATNWDLWRMSVESGSNATWAEFSGLSQKS
QAASNAQTAVAGLLQIPTSGAPLVLSMGKHIELDDVFAPGSIGQFQLQFQVDINNFSDVA
YAAGEWELVLITQNTGVFVLERGTSQTYTAILSRSDVLAASSQPGYKASDVTRMVGGQME
DGYKDLQGMGFAGSGFAGSGNAGSGNAGSGNAGSGNAGSGNAGSGFAGSGRSRMSKHLC
>BVP2_NODE_496_ORF7 MCP35
MSSADFQKVLVRDERLNCKDSIKYAVQKSGQNITVAEFNAISQNANSHTYNIQVPSETTI
IDRRVIWESTVTLRVTVPIAAQVTALANGMVAGDPVVQLGIANALGPFPLHSACLTQQFT
INNNSVSINMNDVLPAILRFNDKRELMRYNGMCPNMYDIYGKYQDAIGASNNPNGNYTTA
GFDNDLYARGSFMDVQVSGTNGFDYAVGSLTPITTPNALVNPPVADLVYFVKYTVREPLL
AAPFMFAKSSYSGQGFYGIQNLNVVFNLSTSNVARVWRSGLPCDNNEVAPTTCSILSYTG
SKLIFNFLTPKPSDMLSARNVVPYYEMPRYLSTTTATIPYATRNPATAATATGIIPATTR
LTFTTTQLNQIPDKLLIFVRKAKASQLISDTDSALAITGVSFNFNNQSGILASATQDQLY
RYSVEAGSNQSWEEFKGFALTGNAATGLSRQISTSGSYLFLDMGKHLQITEDYYAPGSLG
NFNLQFTLDVQNFIPAPLASVAAMPIEMVLITLNSGLFVCEKGQSATYTGILTKDDVLSA
SAQTPHSSGDVERLVGGGLLDKLGSFASAVAPTAIKMGRDALDGSDNKYAQMGSKALKMI
CGNGVGRGVGRGRGGAMEDRLM
>BVP2_NODE_9707_ORF2 MCP36
RPKYAVEKGALSLTNAPFTAIAQTSSQHTYNIYVPSENVFVDRKLQWSSTCFQSFTAQLA
AQAPGDSIVVPGRDFALTAFPLNSLCSTLSSTINDTTAVINTQDVLKEVLRLTDYKANKL
VRTTPTMLDKYASYNDAYGTLNNPLGGYDQSTDYDNVPNGSYPNLVFTAANGQQLPNAPV
GGVYKPAFAGANYSCAFGVPTTASAWAGATVYAAGDLVQNADVLWLAVAPVVGVAPAAPA
WTNSGPAIGPYTIYIKWRSTEPIVLSPYVFADTHEWDTGLFGINNIQLIMNFVSSPNRII
RSTTRAGRTISNVAFSSGVPNPFTNSIVNVQFLTPSLDVPLPPKSVVPYMEFPRYISIPS
TGTIEPGQTAQIQSQTITLPQIPDMLIIYAKPSVYSQTDGDYYFPVATRDENGNTVAAPL
TLNFDNFSGLLSSMTAEQLYDMSVHNGLNMDYASWLGQGHSAAGTYPGRQQGQIVPLVGG
ILCLKPGQDITLQAGQAPSLVGNFTLQFNLTVKNTQAVALQPTLYVITVNSGFFETIRGS
SRIIKGVLSEQDIISAPLASDITRDAMKRHVGGFSFGSLANILSKAKDIYERTKPMVSAV
RGMMPEDGMMGKVKGALGAVGYGTSGGGTGGARSGGLARRLM
>BVP2_NODE_714_ORF3 MCP37
MSQDFNKVLVKDDRLNVTDAVSYAVHKGGQNMTSAQFNAISQSASSVTFNIQVPSEQTII
DRRVLWRSTVLLKLSVAGTALNAGQLPINYGVTDSLSAFPLHQLASVMTATINNNSVSIN
IRDVLPAILRFNDRRELQRYNGYTPVMYDNFAQYSDALGALLNPLGSIANSADNDLYPRG
SFQLDGISVGVDGLTALPSPLVAPVANVNGTTQYIYVQFTVAEPLLISPFIFADPKSNNQ
GFYGVQNMNMVFNIGDATRVWRSANNTATAGNTPLGTTFVSAASVVNFTNSQLLFNFLTP
HPSDLLPARNAVPYYELPRFITSNLSSIAGYTPSATSLAPVYQTLSTSSLQLNQIPDRLI
IQVRNPLSQSAWGQPDAFLLIKGVSINFNNQSGILASATVQDLFRYSVENGSNQSFQEFS
GFANVPDNVTGLGRKIPMSGSLLILEFGKDIQLTEDYYAAGSLGNFNLQVNLTVANQFPY
AIAPEIVVITMNSGLFVNERGTSSTYTGILTKQDVLECSAQPAVFQSSVKRMVGGGFLDS
LKSVAGHVLPHLLKMGKEHLGKSDHPVAKGVASALGAMGYGASGGAMGCGSSGGGASGGG
ASGGRMKLADRLMNK
>BVP2_NODE_9293_ORF1 MCP39
MSDFKTILVKDSVIGDITSDIDFAVKSGASQATYQRFPSTSSSNSAVIFNIQVPSENVVI
GRDIMINTGLTFRLFIGSQTDATKQVPIGQEALAYGVTDALHCFPFNSLLTTATAQINNT
TCSINLQDVLPSLLRLNDSRELYRYNSTTPSLPDQAYGMYAGGVGANNNPLASYSNASYD
IDQVPRGAQPVTIAVQHFIAGVFTDADLTSTAVTDTWIVTISTIVAEPLFLSPFIFGDPE
FNNQGLLGINNMTFTLNVDGACKRLWSSANPWITSIQLGTLANPNGFTSAQIGVTQSPAT
PTMLFKFLSTQPSDLVQTKNIVPYMDFPRYLTSSANNPTIAPAQTLTLTSSNLQINQIPD
LFLISVRFPMSAQTSFNTDSFLTINNISVNLNNQSGLLSSATQYDLWRMGVRNGSTQSFA
EYRGQSEAIIGGVATIVPTTGSLLVINPAYDLSLPDYISCGSLGNYNFQIQLNVTNQLPL
TFQPEIVVICVNSGIFTTQQGVSAVYTGILTKEMVLSAKSSGQASAMTSKEVSRMVGGRM
LDMNAIAVGRMRGRHGMRPMGVGGHSSGGHMAGALAGASSGGRLKKMC
>BVP2_NODE_6275_ORF1 MCP41
MSADFKTTLIKDSRLCDITDQLTYAVKSGASSTTYQQFSAVSTSNSSMTFNIQVPSENIV
VSREVLISTDIFFTINITNVPVGDTAFNYGETDAFQAFPLNSLFTTCSAQINNTNVSSNL
QDILPSILRLNDNRELYRYNGMTPSLPDQAYKSFSDAVGASNNPLGDWNDQSYDGDLQPR
GAFPCLLTLVHNISGGGQDASPVSTNVLDTWVITGQVSVTEPLMGLSPFIYGDPTYNKQG
LVGINAMSFVFNVDSSCKRFFSTANSGYTISVSLGTQAQQNPFTNTKMLINFLSTQPTDL
ISARNVVPYMDLPRYLSLQSSTGPIAPGSIATLNSQNIQINQLPDYFIISVRKPMSTQTI
KDSSSFLKINSISVNLNNTSGLLSSATAEDLWRISVCNHSTQSWAEFSASANVANNATGV
GSSVVTTGSLLILSPAFDLSLPDYLSSGSIGQYNFQFQVNVTNTDPSTITPEICIICCNS
GIFTTIAGSSNIYTGILTKQMVLDAKTNEESVDPCSSAQYQRLIGGAMVNRIATSAKKLP
LVKQIASSVARLTGLGVPSGSGVGSRLEKLCY
>BVP2_NODE_3665_ORF1 MCP42
MANFKTTLIKDSTIADITSDLTYAVQSGAAQTTFQSFGVTSPSNSSLNFVVQVPSENIVL
GRDVLIQSGLTFTMVLSDVPAGDYALQWGLTASLQAFPLASLMTTMNAQINNTNVSVNLQ
DVLPSILRMNDSRELYRYNSTTPSLPDQTYGSYVNGVGATNNPMGSIFNGSYDLDQNGRG
SYPVAMTVFHYPAGAAPVDTSLVSLGPTDVWYIQFTTVVSEPLFLSPFTWCNPEYNAQGL
VGINNITLTCNIDTTLKRLVSTSIPDSTIVGIFAGRRTLTGVTDSNLFQSTGVALGGTVL
FPPSGSAPSLLFKFLSAQDSDGVRSKNVCPYISYPRYITNTVTAPLASGATTTLTSANLQ
LNQLPDLFIITIRKPMATQNITDAMAQFAIKSISVNLNNQSGLLSSCSMENLWRISQRNG
STQSFLEFVGIVAGNNHVTGIVANVPSTGSVLVLNPAMDLSLPDYLSCGSLGNFNFQFNV
SVTNQFPDATVPEICVVCVNSGIFVTEMGVSTTYTGILNMEMVLNAKKEPSMGSAEAKRL
VGGKLLNMSSAVRLSHAKKALMDSPVVKYARNKMASLM
>BVP2_NODE_1091_ORF4 MCP43
MSADIEKLAVFDSRIIQSRPKFAVEKGALSLSNAPFNAISATQSTHTYNIFVPSENVYVD
RAVEWSSTVYMTMTATLAVQPTEGTPIAQYGRDWALTAFPLNSLCSTLTATINDTTTTIN
SQDVLKEVLRLTDYKQNRLQRTCPTMLDKYQNYNDCAGAVNNPLGGYDSASDFSEVPNGA
FYNVVYTDTQGNPLGTTVTAGSLYAPAYAGANYQSINGTPIVPYDWNAGVTYAVGSLAVF
GGAIWSAVAPVLATPPAAIAWTSLGAVVGAAFPIYFRWGSTEKLVLSPFVFSDCHEYDTG
LFGINAIQLIMNLQQPTRLVRSCTLFNCSLSPVAYNPTSTSGSFSNSRVNCQFLTPSLDV
PLPPKSVVPYLEFPRYITAYQGGAIPAGAVVQIQSQTITLPSIPDLFIIYAKPNVASLSN
TQADWYFPVATSADNVSSPLSIAWDNYSGLLSSHTAEQLYAMSVKNGLDMDYNTWVGEAH
VGTALQRGTLGGSSQSFGGAASGRVPLVGGMMVLKPSQDITLSTGQAPSLVGSFSFQFNL
SVKNTSAVAQSGVQLYVVTVNSGFFESIRGSSRIIKGVLSEQDIISAPLAPMGTRDVLQR
YVGGGGMFSSLANVLSKAKDIYQQTKPLVSAVKGMLPESGMMGNVRSGLDAVGYGTGAGT
GAGTGAGTGAGTGGRRGIHRRLM
>BVP2_NODE_156_ORF20 MCP44
MSSADFSKVKVIDDVLATTDSVKYSVIKGAQNITPGKYTAISNSNSSVTWNLQTPSEATI
LSRRIMIRNTISLSISGTIVGADPNALLVNYGLTEALGPYPFQSLCNTIQMTINNNTISQ
NMRDVMFALLRFGDRREAERYNNATPVGYDSYWNYSDAVGSNNNPMAAFNDLAADESYQG
RGVSRITSITGNIPGPGLKNIVLTFETIEPLLLSPLIFSDPKYNNQGFYGIQVLSVVANV
GSPNRILRSAQRLINGNATGLSVSLLSPQAFVDPQLLIQYYTRQPSDLVPARNVVPFAEY
PRYLSSGQGTIPAGSFLNPAVAGTSSFTPGTLNSFASQTISLNSIPDRLIIFARKVLANQ
TPYDADCFFPISRILVNFNNKSGLLSSATNWDLWRMSVESGSNATWSEFSGLSQASAATG
IDQSGFAGVKQIPTSGAPLVLSMGRHIELDDVFAPGSIGQFQLQFQVDINNFSTDVYAPG
TWELVLITQNTGVFVLERGTSQTYTAILSRSDVLAASAQPGYKASDVVRMVGGGVEDGYK
DLMGMGLAGSGFAGSGSAGSGNAGSGNAGSGNAGSGNAGSGFAGSGKPRISKHLQGY
>BVP2_NODE_755_ORF1 MCP45
MATADILKQAVFDGRIVQPQARYAVDKGALSLTNAPFNAISASASQFTFNVNVPSQNVFL
DRAVDWSANCLLALSVQINSAVSPYVLGQPVLSFGKDCALAPFPLNSLTATMTATINDTS
VVINTDTVLKEVLRLTDYKKNRLVRTCPTMLDNYGSYNDAYLAVNSPLASYLDATESAEV
PNGAWWNIQFCDSTGAVLSGNGNYTVSAQNYAYLDGIPVRDTAVYAGDATYPLFVQFFST
EKLVLAPFIFADSKEYDTGLFGVNNIQIVMNLKSGDGVSRVIRYTTGNGRTIASCALSNY
AVSGSPFQNARLNCQFLTPSLDIPLPPKSSVPYLEFPRYISNNYTSMTAGKVETLSSQTI
VLPQIPDMLIIYCKPQAYVDASEADFYLPITGININFDNFSGLLSSHTAEELYRMAVHNG
LEMDWNEWRGRARSGRTGKNIQTVGGFLILKPGQDITLQAGQAPGLIGNYTLQFQATVEN
TSSATRTPVLFVITVNSGFFETLAGSSRIVKGVLSEADVISAEPVMEVSRDALERTVGGG
FFDKIGSFLSKGMDIYNKSKPLVSGIKSILPESGLLGKVKSGLDTVGYGHAGAGRKSLSS
RLM
>BVP3_NODE_11915_ORF1 MCP1
IADITSDLSYAVQSGAAQTTFQSFGVTSPSNSSLNFVVQVPSENIVLGRDVLIQSGLTFT
MVLSDVPAGDYALRWGLTASLQAFSLASLMTTMNAQINNTNVSVNLQDVLPSILRMNDSR
ELYRYNSTTPSLPDQTYGSYANGVGATNNPMGSIFNGSYDLDQNGRGSYPVAMTVFHYPA
GAAPVDTSLVSLGPTDVWYIQFTTVVSEPLFLSPFTWCNPEYNAQGLVGINNITLTCNID
TTLKRLVSTSIPDSTIVGIFAGRRTLTGVTDSNLFQSTGVALGGTVLFPPSGSAPSLLFK
FLSAQDSDGVRSKNVCPYISYPRYITNTVTAPLASGATTTLTSANLQLNQLPDLFIITIR
KPMATQNITDAMAQFAIKSISVNLNNQSGLLSSCSMENLWRISQRNGSKQSFLEFVGIVA
GNDHVTGIIANVPSTGSVLVLNPAMDLSLPDYLSCGSLGNFNFQFNVSVTNQFPDATVPE
ICVVCVNSGIFVTEMGVSTTYTGILNMEMVLNAKKEPSMGSAEAKRLVGGKLLNMSSAVR
L
>BVP3_NODE_441_ORF12 MCP3
MSADIEKLAVFDSRIVQSRPKYAVEKGALSLTNAPFNAIAATQSQHTYNIYVPSENVYVD
RAIEWTSVVYMSMSATLAVQPLRLSPIAQWGRDCALSAFPLNSLCSTLTATINDTTSVIN
SQDVLKEVLRLTDYKKNRLQRTCPTMLDKYQNYNDAAGAVNNPLAGFESQCDFAETPNGA
FLNVIYTDPQGNPLPAPSVAASAYTPAYPASTGILAANYVSQNGQPCVPDDWSPVITYPV
GSIVVSAGIIWSALVPLVGVAPIAPAWTNLGNVVSVSYPLFFRWGSTEKLVLSPFVFSDC
HEWDTGLFGINNIQLIMNLQAPSRLVRSTTRFGCSLTPPVYNASSSSGAFANSRINCQFL
TPSLDVPLPPKSVVPYMEFPRYITAYQGGPIPSGAVVQIQSQTITLPQIPDLFIIYVKPN
PTSLTNQQGDFYLPVATSADNVSAPLTINFDNFSGLLSSQTAEQLYAMSVKNGLDMDWNS
WVGEAHSGQAGQSGTLGGASTNFGGGACGRVPLVGGLLVLKPSQDITLQTGQAPSLVGNF
TFQFNLQVKNTSGVAQSGVQLFVITANSGFFESIRGSSRIIKGVLSEQDIISAPLAPTGT
RDMLQRYVGGAGMFGSLANILSKAKDVYSQTKPLVSAAKGLLPDSGMLGNLRSGLSAVGY
GTGAGTGGDGTGGGTGGRNRRGLSARLM
>BVP3_NODE_1794_ORF2 MCP4
MSDFRTVLIEDSRIADITSTEVFGVQSGASQSTYQQFQAVSSSNSSIVFNVQIPSENIVI
DRHLLIASELSFQISAGSVPVGQQVFQYGLTDCLQAFPLNSLFTTTQATINNVSVSTNLQ
DVLPMLMRMNDMRKLSRYNSLTPSLPDCAYGEYKDAPASNNNPLASYNNNSYDEDYLPRG
AYKLLVCQLDHYIAGVYTNNSPISTATTDTWKISIRVELTEPFLALSPFINCEPNSSAGL
VGVNNMSMVLNVDNSCKRLFSTANNAVVGGNSLGGYINDIQLGWATAPQGLSAQQVGFVN
TRLLFNFLSLQPEQYAKISTKNVVPYLDYPRYLTTFTSGTSIAPQGTTVLTSQSIQLNQV
PDLILITARVPMSQQNWNYASSFLTINGISVNFNNASGLLASATQQDLYNLSFRNGSSQN
FSEFRGQANFNDNATGSVALIPTIGSLLVLNPVMDFSLPSYLSASSLGQYQLQFNLNVSN
NFDFSVSPELCIITVNSGIFATQQGTSQIFTGILTKENVLRTKEQNPVPHLSTTEYERLV
GGKLGNRGMGNLIQMVKDIPKLPTQIKEAIEGMKGAGSSGGMRGGAISGGQKSTSKLAKH
LC
>BVP3_NODE_2331_ORF4 MCP5
MATADISKQAVFDERIVQNPARYAVEKGALSLTNSPYNAISASASQHTYNINVPSQNVFV
DRAINWTCDVLLQFLVSIDAGVAPFVNDQPVVAFGRDCALAPFPLHQLVATMTATINDTS
VVINTDTVLKEVLRLVDYKKNRLTRTCPTMLDKYASYNDAYLAVNSPLASYLDATESAEV
PNGAWWNILFCDQTSAVLANQNVVGAYGYYEPVLNTLVGFRVASPSGIPVRTGTVGLPPA
PLGKAYVVDGVGAYPIFIKFSSTEKLVMSPFIFNDACEWETGLFGINNIQIVCNMKGTAD
RVLRGTTSGGRTISAVGFLGSTPYPVARMNVQYLTPSLDLPLPPKSIVPYMEFPRYLSSY
TQFSVPAYAPFQLESQTIVLPQIPDMLLIYVKPREYTAPGLTDGDYYYPITGITINFDNF
AGLLSSHTEQQLYEMSVHNGLEMDFDQWRGLGRSGRTGGLIQTTGGFLVLKPGQDITLQS
GQAPGLIGNFTLQFRLNCFSPRPAETRDIQLFVITVNSGFFETLAGSSRIVKGVLSEADI
ISAEPAPEGSQMRRLVGTGFFDKVGSFLSKAKDIYTASKPIVSGIKGMLPEDGMLGKVKS
GLSTVGYGRAGAGLAGAGGAGAGGRRTLSQRLM
>BVP3_NODE_928_ORF3 MCP6
MSSADFQKVLVRDERLNCKDAIKYAVQKSGQNITVAEFNAISQNVNSHTYNITVPSETTI
IDRRVIWESTVIVRVDVPIAAQTSALVAGMAVGDPVCQLGLAGALGPFPLHSACLTQQFT
INNNSVSINMNDVLPAILRFNDKRELMRYNGMCPNMFDIYGKYQDAVGANNNPLGNYTTN
SLDNDLYARGSFNDVQVSGTNNFDAAVGATQIVAVPTLVNPAVAVLSYFIKYTVREPLLA
SPFMFAKNANSGQGFYGIQNLNITFNLSTSNVSRIWRSGLPLDNNEVAPTTTSVQSYTGS
KLIFNFLTPKPSDMLSARNVVPYYEMPRYLSTSTASIPYATRVNTTAASSSIIVPATTRL
TFTTTQLNQIPDKLLIFVRKSKASQLIADTDSALAITGCSFNFNNQSGILASATQDQLYR
FSVEAGSNQSWEEFRGFANVANAATGGGKQIATSGSYLFLDMGRHLQITEDYYSSGSLGN
FNLQFTLNVENYIPAPLASAVAMPIEMVLITLNSGLFVCEKGQSATYTGILTKDDVLSAS
SQQPHSNSDVERMVGGGLLDSLGSFASAVAPMLLKQGAQLLPPEIKRAVCGSGIGRGRRG
VDDRLM
>BVP3_NODE_126_ORF6 MCP7
MSSADFQKVLVRDERLNCKDAIKYAVQRSGQNITVAEFNAISATTSSHTYNIQVPSETTI
IDRRVIWESTVILKVVIPDADTAGVPVGTPLVNFGVSEALAPFPLHGACLTQQYTINNNS
VSVNMNDVLPVLLRFHDKRELMRYNGMTPNMYDTYNYYGDGVGATNNVLGNYTTDSFDND
LYARGSFPQVLVSGGLGATGATQGTAPTFETSGTNIQTAVPLKVAGAVAGGYVYYVKFTS
REPLLASPFMWAKSSYSGQGFYGIQNLNVVMNLASDNIARMWRSGSAWNRFNSGANNYTP
MTQVSVVSYESSKLIFNFLTPKPSDMLSARNVVPYYELPRYLSTQTSSIAYATRGGTTAV
SQLIPATTTIPSTTIQLNMIPDKLLIFVRKAKASQLITDADFALAISSISINFNNQSGIL
ASATRDQLYRYSVEAGSNQSWHEFRGYSNIGNGTTGMGKQIPTSGSYLMLDMGKHIQITE
DYYASGSLGNFNLQFTLGVENYTEAPNGGGTMPIELVLITLNSGLFVCEKGQSATYTGIL
TKDDVLSASQQEPHSSGDVERMVGGGFLDKLSSFASSVVPHLKNLAPHARNLLEKSSNKY
AQLGAKGLKHIGYGVSGGMSDRLA
>BVP3_NODE_191_ORF17 MCP8
MSDFRTVLVKDSVIGDITSDLDFAVMSGASQTTYQRFPSTSASNSALIFNVQVPSENVVI
DRAVMITTGLTFTIYAGALVIPPAPAPNPQVPIGLSVFNYGLTDALQAFPLNSLFTTATA
QINNTTVTMNTQDVLPSLLRMTDSRELYRYNSMTPSLPDQAYGAYSSGVGAFNNPLAGYS
NASYDIDQVPRGAYPANVQVRHFIAGVYTDASPISTALSDTWEIVVSTIVTEPLILSPFI
FGEPEFNKQGFLGINNMSLTLNIDATCKRLFSTSNSYITNIQLGRLSAPAPGDPALNPNG
FTVAGSIGIQALASAPALLFKFLSTQPSDLIQTKSVVPFTDFPRYLTSSANTSAITTLAS
GSLTSSNLQINQIPDLFIINVRIPMSQQKWYNTSSFLAITNISINLNNQSGLLSSASQYD
LWRMSIRNGSTQSWPEFSGQASTQNAGTGGGTLVATTGSLLVINPAYDLSLPDYISSGSL
GNYNFQFQCGVINQFGFTITPEVIVICVNSGIFVTQSGVSSVYTGILTKEMVLASKSGDQ
ASAMTSSEVARMVGGQMMNRALTAVRGMRRIHNAMGAGARSGGMAPSGGMAPSGGRLSKH
Y
>BVP3_NODE_1162_ORF5 MCP9
MASEVTKVSVVDSRILQSKPKFAVEKGPLSLTNVPYRAITNSQSQMTFNIIVPSESVFID
RAVDWQATVYGSVDMTLTGTGLAGLPIAVYGRDCALAPFPLHQLCATMSATINDTTTVVN
TQDVMNSLLRLTDYSKNRKIRTCPNMLDTYQTNPNNVTAVADYADSLMAVRQGVLTNSPL
GAFNQEHGPDQKPNGSWGDFVWTDSTGLVATSGDVTTVPAGTTTYSFSASGVPIFKASNV
TAASVYRLYFRFKSTERLLISPFIFADDCEVTTGLFGIQNIQLLMNFQSPLGGGRVLRFN
NNPFANATNTASLIASNQQFQNVNSGAPFANPVVNIQYLTPSLDVPLPAKNIVPYMDYPR
YISQQNIGSITATDFGNNTLGIATATATLNSQTITLPAIPDLLIIYVKPNTYVTSGGAPD
PLQGDWVLPITNISVNFDNFAGLLSSHTQEQLYRMSVRNGLEMDFDQWRGYASSSVGGGA
ITTPVQRVGLSGGPLILKPGRDIVLQAGQAPSLVGNFSLQFQLGVQNQTGSTQTNCQLYV
IAVNSGFLETIKGSSRIIKGILTEQDILSAPMGPGSSEAHMGRMVGAGIPEDARVMDGDG
RRRHGDRSERREHRRGDRSSGMSSYY
>BVP3_NODE_1318_ORF4 MCP10
MSADIEKLAVFDSRIIQSRPKFAVEKGALSLSNAPFNAISATQSTHTYNIFVPSENVYVD
RAVEWSSTVYMTMTATLAVQPTEGTPIAQYGRDWALTAFPLNSLCSTLTATINDTTTTIN
SQDVLKEVLRLTDYKKNRLQRTCPTMLDKYQNYNDCAGAVNNPLGGYDSASDFSEVPNGA
FYNVVYTDTQGNPLGTTVTAGSLYAPAYAGANYQSINGTPIVPYDWNAGVTYAVGSLAVF
GGAIWSAVAPVLATPPAAIAWTSLGAVVGAAFPIYFRWGSTEKLVLSPFVFSDCHEYDTG
LFGINAIQLIMNLQQPTRLVRSCTLFNCSLSPVAYNPTSTSGSFSNSRVNCQFLTPSLDV
PLPPKSVVPYLEFPRYITAYQGGAIPAGAVVQIQSQTITLPSIPDLFIIYAKPNVASLSN
TQADWYFPVATSADNVSSPLSIAWDNYSGLLSSHTAEQLYAMSVKNGLDMDYNTWVGEAH
VGTALQRGTLGGSSQSFGGAASGRVPLVGGMMVLKPSQDITLSTGQAPSLVGSFSFQFNL
SVKNTSAVAQSGVQLYVVTVNSGFFESIRGSSRIIKGVLSEQDIISAPLAPMGTRDVLQR
YVGGGGMFSSLANVLSKAKDIYQQTKPLVSAVKGMLPESGMMGNVRSGLDAVGYGTGAGT
GAGTGAGTGAGTGGRRGIHRRLM
>BVP3_NODE_229_ORF15 MCP11
MSSSDFSKVKVLYDVLNTTDSVKYAVVAGAQNITPAKYDAISKSTSSITFNIQTPSESTL
LGRRIMLRNVMEITINATFNVTTPNGTLAVNYGFSESLAPFPFQTALNTCQLTINNNTIS
QNEKDVLFQLLRFNDRRDLARYNNTCPTMYDSYYAYQDSIGSNNTPLGAWNDVAHDQDFQ
PRASFRLISITGNTPFVTGSGIFPREIKIKFETIEPFMLSPLIWCDPKSNNQGFYGIQVL
NCVFNLASDTSRILRSAQSALLSSVYLPAVPSANPAYADLKCSLTDVPESELFIQYYTRQ
PSDLVSARNCVPFAEYPRYLSPIGSLMAAATKNAATGVITPSKLNSINSQSISLNSIPDK
LIICVRKQVSKQTLYDTDHFLPISKIVINFNNKAGLLSSATQWDLWRMTVESGSNQTWNE
FSGHAATGGAVGKYPQGYNEIALCGSVLCLEMGNHIELDDVFSAGSIGQFQLQFQLDIEN
YSGEAFGVNDLEICLITMNSGVFVLERGTSQTYTAILSRSDVLSAKSQPGMAHSDVKRLV
GGGWDDIMKTIKNVAGVVGQVAPMAQQALGAFGYGQSGGGTSGGGTSGGGTSGGGTSGGG
MSGGRVKRHLTCM
>BVP3_NODE_980_ORF6 MCP12
MSSNFHSVLVEDNIISQITDEVTFAVQSSGQECYQQFASTSVSTSNITFNAQIPSQEVVL
DRNMLLSSNVNFTVNIGQSGTFATAFAALATDGTGVFFDYGNTEAFGPYPMNSLITTVSG
TINNVSVNSQTQDTLATLLRLNDAPLISETNTSTATLPDFYYASYGDAVINDFSSSNNPL
GNVLQSSFDAVYFGRGTVPAKIAIIQYDAAGNAVPDSNKKYRVPTAVRAIVEVNVLLVEP
LMTLSPFVNNASGTSAGLYGINQISLNINVDSNCRRFFRTARVLGDTAPALSPQGFYTPT
FIQSITLGTAGFTSAYGASGIVANNAGFSNCQLLSRFLTLQPSQVLKLKSSRNSVSYTET
PRYLTLQGSQSAVTSRFAPGADPHQPQTTQVITSNLQLSLIPDKIVVCARIPMSQQSYGN
SDSFYTIQSATVLFNSASGLISSATLTDIYKLSRRNGSSQNFFEFFGMASRNGADKNEMV
GTIGSILIIDPVKDLSLPEYLSNSSSGSFNLQIQLNIVCNYGYSANNSTYPVEIMTTTVN
SGIFTCQSGVCSSEVGVLNKEVVLNTKMNTAPESIMMQSEYERLIGGRRHQMSRFNNPAL
MSHKRNNSMYQPRMHMGSGVSGGGVSGGVMSGGVMSGGRLSRHIR
>BVP3_NODE_625_ORF10 MCP13
MSQDFQKVLVKDDRLNVTDAVQYAVHKGGQNMTPATFQAISSTPSSVTFNIQVPSEQTLI
DRRVLWRSTCILKLTVTGTALNAGQMPLNVAVSDALSAFPLHQLASVMTATINNNSVSLN
VRDVLPALLRFNDRRELQRYNGYTTVAPDLLADYKAGVGSNLNSLGGWGNASDNDLYQRG
AFVIDGISTSLASGALSNPLVAPTPIAFPGSQDIYVQFTSTEPLLLSPFIFADPKSNNQA
FYGVQNMNFVFNIGDATRVWRTANYTNANTLSPLNSTFISAISVQSFSNTQLLFNFLTPH
PSDLMPARNCVPFYELPRFISTPQVPFLGFNPSLGSGIQQATQTLSTSSLQLNQIPDRLI
IQVRNPLGSCAWGQPDAFLTIRGVSINFNNQSGILSSATQQDLYRYSVENGSNQSFQEFS
GFATLPDPVSGCGRKIPTSGSLLILEFGKDIQLTEDYYASGSLGNFNLQINLQVANQFPY
AITPEIVLITMNSGLFVNERGTSSTYTGILTKQDVLEASAQEPMYQSSVKRMVGGGFLDS
LKSVAGKVLPHLLKHGKEELSKSGHPVAKMAHSAMGAMGYGASGGMSACGSSGGARMKLA
DRLMSGK
>BVP3_NODE_1899_ORF5 MCP15
MSSSDFSKVKVIDDVLATTDSVRYAVIKGAQNITPGKYTAISNSNSSITFNIQTPSEATV
LSRRMMLRNTITITCTGTIPANSPVNTRLVNLGETESLGPFPFQSLCNTVQMTINNNTVS
QNMRDVMFALLRFGDRREMARYNNSAPTAYDNYWNYANCVGSTNSPLSAWNDCSLDEAYQ
GRGVSRIKSISGNTAFGGAAAEIKTVVIVFETIEPLMLSPLIWCDPESNNQGFYGVQVLN
LTLNIGSANRLFRSAQAVLGPLNTAGNLVCTLGSVAQPDAFQEPQLLIQYYTRQPSDLVP
ARNVVPFAEYPRYLSSGSAVITAAVQTNAAGAYSLVPGSTSQFASQTISLNSIPDRLIIF
ARKTLATQTAYDADCFFPIQRIVVNFNNKSGLLSSATQWDLWRMSVESGSNATWAEFSGV
AGVSRATALDNFGLTQVATSGAPLVLSMGKHVELDDVFAPGSIGQFQLQFQVDLLNYDTN
AYGTTPQNQWELVLITQNTGVFVLERGTSQTYTAILSRSDVLAASSQPGYSSSAVKRLVG
GSIEDGFKDLSGMGESGSGPSGSGPSGSGPSGSGPSGSGPSGSGNSGSGVSGGRRLSKHL
C
>BVP3_NODE_10116_ORF1 MCP16
MSSADFRKVLVEDARMRVTDSLPFGVVKSGQNVTTQIYPSTSQSNASQTFSIQTPSEVTI
LDRNIVWKSTYKLTISGTPAAGVYLVDLGNRDALAPLPLHMSATTLQVQVNNNSVSVNIR
DVLPQLLRMYGDDRTLSRWNGICPLAPDTYKNYGDQLGANNNSNGSWAQTADNSLLSRGA
FSIDRIQQILPVTAAANSQLIGDGASLRTVELTFTSFEPLFLSPFHFANLSANQMGLYGV
TNMNFIFDISANANRVWRCGASVAQIAGYSVAITDVAGSELHFQMLTPHPSQILPSKNVV
DYVDFPRYLTTFTNNIPAAALSAANVLVPATQTFSSNNIQLNQVPDMLCIVARKPMSGQT
NRDSDSFYPITGITINWNNQSGLLANATQETLFRMSAKTTNQTWPEFKGFANKYVAPATV
PGSSYNTQAQLVQTAGSILALRFGQDIPIVEEFYSAGSLGSFNLQFNLQIQNFDTTNPLG
NQVEICLMCVNSGLFITSQGVS
>BVP3_NODE_2329_ORF4 MCP17
MSADFKTTLIKDSRLCDITDQLTYAVKSGASSTTYQQFSAVSTSNSSMTFNIQVPSENIV
VSREVLISTDIFFTINITNVPVGAPAFNYGLTDAFQAFPLNSLFTTCSAQINNTNVSSNL
QDILPSILRLNDNRELYRYNGMTPSLPDQAYKSFSDAVGASNNPLGDWNDQSYDGDLQPR
GAFPCLLTLVHNISGGGQDVSPVSTNVLDTWVITGQVSVTEPLMGLSPFIYGDPTYNKQG
LVGINAMSFVFNVDSSCKRFFSTANSGYTISVSLGTQAQQNPFTNTKMLINFLSTQPTDL
ISARNVVPYMDLPRYLSLQSSTGPIAPGSIATLNSQNIQINQLPDYFIISVRKPISTQTI
KDSSSFLKINSISVNLNNTSGLLSSATAEDLWRISVCNHSTQSWAEFSASANVANNATGV
GSSVVTTGSLLILSPAFDLSLPDYLSSGSIGQYNFQFQVNVTNTDPSTITPEICIICCNS
GIFTTIAGSSNIYTGILTKQMVLDAKTNEESVDPCSSAQYQRLIGGAMVNRIATSAKKLP
LVKQIASSVARLTGLGVPSGSGMGSRLEKLCY
>BVP3_NODE_883_ORF8 MCP18
MSDLFKTVLVKDSIIGDITSDMDYAVQSGASQTTYQPFPATSASNSALIFNVQVPSENVV
LGRDILISTGITFTLTATGVPIGDPCIDLGNTDALQAFPFNSLLNTATAQINNTTVSINT
QDVLPSILRMNNSRELYRYNSMTPSLPDQAYVDYGDGIGANNNPLAGYTTASYDLDQVPR
GAFPLQVVSSTRTTVAGVVTTGTLIATATTDVFSVVLQTYVAEPLFLSPFIWGNPEFNSQ
GLLGINNISFTFNIDATAKRLFSSSTGYITGISLGQSGNNNAFTSSGTIGVRPIPTNPAV
LMRFLSTQPSDLIQTKNIVPYIDYPRYLTVSGNNASMVAYSTQTLTSSNLQINQIPDLFL
ITVRKPMSSQTFNDSMSQFIINNVSINLNNQSGLLSSASQYDLWRMSSRNGSAQSFVEFG
GQALVNNGTTGAGSIVYTTGSVLVINPAYDLSLPDYITCGSLGNYNFQFSVGVTNQSNQT
IQPEICVVCVNSGIFTTQQGVSAVYTGILTKEMVLATKASRQVGAFTSQEVSRMVGGKML
NRCASAMKGMGRSKGGVMSAGEMSAGAMSAGAMSAGAKSRLSKHY
>BVP3_NODE_2600_ORF3 MCP19
MSQDFTKVLVKDDRLNVTDAVSYAVHKGGQNMTSSQFQAISQTPSSCSWNIQVPSEQTII
DRRVMWKSTVILKLTATGNVGNAGQMPINLALTDALAPFPLHQLASVMTATINNNSVSIN
IRDVLPALLRFNDRRELERYNGMTPVAFDLLADYASGVGANLNSLGGWGNSADNDLFSRG
AFQIDRIGAVASPSSLTSANFPTALPTPLVATLSQDIYIQFTVTEPLLLSPFIFADPKSN
NQGFYGVQNMNFVFNIGDATRVFRTALTNTGAGTTPFNNCFITSASVVSFADSQLIFNFL
TPHPSDLMPSRNAVPFYELPRFITAPGLQVVSSYNPAVTASNLLLAPTVVSLSTSSLQLN
QIPDRLIIQVRTPLNQTAWGQPDAFLCIQGVSINFNNQSGILASATQQDLYRYSVENGSN
QSWNEFSGFATVPDSASGCGRRLAGSGSLVVLEFGKDIQLTEDYYSAGSLGNFNLQINIR
CYNQFSYAITPEIVLITMNSGLF
>BVP3_NODE_127_ORF7 MCP20
MSDLKTVLINDSRIEDISGEIGFAINGGASQATYSPQQANTSSNTSHSWNINVPSENIVV
DRRVLIDSDVTFTITVTNVPIGSVAFNWGNTDGFGPYPLNSMYLTQNAIINNCGLSVNTQ
DIIAPLLRMNDQKIHTYYDGWTPSMVDDTYYNYSDAVNTNNNPLGTVNNNGMDNKLKPRG
CHTITSMSVVYTTGGVVTPFTTFVSTATSDKWVITLVTHFTEPILFLSPFISNPCVSNEA
GFLGINNLTFNFTIDTSLRRVFRSSNAWASSTTYALSNATSSGSAFSGLRMLMNYLSVQP
SQYAKISARNVLPLLQYDRYIANASSTTSSVAGGTTASYTSSNIALNQVPDTILIFARVP
VTQQIASNSDSFFQINKISVNFNNVSGILSSATPYELWVLSQKAGSSQSWSEFSGQINTS
STTGLSNTIPTTGSILALQPAYCFNLPDYLTNSSLGSYSLQFSLDITNQSSSSLPVEVVV
ITITSGYIVTHNGTTSSYTGIINKEICLSAKEGSSVPRISQSDYERLVGGVRDNRGVMNM
MKHFKNRRMSSTSGGVMSGGVMSGGADSIGGRLGKYIR
>BVP3_NODE_2336_ORF1 MCP21
MSSAVDTHQVLDPRLAIADNVRFAVEVGAQSQNQQRFVSQTASTSQVTANCLIPSLQTVI
DRNVRIRTTFTLQLTGNVAAVGGNQLIQYPQNCVFAPFPFSQMVQTLTCQINNTSVNSNY
ESNLALMLRQMEPSDLAKYSDFSPCSLDYYQVGTQVGTLDAHRSAVGTPDYDVKSRGSFE
IDSITGDTNAAGVKTVLITITTTEPLFISPFQFGDGLCEKEAGLSGVSSINLNFNLGASL
VGRAINFRPFAAGDTLTACVLQSISKFEVLMTFLSPKPSQLIPLTNCLPYYEMPSYKTIS
NQTAAVGAEFQITSSIVSPNCIPDAVYMFVRYANQTAQVSALANEQYFPISNVSVTWNTQ
SGLLASATQQTLYEMSKRRGLKMDWPQFKGAAQGDGLAQNSSVVVPTTGGIVCLAFNIDI
PIMEQYYSASSLGLWSYSATVTCKNNTAAQLLNTDPLELVVVFFQSGIFQSTSGSSSQYI
GVLSKDEVLRVSQEPYITHNEHLRIVGGADNFLGSMMKGSPGKMQALLKGALGAMGDVMA
GKGVSGGVSGGVSGGKRAPRTY
>BVP3_NODE_2024_ORF1 MCP22
MAAPLENVLVVEKMMDLETVDNPKGVVYIGPTNQSLFKYAASSASASNIIFNNICAPSLS
TVMKRTLRIEMSVNVVATYDPAVGGGQFNAIGADGAPVAIITGTGGGGGLNDFISACLRA
CPLGSVISSADVRLNGGSTNCSLNQYNLIYPFITGDADKRRYAAEMPLQADNSAVYEPFS
VNSPFLGLQANSNIPTRASYLAVKTGATATTNSYTISWVEELFISPFLTGHSMDDVGLAN
VNNLTIALRLDPLANMISSIDVGGVAYVVTLGAVPNLLVEFNSQNSILAARTPQTCVYNY
DQIQSYTRSMGNVSGVAGAVAPGLQTGDALRLPCLPSKIYLFACPTVKGPTVPDTFLRIT
KVSINFNDKTNLLAGFDEASLYQMSQANAGGKSASFMNINQWKYGCGSIIVIDVEKNLSI
AESAQSGSQNQFSTLQCSITFDNSNLKYASAAAVDYTLFQVVVSPGKAFVSPSQCEFTVL
GPSPSEVLSLTASGDKVDENDLPEGNTPTGKGFMDVLSRGLSLVAKHVKPEHLMAAHGYL
KNKFGGAVSGAGISGGGVHRRAHGGGISMG
>BVP3_NODE_5011_ORF1 MCP23
MSSDFRTVLIRDSRLGITDELSYAVQSGGSNVTYQQYQAITATASNMVFNCQIPSESIVI
AREILLQSTLSLSFAISGVTAGQSAFDYGSTDAFQAFPLAKLMTTLTATINNCNVSVNLQ
DVIDPLLRLNDSRELFRYNGMTPTLPDQAYLDYADGVGANNNPLGNYSDASYDVDQLPRG
CFPAQVRLYRFTTAGGANYVDQSSIAVGSAGERWVVCVTALLTEPLFLSPIIFGDPCYNM
QGFSGINTMNFVANIDGTCKRAFSTANNWVVVPSLGCPAVAGAVPQASVQPFVGTRLLFN
FLSTQPSDLIPVRNVLPYQEFPRYLSLSTNNPALVPQATAVISSQNIQLNQIPDYFLIYA
RIPMSQQTIKDSASFLQINQISCNFNNASGLLASATANDLWRISVANGSTQSWLEFSGLA
ITTSLAGTGIGTLAPTTGSILILSPSQNLSLADYLSSGSIGQYLFQFNITLKNNTNATFQ
PEIVVVCCNSGVFTTVSGSS
>BVP3_NODE_427_ORF1 MCP24
MSSADFSKVKVIDDVLATTDSVKYSVIKGAQNITPGKYTAISNSNSSVTWNLQTPSEATI
LSRRIMIRNTISLSISGTIVGADPNALLVNYGLTEALGPYPFQSLCNTIQMTINNNTISQ
NMRDVMFALLRFGDRREAERYNNATPVGYDSYWNYSDAVGSNNNPMAAFNDLAADESYQG
RGVSRITSITGNIPGPGLKNIVLTFETIEPLLLSPLIFSDPKYNNQGFYGIQVLSVVANV
GSPNRILRSAQRLINGNATGLSVSLLSPQAFVDPQLLIQYYTRQPSDLVPARNVVPFAEY
PRYLSSGQGTIPAGSFLNPAVAGTSSFTPGTLNSFASQTISLNSIPDRLIIFARKVLANQ
TPYDADCFFPISRILVNFNNKSGLLSSATNWDLWRMSVESGSNATWSEFSGLSQASAATG
IDQSGFAGVKQIPTSGAPLVLSMGRHIELDDVFAPGSIGQFQLQFQVDINNFSTDVYAPG
TWELVLITQNTGVFVLERGTSQTYTAILSRSDVLAASAQPGYKASDVVRMVGGGVEDGYK
DLMGMGLAGSGFAGSGSAGSGNAGSGNAGSGNAGSGNAGSGFAGSGKPRISKHLQGY
>BVP3_NODE_539_ORF8 MCP25
MATADILKQAVFDGRIVQPQARYAVDKGALSLTNAPFNAISASASQFTFNVNVPSQNVFL
DRAVDWSANCLLALSVQINSAVSPYVLGQPVLSFGKDCALAPFPLNSLTATMTATINDTS
VVINTDTVLKEVLRLTDYKKNRLVRTCPTMLDNYGSYNDAYLAVNSPLASYLDATESAEV
PNGAWWNIQFCDSTGAVLSGNGNYTVSAQNYAYLDGIPVRDTAVYAGDATYPLFVQFFST
EKLVLAPFIFADSKEYDTGLFGVNNIQIVMNLKSGDGVSRVIRYTTGNGRTIASCALSNY
AVSGSPFQNARLNCQFLTPSLDIPLPPKSSVPYLEFPRYISNNYTSMTAGKVETLSSQTI
VLPQIPDMLIIYCKPQAYVDASEADFYLPITGININFDNFSGLLSSHTAEELYRMAVHNG
LEMDWNEWRGRARSGRTGKNIQTVGGFLILKPGQDITLQAGQAPGLIGNYTLQFQATVEN
TSSATRTPVLFVITVNSGFFETLAGSSRIVKGVLSEADVISAEPVMEVSRDALERTVGGG
FFDKIGSFLSKGMDIYNKSKPLVSGIKSILPESGLLGKVKSGLDTVGYGHAGAGRKSLSS
RLM
>BVP3_NODE_376_ORF5 MCP26
MSSADFSKVKVIDDVLATTDSVKYAVVKGAQNITPGKYTAISNSNSSVTWNIQTPSEATI
LSRRIMIRNTISLTITGTLAANSGDALLVNYGLTEALGPYPFQSLCNTIQMTINNNTISQ
NMRDVMFALLRFGDRRETERYNNAAPAGYDSYWNYSDAVGSNNSPLGSFNDLAMDESYQG
RGVARILSITGNTPNNTAAAVLKTIVLTFETIEPLLLSPLIFSDPKYNNSGFFGIQVMNI
VANVGSTNRILRSAQRLINATATGLSVNLTSPQAFDAPQLFIQYYTRQPSDLVPARNVVP
FAEYPRYLSSGQQPIPAAIPLAPPVAGSTSIAPGVLASFASQTISLNSIPDRLIIFARKT
LATQTPYDADCFFPISRILVNFNNKSGLLSSATNWDLWRMSVESGSNATWAEFSGLSQKS
QAASNAQTAVAGLLQIPTSGAPLVLSMGKHIELDDVFAPGSIGQFQLQFQVDINNFSDVA
YAAGEWELVLITQNTGVFVLERGTSQTYTAILSRSDVLAASSQPGYKASDVTRMVGGQME
DGYKDLQGMGFAGSGFAGSGNAGSGNAGSGNAGSGNAGSGNAGSGFAGSGRSRMSKHLC
>BVP3_NODE_1756_ORF2 MCP27
MSEFKSVLIEDNLTGLLTSEITFGVQSAGKANYQQFVATSVSNNTMQFNAQVPNQSVVLD
RNVLLSSTVFFTLKYANVPENNYAFQYGFDSAFGPYPLNSLFTTISSTINNVSVNANVQD
ILACLLRLNDNPLISETNTRTASLPDFYYNNYNDGVGGSNNPLGSISQSSYDAVYFGRGA
LPLKVLNVLHNITAGGTDSSLLSTDVGDTWTIKCSVDLIEPFIALSPFTNNAKNQEAGLY
GINQISMNINLDSDMRRFWRDSRSTYVSGTNTTATYLTSIKLGCEGFNSGIAFQECKLLT
RFVSMTPDQVRRLGSSRNCVPYMEFPRYLSVSSQNSTIPAVVPAIVDAGVITQPVISSAT
LISSNIQLSVVPDKIIIGVRIPMSTQNATNTDSWLPITKCVVLFNSNSGILSSATTSDLY
KLSRRNGSSQNFFEFSGISSNNNITSDYLETGGYQPIYTTGSLLVLDPVRDFSLDDWLSA
SSSGAFNFQVQLTVQNTYAFPVQPEIIIITQQSGIFSTTEGVSATEVGILTKEVVLSTRM
NEKPESMMMEGEFERLVGGRRYTDGTFNNMAHRMHRRYNTGYTGMSHKGGGVSGGVVSGG
VMSGGRLGKYIR
>BVP3_NODE_600_ORF2 MCP28
MSDFKCVLIEDARIADITSEEVFGVQSGASQSTYQQFQAVSSSNSSIVFSVQIPSENIVI
DRQLLLQSTVTFSIACGNVPAGDLAFQYGLTDCFQAFPLNSLFTTTQATINNVSVSTNTQ
DVLPMLMRMNDSRMLSRFNSLTPSLPDNQYGVYADAVGANNNPLASYNTNSYDIDFVPRG
AYPIVINSILHTITAGGTDSSLVSTNTADTWTIVITAQFTEPFLALSPFLNTLPNNSAGL
VGVNNMSLVLNIDSTCKRVFSTANTTITGSGTTAAISSYIQSITLGSVANPNQPVGFAST
RLLFNFLSLQPEQYAKISTKNVVPFLDYPRYLTTSTSSNLCAPLGSTVITSQSIQLNQIP
DLILICARVPMSSQKWYNASSFLTITNISVNFNNASGMLASATQQDLYNISVSNGSSQTY
SEWVGAVNNNNPATGGVTTIPTTGGLLVLNPVNQFNLPSYLSASSLGQYQFQFNLSVTNQ
FPYAVTPEICIITMNSGIFATQQGTSQIFTGILTKEQVLKTKEMNPVPHLDSGEYARLVG
GKLGNMGMSSLMKMVRHYKKNKLAGGIHSGGAHSGGAHSGGAMSGGSMRGKLTKHLK
>BVP3_NODE_863_ORF6 MCP29
MSSSDFSKVKVLDDVLATTDSVKYAVVKGAQNITPSVNNAISKSNSSITFNIQTPSEATV
LSRRVMIKTKLFFTVSGAIQAGKTRLVDIGTDSALGPFPFQSLCNTIQMTVNNNTVTQNQ
RDVMFALMRFGDAREMYRYNTSAPVAYDQYWQYSDAELANNNPNGSWSNVAMDPAYQPRG
AFRIDRIQGNSVGVAGDAKTVAISVEVIEPLMLSPLIWCDPQSNNQGFYGIQVLNLVFNI
GVANRLFRSSVPGLTVALGNTASNGEAFGDTQLLIQYYTRQPSDLVPARNVVPYAEYPRY
ITNISGTIPAGVTVNDGSEYSLTAGQFPTIESNSISLNQIPDKVIIFVRKRLASQNSADA
DCFFPIKRLRVNFNNKAGLLTSATRWDLWRMSVESGSNQTWAEFSGCATRRVANQPLNEI
ATSGSVLALSMGKHIELDDVFAPGSIGQFQLQFSVEIENFSPTAYVDNCELVLITMNTGV
FVLERGTSQTYTAILSRSDVLSASSMPGYKSSDVKRLVGGNMEDSFKSLVGLPDKGSGQS
GGGTSGGAYGCGTSGGGTSGGGTSGGGMSGGSRMKKHLQ
>BVP3_NODE_365_ORF1 MCP30
MSDFKTVLVRDSVIGDITSDMDFAVKSGASQTTYQKFPSTSSSNSSVIFNIQVPSENVVI
GRDILLNTGINLTISAGSASVVANQVPIGESVFSYGLTDSLQAFPFNSLLTTATAQINNT
TCSINLKDVLPSLLRMNDSRELYRFNSTTPSLPDQAYGKFSDGVLANNNPLASYNNASYD
IDQVPRGAFPVIVSIEHYIAGVYTDALTISTAVTDTWKIFIQTVVSEPLFLSPFIFGNPE
FNCQGLLGINNMTFTLNVDATCKRVFSTAGPYITDIALGIISPNGATQVVANPNGFSSTP
AIGVSPSVSAPSLLLKFLSTQPSDLVQTKNIVPYMDFPRYLTSSANSTPILTLATGSLTS
SNLQINQIPDLFIINARIPMSSQSWDNPSSFLTMNSISINLNNQSGLLSSASQYDLWRMS
IKNGSTQSWEEFSGQALVNDNATGAGVLIPTTGSLLVINPAYDLSLPDYISCGSLGNYNF
QFTCSVSNQYGFTISPEIIVICVNSGIFTTQQGVSAVYTGILTKEMVLDAKTSQQASAFK
SMEVKRMTGGNMLNMPLTAMKAFRRIKGMMPRLGGESSGGQSSGGAKGRLSKMC
>BVP3_NODE_5159_ORF2 MCP31
MSEFKSVLIEDNLTGLLSSEISFGVQSAGKANYQQFSATSVSNSTMQFNAQVPNQSVVLD
RNMLISTTVFFTLKYDSTGLTYPSSGAGSVGDACFQYGLHSAFGPYPLNSLFTTVSSTIN
NVSVNANTQDILACLLRLNDNPLISETNTRTASLPDFYYNNYTDGIGASNNPLGSISQSS
YDAVYFGRGSLPLTIIKVEHLNGAGAYIDSSLRYADDPDETWTIQCSVELIEPFIALSPF
TNNANNQDAGMYGINQISMNINIDTTLRRFWRDSRITTSPTATNSSSENLTSIKLGADAS
GQTSAFVNTKLLVRFVSMTPEQVRRLGSSRNCIPYMEFPRYLSISSQNNSINGVIPSTVS
GTGIIAKPIISTGSLISSNIQLSVIPDKIIIGVRIPMSEQNASNTDSWLPITKCIILFNS
NSGILSSATISDLYKLSRRNGSSQNFFEFSGSSSNNNVNDSTSAGVLYSTLGGVEPIYTT
GSLLVLDPVRDFSLDDWLSASSSGAFNFQVQLEVQNTYSFAVKPEIIIITQQSGIFSTTE
GVSATEVGILTKEVVLSTRMNEKPESMLMESEFNRLVGGRRHMSGMFNSMAHKLHKKYNT
GYTGMSHKGGALSGGTVSGGVVSGGRLGKYIR
>BVP3_NODE_393_ORF16 MCP32
MASEFKTVLVKDPTIGDITTDLVYAVKSGANSTTYQSFAATSATNSVQVYNIQVPSENII
VGRDALISTPIQFRINISAVPVGENAISWGQTCSLQAFPLASVMTTATATINNTTTSANL
QDILPQLLRLNDNRELFRFNGCAPSLPDQEFGVYSDAFAANSSPLAGFANKSYDGCLAPR
GAHPCVVQVDRYVNGVYTDHSIVSTDAVTNTWVVTVFSVSSEPIFLSPFIYGEPHHNQQG
MLGVNNMAFTFNINSSFNRLVSYGGPGVATITAGIGTDPDGAKWAADPLMFKMSYGVASN
LLNAPSGGASVLLRLLSSQPSDMLSTRCVLPYFDLPRYLTNVNGGNVLAANAPFAVSSQA
IQLSQLPDYFIIVARKSLNTQTISDTSSFLTIRGISINLNNQSGLLSSASQQDLYRLSIK
NQSQQSWSEFNGKATVSSAGGGSSLVPTTGSMLVVSPTDLSLPDNLSCGSLGAFSLQFTA
QVFNQFNDPVACELCVIACNSGIMVLNQGTAAIYTGILTRDAVDRAKREKAVVLPDRMIG
GMLNRAMGMHPRRFGMMGSAMSAGAASAGAKMSKLSGMY
>BVP3_NODE_113_ORF19 MCP33
MSSADFSKVKVISDVLDTTDSVKYAVCKGAQNITPSVYNAISTSNSSITFNIQTPSESTV
IARRIMLSATLNLNLQYNYPAGTLAGILPFNYGYTEALAPFPLQSCLNTIQMTVNNNTVS
QNQRDVLFQLLRFNDRRELARYNNATPTMYDSYYNYADATLANNNPLGAWNDVANDQDFQ
PRGTFALNSVTGNTPTPVPAAQPTTINVLVSFTTIEPLMISPLIWCDPKSNNQGFYGIQV
FNLVLNVGDVSRIVRSARATGNGVLTTTLSVAPNVPGIQSPQLFLQYYTRQPSDLVPARN
VVPYAEYPRYISPLSCPALVAAATAGGIITPTTQSQVNSQSISLNSIPDKLIIVVRRQYS
AIANPYATDSFVPITGININFNNKAGLLTSATQWDLWRMSVEAGSNQTWSEFSGVASVGS
GAGSSQVPLCGSVLCLEMGKHIELDDVFAPGSIGQFQLQFKLNLANYSAENLSTNLEICL
ITMNSGVFVLERGTSQTYTAILSRSDVLAASAQPAYSSSDVARLVGGGWEDMFKSVKNIA
DKGLGYARTGCKMLGNGQPSGGGQGSNSGGGQGSNSGGGQPSGGNLGRYLK
>BVP3_NODE_1568_ORF1 MCP34
MSADIEKLAVFDSRIVQSRPRYAVEKGALSLTNAPFNAISATSSQHTYNIYVPSENVFVD
RALEWTSTATMSSVITPSGTLANWAIGFPIVVPGVDFALTAFPLNSLCSTMTATINDTTS
VINSQDVLKEVLRLTDYKKNRLQRTCPTMLDKYQCYDDAYGLPNCPLNGYGTAIDYDGVQ
NGAFGQIVFTDSGGQALVEGLYYVNGVLTTTAQTGAAAGAIPAAAIVGCYRCSNGLPSLV
ASTAGGAAVDCAGPFTIFYQWTSTEKLVLSPFTFSDVHEWDTGLFGINNIQLIMNFQAPT
RIVRHTGVRWNQGVATYGAGGASPQSYATLTATQFATASPFQRSVVNVQFLTPSLDVPLP
PKSVVPYMEFPRYLTTSSATINAGVALQIQSQTITLPQIPDLLIVYVKGLLPSGSGSTNG
INDTNFGDFYLPIASRSYGGVANPLSVNFDNFSGLLSSHTAEQLYAMSVKNGLEQDWLSW
TGSAFSGQNAYAAVASASGTGVGWGGFGSQLAGSNPPSAATGAQKVPLTGGILVLKPSQD
ITLQTGQAPSLVGNFTLQFNLTVFNNTGLDGVVPQLFVITANSGFFESIRGSSRIIKGVL
SEQDIIGAPLAPTATRQELCRYVGGSGLMSSLGNILSKVKGPALDLLKQAGLAAGKELLS
HGTAYAKKKFGFGDGASGGAMSGCGDGMSGGMMSGGRARGRKGLDARLM
>BVP3_NODE_3167_ORF3 MCP36
MSSAVETFQMLDPRLSVSDNVRYAVEVGAQSQNQQVFVSQTATPSQVTANCLIPSLQTII
DRNVRIRTTFTIQVTGNVAGANPFLVGYPDNLVFSPFPFSQMVQTLTCQINNTSVNSNYE
SNLALMLRQMDQSDLAKYSDFAPCSLDYYQQPDAVGAHGTLSAFNNADQTALGYDVKSRG
TFLIDSITGDGAGGGGGTVQTATITITTTEPLFISPFLFGDGLCDEASGLSGVSSINLNF
NIGPTLVGRAFTIVPAAGGNTITSCILSGIPKFEVLMTFLSPKPSQLIPLTNCLPYYEMP
SYKTVQTLATAAGATFDLTSSIVSPNSIPDSVYMFVRDSAQSAIVRAQLNEFYYPIQKVA
ITWNTQSGLLASAQQQTLYEMSKRRGLKMDWPQFRGDACGVGALNTVTKVATTGGIICLS
FNKDIPIQEQYYSSGSLGLWSYQCQVTCLNNTANALAGAVELVVVFFQSGIFQSTSGSSS
QYIGVLSKDEVLRVSQEPYITHNEHRRIVGGDDHFLSSMMKGSEGKMKALVKGALGDALE
ASGRGMSAGNLDASGKGMSAGRRGPRTY
>BVP3_NODE_5029_ORF1 MCP37
MATEVSKYSVYDPRVIQQKPKYAVEKGAMSVNNVTFNAQTANSSSQQFNVIVPSENVFID
RAVDWVSGGVISVALTMSGLGAASGNVLITPGEIALAAFPCHQTVQQMTATINDASVSVN
TSDVLNQVLRLSDLALHRKQRTCPTMLDTYATYPRASSVGGVDTATSQAALFQSSPLATY
GARFESDQLPNGAFSQWWFCDVNGAPLTTNNGLPVSTGTGTVSEVFHIRFQSTEKLLLPP
FIFGDGFELSTGLFGVQNFQVQMNLASSPARAIRIADTYIGRAVGTARTVTTFTPAWSTS
TTLTYSPFPIAPALSVQFLTPALDVPLPPKSIVPYMEFPRYVTNLTMTQASTLGATVPTS
QGGRTGATSYSSNTITLPNIPDLIMVYAKPSTVGATIGTAALYTGQLPVGVWDSCMSDFT
LPISAISINFDNFSGLLASHTQYELYKMSVNNGLDMDFSTWSGESKRVPASGTGTPYVAL
CGGPLVLRPGRDFALQAGQAPGLVGNFSLQFNVTLGNQFAAPITSMSLYVVPISSGFFET
IKGSSRIIKGVLTEQDILSAASAAPSADLDRL
>BVP3_NODE_288_ORF13 MCP39
MSDFKTILVKDSVIGDITSDIDFAVKSGASQATYQRFPSTSSSNSAVIFNIQVPSENVVI
GRDIMINTGLTFRLFIGSQTDATKQVPIGQEALAYGVTDALHCFPFNSLLTTATAQINNT
TCSINLQDVLPSLLRLNDSRELYRYNSTTPSLPDQAYGMYAGGVGANNNPLASYSNASYD
IDQVPRGAQPVTIAVQHFIAGVFTDADLTSTAVTDTWIVTISTIVAEPLFLSPFIFGDPE
FNNQGLLGINNMTFTLNVDGACKRLWSSANPWITSIQLGTLANPNGFTSAQIGVTQSPAT
PTMLFKFLSTQPSDLVQTKNIVPYMDFPRYLTSSANNPTIAPAQTLTLTSSNLQINQIPD
LFLISVRFPMSAQTSFNTDSFLTINNISVNLNNQSGLLSSATQYDLWRMGVRNGSTQSFA
EYRGQSEAIIGGVATIVPTTGSLLVINPAYDLSLPDYISCGSLGNYNFQIQLNVTNQLPL
TFQPEIVVICVNSGIFTTQQGVSAVYTGILTKEMVLSAKSSGQASAMTSKEVSRMVGGRM
LDMNAIAVGRMRGRHGMRPMGVGGHSSGGHMAGALAGASSGGRLKKMC
>BVP3_NODE_717_ORF6 MCP40
MSSADFQKVLVRDERLNCKDSIKYAVQKSGQNITVAEFNAISQNANSHTYNIQVPSETTI
IDRRVIWESTVTLRVTVPIAAQVTALANGMVAGDPVVQLGIANALGPFPLHSACLTQQFT
INNNSVSINMNDVLPAILRFNDKRELMRYNGMCPNMYDIYGKYQDAIGASNNPNGNYTTA
GFDNDLYARGSFMDVQVSGTNGFDYAVGSLTPITTPNALVNPPVADLVYFVKYTVREPLL
AAPFMFAKSSYSGQGFYGIQNLNVVFNLSTSNVARVWRSGLPCDNNEVAPTTCSILSYTG
SKLIFNFLTPKPSDMLSARNVVPYYEMPRYLSTTTATIPYATRNPATAATATGIIPATTR
LTFTTTQLNQIPDKLLIFVRKAKASQLISDTDSALAITGVSFNFNNQSGILASATQDQLY
RYSVEAGSNQSWEEFKGFALTGNAATGLSRQISTSGSYLFLDMGKHLQITEDYYAPGSLG
NFNLQFTLDVQNFIPAPLASVAAMPIEMVLITLNSGLFVCEKGQSATYTGILTKDDVLSA
SAQTPHSSGDVERLVGGGLLDKLGSFASAVAPTAIKMGRDALDGSDNKYAQMGSKALKMI
CGNGVGRGVGRGRGGAMEDRLM
>BVP4_NODE_841_ORF10 MCP1
MSQDFQKVLVKDDRLNVTDAVQYAVHKGGQNMTPATFQAISSTPSSVTFNIQVPSEQTLI
DRRVLWRSTCILKLTVTGTALNAGQMPLNVAVSDALSAFPLHQLASVMTATINNNSVSLN
VRDVLPALLRFNDRRELQRYNGYTTVAPDLLADYKAGVGSNLNSLGGWGNASDNDLYQRG
AFVIDGISTSLASGALSNPLVAPTPIAFPGSQDIYVQFTSTEPLLLSPFIFADPKSNNQA
FYGVQNMNFVFNIGDATRVWRTANYTNAQTSSPLNSTFISAISVQSFSNTQLLFNFLTPH
PSDLMPARNCVPFYELPRFISTPQVPFLGFNPSLGSGIQQATQTLSTSSLQLNQIPDRLI
IQVRNPLGSCAWGQPDAFLTIRGVSINFNNQSGILSSATQQDLYRYSVENGSNQSFQEFS
GFATLPDPVSGCGRKIPTSGSLLILEFGKDIQLTEDYYASGSLGNFNLQINLQVANQFPY
AITPEIVLITMNSGLFVNERGTSSTYTGILTKQDVLEASAQEPMYQSSVKRMVGGGFLDS
LKSVAGKVLPHLLKHGKEELSKSGHPVAKMAHSAMGAMGYGASGGMSACGSSGGARMKLA
DRLMSGK
>BVP4_NODE_439_ORF13 MCP2
MSSADFQKVLVRDERLNCKDAIKYAVQKSGQNITVAEFNAISQNVNSHTYNITVPSETTI
IDRRVIWESTVIVRVDVPIAAQTSALVAGMAVGDPVCQLGLAGALGPFPLHSACLTQQFT
INNNSVSINMNDVLPAILRFNDKRELMRYNGMCPNMFDIYGKYQDAVGANNNPLGNYTTN
SLDNDLYARGSFNDVQVSGTNNFDAAVGATQIVAVPTLVNPAVAVLSYFIKYTVREPLLA
SPFMFAKNANSGQGFYGIQNLNITFNLSTSNVSRIWRSGLPLDNNEVAPTTTSVQSYTGS
KLIFNFLTPKPSDMLSARNVVPYYEMPRYLSTSTASIPYATRVNTTAASSSIIVPATTRL
TFTTTQLNQIPDKLLIFVRKSKASQLIADTDSALAITGCSFNFNNQSGILASATQDQLYR
FSVEAGSNQSWEEFRGFANVANAATGGGKQIATSGSYLFLDMGRHLQITEDYYSSGSLGN
FNLQFTLNVENYIPAPLASAVAMPIEMVLITLNSGLFVCEKGQSATYTGILTKDDVLSAS
SQQPHSNSDVERMVGGGLLDSLGSFASAVAPMLLKQGAQLLPPEIKRAVCGSGIGRGRRG
VDDRLM
>BVP4_NODE_4070_ORF4 MCP3
MSSAISTFQMLDPRLAISDQIKFAVDVGSQSANQQVFASQTFSQSQVSVNCLIPSLQVVV
DRNVLIKTTFTLAITGSSNAGGLQLIQYPTNLVFGAFPFSQMVQTLTCQINNTSVNSNYE
TNLPLMLRQMDAHELAKYSDFAPTQLDYYQSPSTAGTLSSFNSIQTTPDYDVKSRGSFRI
VSVSGDTLNAGEKTVLVTIETTEPIFCSPFQFGDAVCDREAGLSGISSINFNFNIGANLV
GRAVTWKPLINLDALQNVVLQGFSKVEVLMTFLSAKPSQLLPLTCCSPYYEMPSYKTIHS
TPVASGSAFTINSSIVAPNCIPDAVYLFVRNTAQTAIQNAQQAEFYYPINKVSVTWNTQS
GLLASAQVQQLYLMSKHRGLKQDFLQFAGKACGTNALGINLLDTVNTTGSILALGFNSDI
PIMEQYYSSSSLGLWSFSCSVDCVNTTLVQSPALELVIVFFQSGLFQSTSGSSSQYVGLL
SKEEVLRVSQEPYVTHTDAKRLVGAGDNFLANMMKGSPAPMKALLKGALGGMGSMSAGSM
SAGAVSAGRRVPRTH
>BVP4_NODE_158_ORF6 MCP4
MSSADFQKVLVRDERLNCKDAIKYAVQRSGQNITVAEFNAISATTSSHTYNIQVPSETTI
IDRRVIWESTVILKVVIPDADTAGVPVGTPLVNFGVSEALAPFPLHGACLTQQYTINNNS
VSVNMNDVLPVLLRFHDKRELMRYNGMTPNMYDTYNYYGDGVGATNNVLGNYTTDSFDND
LYARGSFPQVLVSGGLGATGATQGTAPTFETSGTNIQTAVPLKVAGAVAGGYVYYVKFTS
REPLLASPFMWAKSSYSGQGFYGIQNLNVVMNLASDNIARMWRSGSAWNRFNSGANNYTP
MTQVSVVSYESSKLIFNFLTPKPSDMLSARNVVPYYELPRYLSTQTSSIAYATRGGTTAV
SQLIPATTTIPSTTIQLNMIPDKLLIFVRKAKASQLITDADFALAISSISINFNNQSGIL
ASATRDQLYRYSVEAGSNQSWHEFRGYSNIGNGTTGMGKQIPTSGSYLMLDMGKHIQITE
DYYASGSLGNFNLQFTLGVENYTEAPNGGGTMPIELVLITLNSGLFVCEKGQSATYTGIL
TKDDVLSASQQEPHSSGDVERMVGGGFLDKLSSFASSVVPHLKNLAPHARNLLEKSSNKY
AQLGAKGLKHIGYGVSGGMSDRLA
>BVP4_NODE_5179_ORF2 MCP5
MSDFRCVLIEDARIADITSTEGFGVISGASQSTFQQFQAVSSSNSSLVFNIQIPSENIVI
DRHLLLSSQLSFEISAGGASNPVPIGAKVFQYGLTDALQAFPLNSLFTTTQATINNVSVS
TNLQDVLPMLMRMNSTEALSRYNTMTPSYPDCAWGEYKNGIGSNANPLASYNNMSYDTDF
SPRGAYHLDFLQIDRYVGGVFVDNSPISTDPATNTWKIFIRVTLTEPFLALSPFINMTPN
CCAGLVGVNNMSMVLNVDSSCKRLFSTSNNAVNGAGNGLTGFISNISLGWADAPNGGASQ
AVGFANTRLLFNFLSLQPEQYAKISTKNVVPYMDYPRYLTTFASGTTIAPNATSVLTSQS
LQLNQVPDLILICARVPMSSQNQNYTSSFLAINGISVNFNNASGLLSTATQQDLYNISYA
NGSSQTFHEFRGFADINNNANGSVTAVPTTGGLLVLSPVYNFSLPSYLSASSLGQYQFQF
NLSVTNQYDFAISQPEICIITMNSGIFATQQGTSQIFTGILTKEQVLRTKEQNPQSALSS
TEYQRLVGGQMGNLGMGNVMDMVKKFSGMLPSQIKDIMKQFGVGGAHSGGAMSAGAMSGG
SISMGGKSKSKLAKHLA
>BVP4_NODE_1602_ORF5 MCP6
MSADIEKLAVFDSRIVQSRPRYAVEKGALSLTNAPFNAISATSSQHTYNIYVPSENVFVD
RALEWTSTATMSSVITPSGTLANWAIGFPIVVPGVDFALTAFPLNSLCSTMTATINDTTS
VINSQDVLKEVLRLTDYKKNRLQRTCPTMLDKYQCYDDAYGLPNCPLNGYGTAIDYDGVQ
NGAFGQIVFTDSGGQALVEGLYYVNGVLTTTAQTGAAAGAIPAAAIVGCYRCSNGLPSLV
ASTAGGAAVDCAGPFTIFYQWTSTEKLVLSPFTFSDVHEWDTGLFGINNIQLIMNFQAPT
RIVRHTGVRWNQGVATYGAGGASPQSYATLTATQFATASPFQRSVVNVQFLTPSLDVPLP
PKSVVPYMEFPRYLTTSSATINAGVALQIQSQTITLPQIPDLLIVYVKGLLPSGSGSTNG
INDTNFGDFYLPIASRSYGGVANPLSVNFDNFSGLLSSHTAEQLYAMSVKNGLEQDWLSW
TGSAFSGQNAYAAVASASGTGVGWGGFGSQLAGSNPPSAATGAQKVPLTGGILVLKPSQD
ITLQTGQAPSLVGNFTLQFNLTVFNNTGLDGVVPQLFVITANSGFFESIRGSSRIIKGVL
SEQDIIGAPLAPTATRQELCRYVGGSGLMSSLGNILSKVKGPALDLLKQAGLAAGKELLS
HGTAYAKKKFGFGDGASGGAMSGCGDGMSGGMMSGGRARGRKGLDARLM
>BVP4_NODE_5832_ORF3 MCP7
MSGDIEKVAIFDPRIIQSRPRYAVEKGALSLTNSPFNAIAASSSQFTFNIYVPSENVFVD
RAVEWSATGSLSMSLGFSAGQQAAFATNDPLVTLGRDIALAPFPLNSLCATLTATINDTT
SVINSQDVLATVLRLTDYKKNRLQRTCPTMLDKYQSYNDCFGAVNNPLAGYENATESAEV
PNGAFGNVIFTSPDGQPLAGTGLGWPPNAASVPPSAPQIYYGNFVALGYIAINGQPCWLS
AADAAAYNATAAGIAHPIISTPAAIAAAPGGLLAMYLRFTSTEKVCLSPFVFSDVHEWDT
GLFGINNIQLIMNLRDASRILRSSAVGGRLVSNVALYTPPGQTSCWTGSVLNVIFLTPSL
DTPLPPKSVVPYMEFPRYITQYQNGQIAPGGVGQVISQTITLPQIPDLFIIFAKPSQYVD
SNGVVDTTQGDWYFPPATRADGYPNPLSVNFDNFSGLLSSVTTEELYGMAVKNGLDMDWA
EWSGYAHSAAPYGTGSPALGGGGRVPTVGGFLVLKPSQDITLQTGQAPSLVGNFTFQFSL
QLKNTSAIPQTPQLFVITANSGFFESIRGSSRIIKGVLSEQDIISAPLAPMGMRNALSRY
VGGAMKSLGTAVSMVKDAMGSGSSGAGSSGAGSSGAGSSGAGSSGGKRGLHARLAM
>BVP4_NODE_2300_ORF1 MCP9
MSDLKTVLINDSRIEDISGDIGFSVLGGPQQSTFQPQQANTSSNTSHSWQINVPSENVVV
DRRILIDTDVQFTITITNVPATEVAFNWGATDGFGPYPLNSCYLTQNVLINNCGLSVNTQ
DIIAPLLRMNDQKIHTYYDGWTPSMVDDTYYAYSDAIGANNNPLGTINNNSMDNKIKPRG
CHTMKSMSIAYYIAGVLQVGSTNLTSSALTDSWIITLATHLTEPLLFLSPFISNPCVSNE
AGFLGINNFSFNFTIDSNLRRVFRSSSAWAQTASNYVVALSKDYSGSSGFSNLRMLMNYL
SVQPSQYAKISARNVLPLLQYDRFIANSSNTLTTFTAGTTKDFTSSNIALNQIPDTILIF
GRIPVSSQSATNSDSFYQINAVSINFNNVAGILSSASPYELWLLSQKAGSSQSWSEFSGQ
INKSSITGLNNTIPTTGSILALQPCFSFNLPEYLSSSSLGSYNLQFTVNLTNQSATTSAV
EIVIITITSGYITTHQGTTQSFTGVLNKEMVMSAKDGSGVPRLAQSDYERLIGGVRDNRG
VMNMMKHFKNRRMHSTSGGVMSGGVMSGGADSVGGRLGKYIR
>BVP4_NODE_5217_ORF1 MCP10
MSSAVDTHQVLDPRLAIADNVRFAVEVGAQSQNQQRFVSQTASTSQVTANCLIPSLQTVI
DRNVRIRTTFTLQLTGNVAAVGGNQLIQYPQNCVFAPFPFSQMVQTLTCQINNTSVNSNY
ESNLALMLRQMEPSDLAKYSDFSPCSLDYYQVASQVGTLDAHRSAVGTPDYDVKSRGSFE
IDSITGDTNAAGVKTVLITITTTEPLFISPFQFGDGLCEKEAGLSGVSSINLNFNLGASL
VGRAINFRPFAAGDTLTACVLQSISKFEVLMTFLSPKPSQLIPLTNCLPYYEMPSYKTIS
NQTAAVGAEFQITSSIVSPNCIPDAVYMFVRYANQTAQVSALANEQYFPISNVSVTWNTQ
SGLLASATQQTLYEMSKRRGLKMDWPQFKGAAQGDGLAQNSSVVVPTTGGIVCLAFNIDI
PIMEQYYSASSLGLWSYSATVTCKNNTAAQLLNTDPLELVVVFFQSGIFQSTSGSSSQYI
GVLSKDEVLRVSQEPYITHNEHLRIVGGADNFLGSMMKGSPGKMQALLKGALGAMGDVMA
GKGVSGGVSGGVSGGKRAPRTY
>BVP4_NODE_12158_ORF1 MCP11
MSDLKTVLINDSRIEDISSEISFAIQGGAQQNTNQPQSANTSSNTSHAWQINPPSENIVI
DRRFLIDTDVEFVVTVANVPVDGIAWSWGASDGFGPYPINSCYLTQNASINNTQISVNTQ
DIMAPLLRMNDQKIHTMYDGWTPSMVDDVYYNYSDGLNANNNPLSATNNNGMDNKIKPRG
CHTITDMVILHQISGGGTDASVESTNVLDTWTITIRAHFTEPILYLSPFISSPCVANEAG
FLGINNISFNFSIDSSLKRVFRTAVARSSSSTGSYYTTYALSSTYNGSGTSGFSSLQMLV
NYLSVQPSQYTKISARNILPLLQYDRYILNSGNSTSIAATGTTTLTSSNVALNQIPDTIL
IFARVPIASQNATNSDSFFTIKKVSINFNNVSGILSSASQQELWLMSQKAGSSQSWAEFS
GFANSSNANGGISTIPTIGSILAIQPAYQFNLPDYLSASSLGSYNLQFSVDLINQKGVLS
AVELVVITITSGYMVLHLGTASTFTGVLNKDLVLSAKESAAVPRLSQSDYERLVGGVRDN
RGVTNMMKHFKNKMSTTGCGM
>BVP4_NODE_2352_ORF3 MCP12
MAAPLENVLVVEKMMDLETVDNPKGVVYIGPTNQSLFKYAASSASDTNIIFNNICAPSLS
TVMKRTLRVEMQVLITTTWAAGTGGAQFNAIAATGAPVAITAGTATANNFISACLRACPL
GSVISSADVRLNGGSTNCSLNQYNLIYPFITGDADKRRYAAEMPLQADNSAVYEATSVNS
PFLGLQSNSNIPTRASYIAVQTANTATSASYTISWVEELFISPFLTGHSMDDVGLANVNN
LTIALRLDPLVNMISAVNIPGIAFTCTLVGAAAPNLLVEFNSQNSILAARTPQTCVYNYD
QIQSYTRSIGAVSGVAGAAAPGLVTGDSLRLPCLPSKIYLFACPTVKGPLVADNFLRITK
VSINFNDKTNLLAGFDEASLYQMSQANAGGKSASFMNINQWKYGCGSIIVIDVEKNLSIA
ESAQSGSQNQFSTLQCSITFDNSNLKYAGAAAGVDYTLFQVVVSPGKAFVSPSQCEFTVL
GPSPSEVLSLTASGEKVDENDLPEGNTPTGKGFMDVLSRGLSLVAKHVKPEHLQMAHGYL
KSKFGGGVSGAGISGGAISGGSMHRRAHA
>BVP4_NODE_1970_ORF7 MCP13
MSQDFIKQLVKDDRLNVTDTIGYAVHKGGQNMTSAQFQAISQTPSSVTFNIQVPSEQTII
DRRVLWSSQVCLKLTVAYNAANGGNAGQLPINYGLTDALAPFPLHQLATVMTATINNNSV
SLNVRDVLPSYLRFMERRELQRYNGYTTVAPDLVAEYAEAVGTGLNPLGSWANSTDNDLF
QRGAFSLIAITTTPPSGGTITVTNPVPIAAVGPGASQDIYVVFQVSEPLLISPFIAAHPQ
SNNQGMYGVQNMNMVFNIGDATRVWRTASNQASAGATPFGATWLTAASVFSFTNSRLIFN
FLTPHPSDLLPARNAVPFYELPRFITSNLASIAPVNRALPALASANLTTVQTSSLQLNQI
PDKLIISVRNPLSNTAWGQADAQLCIAGVSINFNNQSGILASATPQDLYRYSVENGSNQS
WYEFSGYSNVPDNITGMGKKLAGSGSLLVLEFGKDIQLTEDYYSSGSLGNFNLQIQLQVY
NQFSYAITPEICLITMNSGIFVNERGTSSTYTGILTKQDVLEASSQEPLFQSSVKRLVGG
GFMDSMKSLIRHAMPHVLPHALKYGKEQLSKSSHPGAKMAHDAMQMAGLGASGGGPSGGG
PSGGRSKLAERLMR
>BVP4_NODE_6752_ORF1 MCP14
MSEFKSILIEDNLTGLLTSEITFGVQSAGKANYQQFVATSVSNNTMQFNAQVPNQSVVLD
RNVLLSSTVFFTLKYANVPENNYAFQYGFDSAFGPYPLNSLFTTISSTINNVSVNANVQD
ILACLLRLNDNPLISETNTRTASLPDFYYNNYNDGVGGSNNPLGSISQSSYDAVYFGRGA
LPLKVLNVLHNITAGGTDSSLLSTDVGDTWTIKCSVDLIEPFIALSPFTNNAKNQEAGLY
GINQISMNINLDSDMRRFWRDSRSTYVSGTNTTATYLTSIKLGCEGFNSGIAFQECKLLT
RFVSMTPDQVRRLGSSRNCVPYMEFPRYLSVSSQNSTIPAVVDATVVGGIITQPVISSAT
LISSNIQLSVVPDKIIIGVRIPMSTQNATNTDSWLPITKCVVLFNSNSGILSSATTSDLY
KLSRRNGSSQNFFEFSGISSNNNITSDYLETGGYQPIYTTGSLLVLDPVRDFSLDDWLSA
SSSGAFNFQVQLTVQNTYAFPVQPEIIIITQQSGIFSTTEGVSATEVGILTKEVVLSTRM
NEKPESMMMEGEFDRLVGGRRYTDGTFNNMAHRMHRRYNTGYTGMSHKGGGVSGGVVSGG
VMSGGRLGKYIR
>BVP4_NODE_146_ORF5 MCP15
MSSADFSKVKVISDVLDTTDSVKYAVCKGAQNITPSVYNAISTSNSSITFNIQTPSESTV
IARRIMLSATLNLNLQYNYPAGTLAGILPFNYGYTEALAPFPLQSCLNTIQMTVNNNTVS
QNQRDVLFQLLRFNDRRELARYNNATPTMYDSYYNYADATLANNNPLGAWNDVANDQDFQ
PRGTFALNSVTGNTPTPVPAAQPTTINVLVSFTTIEPLMISPLIWCDPKSNNQGFYGIQV
FNLVLNVGDVSRIVRSARATGNGVLTTTLSVAPNVPGIQSPQLFLQYYTRQPSDLVPARN
VVPYAEYPRYISPLSCPALIAATTAGGIITPTTQSQVNSQSISLNSIPDKLIIVVRRQYS
AIANPYATDSFVPITGININFNNKAGLLTSATQWDLWRMSVEAGSNQTWSEFSGVASVGS
GAGSSQVPLCGSVLCLEMGKHIELDDVFAPGSIGQFQLQFKLNLANYSAENLSTNLEICL
ITMNSGVFVLERGTSQTYTAILSRSDVLAASAQPAYSSSDVARLVGGGWEDMFKSVKNIA
DKGLGYARTGCKMLGNGQPSGGGQGSNSGGGQGSNSGGGQPSGGNLGRYLK
>BVP4_NODE_1079_ORF8 MCP16
MSDFRTVLVKDSVIGDITSDLDFAVMSGASQTTYQRFPSTSASNSALIFNVQVPSENVVI
DRAVMITTGLTFTIYAGALVITPAPAPNPQVPIGLSVFNYGLTDALQAFPLNSLFTTATA
QINNTTVTMNTQDVLPSLLRMTDSRELYRYNSMTPSLPDQAYGAYSSGVGAFNNPLAGYS
NASYDIDQVPRGAYPANVQVRHFIAGVYTDASPISTALSDTWEIVVSTIVTEPLILSPFI
FGEPEFNKQGFLGINNMSLTLNIDATCKRLFSTSNSYITNIQLGRLSAPAPGDPALNPNG
FTVAGSIGIQALASAPALLFKFLSTQPSDLIQTKSVVPFTDFPRYLTSSANTSAITTLAS
GSLTSSNLQINQIPDLFIINVRIPMSQQKWYNTSSFLAITNISINLNNQSGLLSSASQYD
LWRMSIRNGSTQSWPEFSGQASTQNAGTGGGTLVATTGSLLVINPAYDLSLPDYISSGSL
GNYNFQFQCGVINQFGFTITPEVIVICVNSGIFVTQSGVSSVYTGILTKAMVLASKSGDQ
ASAMTSSEVARMVGGQMMNRALTAVRGMRRIHNAMGAGARSGGMAPSGGMAPSGGRLSKH
Y
>BVP4_NODE_3222_ORF2 MCP17
MSSADFTKVKVIDDVLATTDSVKYAVVKGSQNVTPGKYTAISNSNSSVTWNIQTPSEATV
LSRRIMIRNTITLSITGTLGAGAGVNDLLVNYGLTEALGPYPFQSLCNTIQMTINNNTIS
QNMRDVMFALLRFGDRREAERYNNATPVGYDSYWDYADAVGSNNSPFGAFNDLSPDESYQ
GRGVSRILSITGNTPGPGAKNITLQFETIEPLLLSPLIFSDPKTNNQGFYGIQVMNIVAN
VGSTNRILRSAQRLIGGAATALTVSLLAPNAFDTPQLFIQYYTRQPSDLVPARNVVPFAE
YPRYLSSGQNIIPAAIPLTPAVAGSTSIQPGVLPSFASQTISLNSIPDRLIIFARKVLSN
QTAYDADSFFPISRILVNFNNKAGLLSSATTWDLWRMSVESGSNATWAEFSGISQKSAAA
SASQAAVSGVRQIATSGAPLVLSMGKHIELDDVFAPGSIGQFQLQFQVDINNFTSDVYAA
GSWELVLITQNTGVFVLERGTSQTYTAILSRSDVLAASSQPGYKHSDVVRMVGGGVEDGY
KDLSGMGNAGSGFAGSGAAGSGNAGSGFAGSGNAGSGNAGSGNAGSGLAGSGRRISKHLQ

>BVP4_NODE_2139_ORF2 MCP18
MSSADFRKVLVEDARMRVTDSLPFGVVKSGQNVTTQIYPSTSQSNASQTFSIQTPSEVTI
LDRNIVWKSTYKLTISGTPAAGVYLVDLGNRDALAPLPLHMSATTLQVQVNNNSVSVNIR
DVLPQLLRMYGDDRTLSRWNGICPLAPDTYKNYGDQLGANNNSNGSWAQTADNSLLSRGA
FSIDRIQQILPVTAAANSQLIGDGASLRTVELTFTSFEPLFLSPFHFANLSANQMGLYGV
TNMNFIFNISANANRVWRCGASVAQIAGYSVAITEVAGSELHFQMLTPHPSQILPSKNVV
DYVDFPRYLTTFTNNIPAAALSAANVLVPATQTFSSNNIQLNQVPDMLCIVARKPMSGQT
NRDSDSFYPITGITINWNNQSGLLANATQETLFRMSAKTTNQTWPEFKGFANKYVAPATV
PGSSYNTQAQLVQTAGSILALRFGQDIPIVEEFYSAGSLGSFNLQFNLQIQNFDTTNPLG
NQVEICLMCVNSGLFITSQGVSSTYTGILTKSDVLAASEMKPVSERHLRLIGGVESSAVT
GVADIAPKAQDAIMDAVSAAKSALGKGDTISGGRMKLASRC
>BVP4_NODE_1216_ORF6 MCP19
MSSSDFSKVKVLDDVLATTDSVKYAVVKGAQNITPSVNNAISKSNSSITFNIQTPSEATV
LSRRVMIKTKLFFTVSGAIQAGKTRLVDIGTDSALGPFPFQSLCNTIQMTVNNNTVTQNQ
RDVMFALMRFGDAREMYRYNTSAPVAYDQYWQYSDAELANNNPNGSWSNVAMDPAYQPRG
AFRIDRIQGNSVGVAGDAKTVAISVEVIEPLMLSPLIWCDPQSNNQGFYGIQVLNLVFNI
GVANRLFRSSVPGLTVALGNTASNGEAFGDTQLLIQYYTRQPSDLVPARNVVPYAEYPRY
ITNISGTIPAGVTVNDGSEYSLTAGQFPTIESNSISLNQIPDKVIIFVRKRLASQNSADA
DCFFPIKRLRVNFNNKAGLLTSATRWDLWRMSVESGSNQTWAEFSGCATRRVANQPLNEI
ATSGSVLALSMGKHIELDDVFAPGSIGQFQLQFSVEIENFSPTAYVDNCELVLITMNTGV
FVLERGTSQTYTAILSRSDVLSASSMPGYKSSDVKRLVGGNMEDSFKSLVGLPDKGSGQS
GGGTSGGAYGCGTSGGGTSGGGTSGGGMSGGSRMKKHLQ
>BVP4_NODE_569_ORF6 MCP20
MSSADFSKVKVIDDVLATTDSVKYAVVKGAQNITPGKYTAISNSNSSVTWNIQTPSEATI
LSRRIMIRNTISLTITGTLAANSGDALLVNYGLTEALGPYPFQSLCNTIQMTINNNTISQ
NMRDVMFALLRFGDRRETERYNNAAPAGYDSYWNYSDAVGSNNSPLGSFNDLAMDESYQG
RGVARILSITGNTPNNTAAAVLKTIVLTFETIEPLLLSPLIFSDPKYNNSGFFGIQVMNI
VANVGSTNRILRSAQRLINATATGLSVNLTSPQAFDAPQLFIQYYTRQPSDLVPARNVVP
FAEYPRYLSSGQQPIPAAIPLAPPVAGSTSIAPGVLASFASQTISLNSIPDRLIIFARKT
LATQTPYDADCFFPISRILVNFNNKSGLLSSATNWDLWRMSVESGSNATWAEFSGLSQKS
QAASNAQTAVAGLLQIPTSGAPLVLSMGKHIELDDVFAPGSIGQFQLQFQVDINNFSDVA
YAAGEWELVLITQNTGVFVLERGTSQTYTAILSRSDVLAASSQPGYKASDVTRMVGGQME
DGYKDLQGMGFAGSGFAGSGNAGSGNAGSGNAGSGNAGSGNAGSGFAGSGRSRMSKHLC
>BVP4_NODE_579_ORF12 MCP21
MSDFKCVLIEDARIADITSEEVFGVQSGASQSTYQQFQAVSSSNSSIVFSVQIPSENIVI
DRQLLLQSTVTFSIACGNVPAGDLAFQYGLTDCFQAFPLNSLFTTTQATINNVSVSTNTQ
DVLPMLMRMNDSRMLSRFNSLTPSLPDNQYGVYADAVGANNNPLASYNTNSYDIDFVPRG
AYPIVINSILHTITAGGTDSSLVSTNTADTWTIVITAQFTEPFLALSPFLNTLPNNSAGL
VGVNNMSLVLNIDSTCKRVFSTANTTITGSGTTAAISSYIQSITLGSVANPNQPVGFAST
RLLFNFLSLQPEQYAKISTKNVVPFLDYPRYLTTSTSSNLCAPLGSTVITSQSIQLNQIP
DLILICARVPMSSQKWYNASSFLTITNISVNFNNASGMLASATQQDLYNISVSNGSSQTY
SEWVGAVNNNNPATGGVTTIPTTGGLLVLNPVNQFNLPSYLSASSLGQYQFQFNLSVTNQ
FPYAVTPEICIITMNSGIFATQQGTSQIFTGILTKEQVLKTKEMNPVPHLDSGEYARLVG
GKLGNMGMSSLMKMVRHYKKNKLAGGIHSGGAHSGGAHSGGAMSGGSMRGKLTKHLK
>BVP4_NODE_373_ORF1 MCP22
MSDFKTVLVRDSVIGDITSDMDFAVKSGASQTTYQKFPSTSSSNSSVIFNIQVPSENVVI
GRDILLNTGINLTISAGSASVVANQVPIGESVFSYGLTDSLQAFPFNSLLTTATAQINNT
TCSINLKDVLPSLLRMNDSRELYRFNSTTPSLPDQAYGKFSDGVLANNNPLASYNNASYD
IDQVPRGAFPVIVNIEHFIGGVYTDALPISTAVTDTWKIFIQTVVSEPLFLSPFIFGNPE
FNCQGLLGINNMTFTLNVDATCKRVFSTAGPYITDIALGIISPNGATQVVANPNGFSSTP
AIGVSPSVSAPSLLLKFLSTQPSDLVQTKNIVPYMDFPRYLTSSANSTPILTLATGSLTS
SNLQINQIPDLFIINARIPMSSQSWDNPSSFLTMNSISINLNNQSGLLSSASQYDLWRMS
IKNGSTQSWEEFSGQALVNDNATGAGVLIPTTGSLLVINPAYDLSLPDYISCGSLGNYNF
QFTCSVSNQYGFTISPEIIVICVNSGIFTTQQGVSAVYTGILTKEMVLDAKTSQQASAFK
SMEVKRMTGGNMLNMPLTAMKAFRRIKGMMPRLGGESSGGQSSGGAKGRLSKMC
>BVP4_NODE_1074_ORF6 MCP23
MRVTDSLPFGVVKSGQNVTTQVYPATSASPSSQTFSIQTPSEVTILDRNIVWKSTYRLTI
SGTPAAGHYLVDLGNRDALAPLPLHMSATTLQVQVNNNSVSVNIRDVLPQLLRMYGDDRA
LSRWNGICPLAPDTYKLYPDQLGANNNSNGSWAQTADNSLLSRGSFSIDRLQQTTPVTAN
ANAQLIGDGITPRVVDLTFTSLEPLFLSPFHFANLSANQMGLYGVTNMNFIFNIAANATR
LWRCGATGGQIANYNVQIASVTGSSLIFQMLTPHPSQILPSKNVVDYVDFPRYLTAFAAP
IAGAGINANALVPTTVTLPSNNIQLNQVPDMLCIVARKPMTAQTNRDSDCFYPITGISIN
WNNQSGLLANATQETLFRMSAKTTNQTWPEFRGYANKYLPPAQAAGAVYNSQAQLVQTAG
SILCLRFGQDIPIVEEFYAAGSLGSFNLQFNLTLQNYDLAAGDVEICLMCVNSGLFITSQ
GVSSTYTGILTKSDVLAASEMKPVSERHLRLVGGVESSAVTSVADVAPKAQEAIMDAVSA
AKSALSGKGDTISGGRMKLASRC
>BVP4_NODE_2489_ORF3 MCP24
MSDFKTILVKDSVIGDITSDIDFAVKSGASQATYQRFPSTSSSNSAVIFNIQVPSENVVI
GRDIMINTGLTFRLFIGSQTDATKQVPIGQEALAYGVTDALHCFPFNSLLTTATAQINNT
TCSINLQDVLPSLLRLNDSRELYRYNSTTPSLPDQAYGMYAGGVGANNNPLASYSNASYD
IDQVPRGAQPVTIAVQHFIAGVFTDAALTSTAVTDTWIVTISTIVAEPLFLSPFIFGDPE
FNNQGLLGINNMTFTLNVDGACKRLWSSANPWITSIQLGTLANPNGFTSAQIGVTQSPAT
PTMLFKFLSTQPSDLVQTKNIVPYMDFPRYLTSSANNPTIAPAQTLTLTSSNLQINQIPD
LFLISVRFPMSAQTSFNTDSFLTINNISVNLNNQSGLLSSATQYDLWRMGVRNGSTQSFA
EYRGQSEAIIGGVATIVPTTGSLLVINPAYDLSLPDYISCGSLGNYNFQIQLNVTNQLPL
TFQPEIVVICVNSGIFTTQQGVSAVYTGILTKEMVLSAKSSGQASAMTSKEVSRMVGGRM
LDMYAIAVGRMRGRHGMRPMGVGGHSSGGHMAGALAGASSGGRLKKMC
>BVP4_NODE_3598_ORF4 MCP25
MSADFKTTLIKDSRLCDITDQLTYAVKSGASSTTYQQFSAVSTSNSSMTFNIQVPSENIV
VSREVLISTDIFFTINITNVPVADTAFNYGETDAFQAFPLNSLFTTCSAQINNTNVSSNL
QDILPSILRLNDNRELYRYNGMTPSLPDQAYKSFSDAVGASNNPLGDWNDQSYDGDLQPR
GAFPCLLTLVHNISGGGQDVSPVSTNVLDTWVITGQVSVTEPLMGLSPFIYGDPTYNKQG
LVGINAMSFVFNVDSSCKRFFSTANSGYTISVSLGTQAQQNPFTNTKMLINFLSTQPTDL
ISARNVVPYMDLPRYLSLQSSTGPIAPGSIATLNSQNIQINQLPDYFIISVRKPISTQTI
KDSSSFLKINSISVNLNNTSGLLSSATAEDLWRISVCNHSTQSWAEFSASANVANNATGV
GSSVVTTGSLLILSPAFDLSLPDYLSSGSIGQYNFQFQVNVTNTDPSTITPEICIICCNS
GIFTTIAGSSNIYTGILTKQMVLDAKTNEESVDPCSSAQYQRLIGGAMVNRIATSAKKLP
LVKQIASSVARLTGLGVPSGSGMGSRLEKLCY
>BVP4_NODE_769_ORF5 MCP27
MSSADFQKVLVRDERLNCKDSIKYAVQKSGQNITVAEFNAISQNANSHTYNIQVPSETTI
IDRRVIWESTVTLRVTVPIAAQVTALANGMVAGDPVVQLGIANALGPFPLHSACLTQQFT
INNNSVSINMNDVLPAILRFNDKRELMRYNGMCPNMYDIYGKYQDAIGASNNPNGNYTTA
GFDNDLYARGSFMDVQVSGTNGFDYAVGSLTPITTPNALVNPPVADLVYFVKYTVREPLL
AAPFMFAKSSYSGQGFYGIQNLNVVFNLSTSNVARVWRSGLPCDNNEVAPTTCSILSYTG
SKLIFNFLTPKPSDMLSARNVVPYYEMPRYLSTTTATIPYATRNPATAATATGIIPATTR
LTFTTTQLNQIPDKLLIFVRKAKASQLISDTDSALAITGVSFNFNNQSGILASATQDQLY
RYSVEAGSNQSWEEFKGFALTGNAATGLSRQISTSGSYLFLDMGKHLQITEDYYAPGSLG
NFNLQFTLDVQNFIPAPLASVAAMPIEMVLITLNSGLFVCEKGQSATYTGILTKDDVLSA
SAQTPHSSGDVERLVGGGLLDKLGSFASAVAPTAIKMGRDALDGSDNKYAQMGSKALKMI
CGNGVGRGVGRGRGGAMEDRLM
>BVP4_NODE_369_ORF14 MCP29
MSADIEKLAVFDSRIVQSRPKYAVEKGALSLTNAPFNAIAATQSQHTYNIYVPSENVYVD
RAIEWTSVVYMSMSATLAVQPLRLSPIAQWGRDCALSAFPLNSLCSTLTATINDTTSVIN
SQDVLKEVLRLTDYKKNRLQRTCPTMLDKYQSYNDCAGAVNNTLAGYESQADFAETPNGA
FLNVIYTDPQGNPLPAPSVAASAYTPAYPASTGILAANYVSQNGQPCVPDDWSPVITYPV
GSIVVSAGIIWSALVPLVGVAPIAPAWTNLGNVVSVSYPLFFRWGSTEKLVLSPFVFSDC
HEWDTGLFGINNIQLIMNLQAPSRLVRSTTRFGCSLTPPVYNASSSSGAFANSRINCQFL
TPSLDVPLPPKSVVPYMEFPRYITAYQGGPIPSGAVVQIQSQTITLPQIPDLFIIYVKPN
PTSLTNQQGDFYLPVATSADNVSAPLTINFDNFSGLLSSQTAEQLYAMSVKNGLDMDWNS
WVGEAHSGQAGQSGTLGGASTNFGGGACGRVPLVGGLLVLKPSQDITLQTGQAPSLVGNF
TFQFNLQVKNTSGVAQSGVQLFVITANSGFFESIRGSSRIIKGVLSEQDIISAPLAPTGT
RDMLQRYVGGAGMFGSLANILSKAKDVYSQTKPLVSAAKGLLPDSGMLGNLRSGLSAVGY
GTGAGTGGDGTGGGTGGRNRRGLSARLM
>BVP4_NODE_2328_ORF5 MCP30
MASEVTKVSVVDSRILQSKPKFAVEKGPLSLTNVPYRAITNSQSQMTFNIIVPSESVFID
RAVDWQATVYGSVDMTLTGTGLAGLPIAVYGRDCALAPFPLHQLCATMSATINDTTTVVN
TQDVMNSLLRLTDYSKNRKIRTCPNMLDTYQTNPNNVTAVADYADSLMAVRQGVLTNSPL
GAFNQEHGPDQKPNGSWGDFVWTDSTGLVATSGDVTTVPAGTTTYSFSASGVPIFKASNV
TAASVYRLYFRFKSTERLLISPFIFADDCEVTTGLFGIQNIQLLMNFQSPLGGGRVLRFN
NNPFANATNTASLIASNQQFQNVNSGAPFANPVVNIQYLTPSLDVPLPAKNIVPYMDYPR
YISQQNIGSITATDFGNNTLGIATATATLNSQTITLPAIPDLLIIYVKPNTYVTSGGAPD
PLQGDWVLPITNISVNFDNFAGLLSSHTQEQLYRMSVRNGLEMDFDQWRGYASSSVGGGA
ITTPVQRVGLSGGPLILKPGRDIVLQAGQAPSLVGNFSLQFQLGVQNQTGSTQTNCQLYV
IAVNSGFLETIKGSSRIIKGILTEQDILSAPMGPGSSEAHMGRMVGAGIPEDARVMDGDG
RRRGGDRSERREHRRGDRSSGMSSYY
>BVP5_NODE_341_ORF7 MCP1
MSADIEKLAVFDSRIVQSRPKYAVEKGALSLTNAPFNAISATQTQHTYNIYVPSENVYVD
RAIEWTSVVYMTQTATLLVAPPAPNAPIAQWGRDCALCAFPLNSLCSTLTATINDTTSVI
NSQDVLKEVLRLTDYKKNRLQRTCPTMLDKYQSYNDCAGAINNPLAGYESQTDFAETPNG
AFLNVIYTNPAGNPLPATTAASFYTPAYPAGTGYPAANYVSINGQPCLPAPWLVAGIYPV
GGLVVYGGSVWSAVGAVVGVNPGAVPGQWNNLGPVAGAVGTGLAYPLYFRWGSTEKLVLS
PFVFSDCHEWDTGLFGINNIQLIMNLQSPARTVRSTTSLGCSLTPASYNPFSNPGAFSTS
RVNCQFLTPSLDVPLPPKSVVPYMEFPRYITSYQGGDILAGTVAQIQSQTITLPQIPDLF
IIYVKPLASSLTPQIGDYYLPVASSADNVTAPLSINFDNFAGLLSSQTTEQLYAMSVKNG
LDMDWNTWVGEAHMGTANQTGTLGASSGFGGAACGRVPLVGGLLVLKPSQDITLQTGQAP
SLVGNFTFQFNIQVKNTTGVDIVGAQLFVITANSGFFESIRGSSRIIKGVLSEQDIISAP
LAPTGTRDMLQRYVGGAGMFGSLANILSKAKDVYQQTKPLLSAAKGLLPDSGMFGNLKSG
MSAVGYGTGAGAGAGTGGRHRGGMSARLM
>BVP5_NODE_450_ORF6 MCP2
MSADFKTVLIKDARIADITDQLSYAVQSGASSNTYQQFSAVSTSSSSMTFNVQIPSENIV
VSREVLIQTDIAFTITISGVTPTQTAFNYGDTDAFQAFPLNSLFTTASSQINNTNVSVNL
QDVLPSILRLNNNRELYRYNGMCPVLPDQAYKQFAVGVGGSNNPLGDWSDQSYDGDLYPR
GAYPVQNLVLVHTTSGGAVNASPVSTNLLDTFVITGVVTVTEPLLGLSPFVYGDAAYNKQ
GLVGINAMSFVFNIDSSCKRFFSTSSTATNYTVSLGTAVQANPFTNTRLLLNFLSTQPTD
LISARNIVPYMDLPRYLSLQSSTGPLVNGASATLNSQNIQINQLPDYFIISVRKPMSTQN
VRDSSTFLKINSISVNLNNTSGLLSSALSQDLWRISVNNHSTQSWAEFSGSTNNANNATG
VGTSVLTTGSLLVLNPAYDLSLPDFLSSGSIGQYNFQFSINVTNIEGETITPEICIICVN
SGIFTTVAGSSNIYTGILTKQMVLDAKTNDEAVDPVSSVQYGRMVGGSMVNRIATTAAKM
PFVREFAEKLKRMTGMGVSSGGAMSQGSKLSKLCY
>BVP5_NODE_207_ORF23 MCP4
MSLKTVLIQDSRIADITDEEHFAVIDGASQSTFQNFSATTQSASSIVWNIQVPSENIVID
RHLLMQSTVTMTLNLSGSTGTGIANATADEVLVFDYGLTDALQAFPLNALCISQQMSINN
ATISQNTKDIMPMILRMTDKRKLNRMNSMCPSLVDAYYCDYNDGLGCINNVLSSYNNQSL
DEDYTPRGSFPINILSIVHTYTSSTNVASTDATLIMQANSTVNKFTIVIQFTTTEPFVAL
SPWLNTTSNNNNAGLVGVNNISCNLNIDSTCSRVWSSMENYIYSISLGGTVNGTTYSAFA
DSKLLFNFLSLQPEQYKKISSKNVVPYLDFPRYLTSQTSSTTLAPTATTTLTSSNLQLNQ
IPDLLLICVRKPMSSQTWTDPNFFLTINSISVSFNNTSGILSTANQNQLYNISIRNGSSQ
TYYEFSGIASNNYTGTVTSDGQTELTYNTTIGTPIDVGTTGSMLVLNPSLDFNLPSYLSA
SSLGQYNLYFTINVTNQTSQTFVPEICVITVNSGLFTTQLGSSIINTGILTKEDVLRTKD
QKPNINTNDFKRYIGGVLGNIGSSNVMKLFKKHAHVPSDDNKAEEAVIENGSGMSGGRIS
RLKKHFR
>BVP5_NODE_2721_ORF5 MCP5
MSADIEKLAVFDSRIVQSRPRYAVEKGALSLTNAPFNAISATSSQHTYNIYVPSENVFVD
RALEWTSTATMSSVITPSGTLANWAIGFPIVVPGVDFALTAFPLNSLCSTMTATINDTTS
VINSQDVLKEVLRLTDYKKNRLQRTCPTMLDKYQCYDDAYGLPNCPLNGYGTAIDYDGVQ
NGAFGQIVFTDSGGQALVEGLYYVNGVLTTTAQTGAAAGAIPAAAIVGCYRCSNGLPSLV
ASTAGGAAVDCAGPFTIFYQWTSTEKLVLSPFTFSDVHEWDTGLFGINNIQLIMNFQAPT
RIVRHTGVRWNQGVATYGAGGASPQSYATLTATQFATASPFQRSVVNVQFLTPSLDVPLP
PKSVVPYMEFPRYLTTSSATINAGVALQIQSQTITLPQIPDLLIVYVKGLLPSGSGSTNG
INDTNFGDFYLPIASRSYGGVANPLSVNFDNFSGLLSSHTAEQLYAMSVKNGLEQDWLSW
TGSAFSGQNAYAAVASASGTGVGWGGFGSQLAGSNPPSAATGAQKVPLTGGILVLKPSQD
ITLQTGQAPSLVGNFTLQFNLTVFNNTGLDGVVPQLFVITANSGFFESIRGSSRIIKGVL
SEQDIIGAPLAPTATRQELCRYVGGSGLMSSLGNILSKVKGPALDLLKQAGLAAGKELLS
HGTAYAKKKFGFGDGASGGAMSGCGDGMSGGMMSGGRARGRKGLDARLM
>BVP5_NODE_11221_ORF2 MCP6
MRVTDSLPFGVVKSGQNVTTQIYPSTSASPSSQTFSIQTPSEVTLLDRNIVWRSTYTIEI
RGTPAAGEYLVDLGNRDALAPLPLHMSATTLQVQVNNNSVSVNIKDVLPQLLRMYGDDRT
LARWNGIAPLAPDTYRNYPDQIGANNNSNGSWAQTADNSLVSRGTYGVDFLEQTTPALAG
AERNKQTIGDGTLRVVSLTFTSFEPLFLSPFHFANLSANQMALYGVSNLNFIFNISAQAN
RLWRCGASPAAIAGYSVTLTAVAGAQLIFQMLTPHPSQILPSKNVVDYVDFPRYLTTFNN
DIAAGAVNGLNQLVPTSTPFSSNNIQLNQVPDMLVICARKPMSQQTNRDADCFFPISNIS
INWNNQSGLLANASRDTLFRMSAKSTNQTWQEFKGIANRYVPPSALGQYDTQIQNVLTSG
SILALRFGQDIPIVEEFYAAGSLGSFNLQFNVQIENYTLTNQPVELVLMCVNSGLFITSQ
GVSSTYTGILTKSDVLAASEMKPVSERALRLVGGVESSAVTGVADVAPKAQEAILDAVAA
AKGALGKGDGVGGRMRLASRC
>BVP5_NODE_769_ORF6 MCP7
MSSADFQKVLVRDERLNCKDAIKYAVQRSGQNITVAEFNAISATTSSHTYNIQVPSETTI
IDRRVIWESTVILKVVIPDADTAGVPVGTPLVNFGVSEALAPFPLHGACLTQQYTINNNS
VSVNMNDVLPVLLRFHDKRELMRYNGMTPNMYDTYNYYGDGVGATNNVLGNYTTDSFDND
LYARGSFPQVLVSGGLGATGATQGTAPTFETSGTNIQTAVPLKVAGAVAGGYVYYVKFTS
REPLLASPFMWAKSSYSGQGFYGIQNLNVVMNLASDNIARMWRSGSAWNRFNSGANNYTP
MTQVSVVSYESSKLIFNFLTPKPSDMLSARNVVPYYELPRYLSTQTSSIAYATRGGTTAV
SQLIPATTTIPSTTIQLNMIPDKLLIFVRKAKASQLITDADFALAISSISINFNNQSGIL
ASATRDQLYRYSVEAGSNQSWHEFRGYSNIGNGTTGMGKQIPTSGSYLMLDMGKHIQITE
DYYASGSLGNFNLQFTLGVENYTEAPNGGGTMPIELVLITLNSGLFVCEKGQSATYTGIL
TKDDVLSASQQEPHSSGDVERMVGGGFLDKLSSFASSVVPHLKNLAPHARNLLEKSSNKY
AQLGAKGLKHIGYGVSGGMSDRLA
>BVP5_NODE_606_ORF7 MCP8
MSGDIEKVAIFDPRIIQSRPRYAVEKGALSLTNSPFNAIAASSSQFTFNIYVPSENVFVD
RAVEWSATGSLSMSLGFSAGQQAAFATNDPLVTLGRDIALAPFPLNSLCATLTATINDTT
SVINSQDVLATVLRLTDYKKNRLQRTCPTMLDKYQSYNDCFGAVNNPLAGYENATESAEV
PNGAFGNVIFTSPDGQPLAGTGLGWPPNAASVPPSAPQIYYGNFVALGYIAINGQPCWLS
AADAAAYNATAAGIAHPIISTPAAIAAAPGGLLAMYLRFTSTEKVCLSPFVFSDVHEWDT
GLFGINNIQLIMNLRDASRILRSSAVGGRLVSNVALYTPPGQTSCWTGSVLNVIFLTPSL
DTPLPPKSVVPYMEFPRYITQYQNGQIAPGGVGQVISQTITLPQIPDLFIIFAKPSQYVD
SNGVVDTTQGDWYFPPATRADGYPNPLSVNFDNFSGLLSSVTTEELYGMAVKNGLDMDWA
EWSGYAHSAAPYGTGSPALGGGGRVPTVGGFLVLKPSQDITLQTGQAPSLVGNFTFQFSL
QLKNTSAIPQTPQLFVITANSGFFESIRGSSRIIKGVLSEQDIISAPLAPMGMRNALSRY
VGGAMKSLGTAVSMVKDAMGSGSSGAGSSGAGSSGAGSSGAGSSGGKRGLHARLAM
>BVP5_NODE_333_ORF18 MCP9
MSDFKTILVRDSTIGDITSDLDFAVKSGASQTTFQPFPSTSASNSALIWNVQVPSENVVI
GRDVLVNTALVVELSIGSAGNPVPAGESAWSYGLTDSFQAFPLNSLFTTASAQINNTTVS
INTKDVLPSLLRMNDSRELYKYNSMTPALPDQAYGAYADGVNANNNPLASYNNPSYDLDQ
VPRGAFPIIYRVNRYVNGVLTNNSPIATGVAGETWKIGVATIVTEPIFLSPFIWANPEYN
SQGLLGINNMAFTFNIDSTAARVWSSANPYMTGVVLGSPNAFGQQSAWTLPPTPAGQTSL
INNALGVPSMLFKFLSTQPSDLIQTKNVVPYMDFPRYLTSSANNPTFTSLGQSGVKVSSS
NLQINQIPDYFIITARVPMSQQDYSNTMSQFVIQNISINLNNQSGLLSSASQYDLWRTSS
RNGSSQSWAEFSGQASTYTNSVSSNIATTGSILVLSPPYDLSLPNYISSGSLGNYNFQFS
VTLANQFPQSLLTQFGGAIPIEICVVCVNSGIFSTQQGVSAVYTGILTKEMVLSSVNGGQ
ASAIHSQEAKRMIGGQMLNGALTAIRGMKKHSRGGASGQASSGGAISGGAMGMSSSGGRM
KKYC
>BVP5_NODE_1103_ORF6 MCP10
MSSADFQKVLVRDERLNCKDSIKYAVQKSGQNITVAEFNAISQNANSHTYNIQVPSETTI
IDRRVIWESTVTLRVTVPIAAQVTALANGMVAGDPVVQLGIANALGPFPLHSACLTQQFT
INNNSVSINMNDVLPAILRFNDKRELMRYNGMCPNMYDIYGKYQDAIGASNNPNGNYTTA
GFDNDLYARGSFMDVQVSGTNGFDYAVGSLTPITTPNALVNPPVADLVYFVKYTVREPLL
AAPFMFAKSSYSGQGFYGIQNLNVVFNLSTSNVARVWRSGLPCDNNEVAPTTCSILSYTG
SKLIFNFLTPKPSDMLSARNVVPYYEMPRYLSTTTATIPYATRNPATAATATGIIPATTR
LTFTTTQLNQIPDKLLIFVRKAKASQLISDTDSALAITGVSFNFNNQSGILASATQDQLY
RYSVEAGSNQSWEEFKGFALTGNAATGLSRQIATSGSYLFLDMGKHLQITEDYYAPGSLG
NFNLQFTLDVQNFIPAPLASVAAMPIEMVLITLNSGLFVCEKGQSATYTGILTKDDVLSA
SAQTPHSSGDVERLVGGGLLDKLGSFASAVAPTAIKMGRDALDGSDNKYAQMGSKALKMI
CGNGVGRGVGRGRGGAMEDRLM
>BVP5_NODE_695_ORF7 MCP11
MRVTDSLPFGVVKSGQNVTTQIYPSTSQSNASQTFSIQTPSEVTILDRNIVWKSTYKLTI
SGTPAAGVYLVDLGNRDALAPLPLHMSATTLQVQVNNNSVSVNIRDVLPQLLRMYGDDRT
LSRWNGICPLAPDTYKNYGDQLGANNNSNGSWAQTADNSLLSRGAFSIDRIQQILPVTAA
ANSQLIGDGASLRTVELTFTSFEPLFLSPFHFANLSANQMGLYGVTNMNFIFNISANANR
VWRCGASVAQIAGYSVAITDVAGSELHFQMLTPHPSQILPSKNVVDYVDFPRYLTTFTNN
IPAAALSAANVLVPATQTFSSNNIQLNQVPDMLCIVARKPMSGQTNRDSDSFYPITGITI
NWNNQSGLLANATQETLFRMSAKTTNQTWPEFKGFANKYVAPATVPGSSYNTQAQLVQTA
GSILALRFGQDIPIVEEFYSAGSLGSFNLQFNLQIQNFDTTNPLGNQVEICLMCVNSGLF
ITSQGVSSTYTGILTKSDVLAASEMKPVSERHLRLVGGVESSAVTSVADVAPKAQEAIMD
AVSAAKSALSGKGDTISGGRMKLASRC
>BVP5_NODE_169_ORF19 MCP12
MSSADFSKVKVISDVLDTTDSVKYAVCKGAQNITPSVYNAISTSNSSITFNIQTPSESTV
IARRIMLSATLNLNLQYVYPANTPQGILPFNYGYTEALAPFPLQSCLNTIQMTVNNNTVS
QNQRDVLFQLLRFNDRRELARYNNATPTMYDSYYNYADATLANNNPLGAWNDVANDQDFQ
PRGTFALNSVTGNQITQAGIQVINVLVSFTTIEPLMISPLIWCDPKSNNQGFYGIQVFNL
VLNVGDVSRIVRSARATGNGVLTTTLSVAPNVPGIQSPQLFLQYYTRQPSDLVPARNVVP
YAEYPRYISPLSCPALVAAATAGGIITPTTQSQVNSQSISLNSIPDKLIIVVRRQYSAIA
NPYATDSFVPITGININFNNKAGLLTSATQWDLWRMSVEAGSNQTWSEFSGVASVGSGAG
SSQVPLCGSVLCLEMGKHIELDDVFAPGSIGQFQLQFKLNLANYSAENLSTNLEICLITM
NSGVFVLERGTSQTYTAILSRSDVLAASAQPAYSSSDVARLVGGGWEDMFKSVKNIADKG
LGYARTGCKMLGNGQPSGGGQGSNSGGGQGSNSGGGQPSGGNLGRYLK
>BVP5_NODE_5374_ORF3 MCP13
MSDFKGVLIEDSRLQIKDEIQFGVMSGPAQSTYQPFQAVSISNSNLNFNINVPSENICID
RAILLDSDFTWTVQYSNVPVDEPCFNWGWSDAFAPFPMQQCFTTVSTTVNNCTTSSNIQD
ILSMVLRLSDSRILSSYNSGTPAIPDDSYGIYTDGIGATNNLLAGFQSGSFDSDFVGRGA
LKVESQVAHFVGGVYTDTSVVSTDLTDTWTVVFKCHLTEAWQCLNPWSSNYESNESGIIG
VNNITFNISVGSVFPQNRFYRTANSTKVEAGVNTTGIFPTYVTNIALGAIGVPAGLDPAV
QPAIQAQTNGFSNTQLLFNFLSFDPSQSAKLRSAKCVLPYIDTPRYLSSATGNPTIPAFG
STVLQTQSLQLNQVNDLIMVGVRIPMSQQNCAMSDSWLTITGVSITYNNTSGILASAKPI
QLFQLSKDNSSSQNWLEFSGQANGAETLANANPQNDGTTQIPTVGSLLLLNPAKNFNLDS
SLSSGSLGQFQLQMSITVTNQFPFGINPEIILVMVNSGVYITQNGQSEVQTGLLTRDMVL
NVKKEAPASVLTTNELKRLVGGRMHNRGMFNTGPIRSHIKDRMMARQAPVSEMAHSGGYS
SGGISSGGRLRKHIR
>BVP5_NODE_682_ORF2 MCP14
MSQQINPIAVRDVVLDLDDKINFAVYRSGQNISVQQYPANSATSSNHVYSIQVPSTSTIM
SRNLVWGAEFTLTVEGTVGAGEFLVNLSQVNYTPGGTFPGEFYGGDCFAPFPLNQLCTNM
AVTLNNTSVNLPVNQVLDPILRAVDKKHFERWNGSTITQLDKYGDYQQALCQQYYGAGNA
GAVPAGTTPVTGLQNYVIPAFNSPFNTFEDANCNNNEVPRNAFRLLEITGNTAGTAAADP
KVVTLRIAVREPVFVSPFLFGESIEEPGLAGLTQVNINCQMDSSARRAFRWVVDGSVLNK
RITKVEYNQTKCYMEATYYTPKPSDLIPSTIVTPLATYGLYQLPPRAILNVGASDFSTSN
SIMLNSYPDKVFVWVDNAYKWQPNPNPATVDAANQYANGVADAYATIDKVVITLNNQSGI
LSTFDATQLFKASVKSGSQQTFAEFSGLQSQWQTANSIVSPTAPVQFISTTGSVLMLDFA
SIINISADYLAPGSLATAQFQITVTFTNNLQYTMLPQLNLLMMYSGILSTSNGSSSAYTS
GVLTKENCLNAAALPRPMNSEKLARYVGSGLRSSLKSIASSIFPFLKKEILAPAIENIGS
QAVNRISRKLRA
>BVP5_NODE_2081_ORF5 MCP15
MSADIEKLAVFDSRIVQSRPKYAVEKGALSLTNAPFNAIAATQSQHTYNIYVPSENVYVD
RAIEWTSVVYMSMSATLAVQPLRLSPIAQWGRDCALSAFPLNSLCSTLTATINDTTSVIN
SQDVLKEVLRLTDYKKNRLQRTCPTMLDKYQNYNDAAGAVNNPLAGFESQCDFAETPNGA
FLNVIYTDPQGNPLPAPSVAASAYTPAYPASTGILAANYVSQNGQPCVPDDWSPVITYPV
GSIVVSAGIIWSALVPLVGVAPIAPAWTNLGNVVSVSYPLFFRWGSTEKLVLSPFVFSDC
HEWDTGLFGINNIQLIMNLQAPSRLVRSTTRFGCSLTPPVYNASSSSGAFANSRINCQFL
TPSLDVPLPPKSVVPYMEFPRYITAYQGGPIPSGAVVQIQSQTITLPQIPDLFIIYVKPN
PTSLTNQQGDFYLPVATSADNVSAPLTINFDNFSGLLSSQTAEQLYAMSVKNGLDMDWNS
WVGEAHSGQAGQSGTLGGASTNFGGGACGRVPLVGGLLVLKPSQDITLQTGQAPSLVGNF
TFQFNLQVKNTSPVAQSGVQLFVITANSGFFESIRGSSRIIKGVLSEQDIISAPLAPTGT
RDMLQRYVGGAGMFGSLANILSKAKDVYSQTKPLVSAAKGLLPDSGMLGNLRSGLSAVGY
GTGAGTGGDGTGGGTGGRNRRGLSARLM
>BVP5_NODE_1116_ORF11 MCP16
MSDLKTVLINDSRIEDISGEIGFAINGGASQATYSPQQANTSSNTSHSWNINVPSENIVV
DRRVLIDSDVTFTITVTNVPIGSVAFNWGNTDGFGPYPLNSMYLTQNAIINNCGLSVNTQ
DIIAPLLRMNDQKIHTYYDGWTPSMVDDTYYNYSDAVNTNNNPLGTVNNNGMDNKLKPRG
CHTITSMSVVYTTGGVVTPFTTFVSTATSDKWVITLVTHFTEPILFLSPFISNPCVSNEA
GFLGINNLTFNFTIDTSLRRVFRSSNAWASSTTYALSNATSSGSAFSGLRMLMNYLSVQP
SQYAKISARNVLPLLQYDRYIANASSTTSSVAGGTTASYTSSNIALNQVPDTILIFARVP
VTQQIASNSDSFFQINKISVNFNNVSGILSSATPYELWVLSQKAGSSQSWSEFSGQINTS
STTGLSNTIPTTGSILALQPAYCFNLPDYLTNSSLGSYSLQFSLDITNQSSSSLPVEVVV
ITITSGYIVTHNGTTSSYTGIINKEICLSAKEGSSVPRISQSDYERLVGGVRDNRGVMNM
MKHFKNRRMSSTSGGVMSGGVMSGGADSIGGRLGKYIR
>BVP5_NODE_191_ORF7 MCP17
MSDFKTVLVRDSVIGDITSDIDFAVKSGASQTTYQRFPSTSSSNSAVIFNVQVPSENVVI
GRDILINTGLSFTLNVGSATEAQYQVPAGDSAFSYGLTDSLQAFPFNSLLTTATAQINNT
TCSVNLQDVLPSLLRLNDSRELYRFNSTTPSLPDQAYGDFADAVLTNNNPLASYNTASYD
IDQVPRGAFPVSVTIQHFVGGVLIDTSPISTSPTDTWVITVQTVVSEPLFLSPFIFGNPE
FNCQGLLGINNMTFTLNVDATCKRLFSSANKYIRSIALGTPTNPNGFQSTATVGIIAQPS
APALLLKFLSTQPSDLVQTKNIVPYMDYPRYLTNSANSPTLTPAGSANQSATLTSSNLQI
NQIPDLFLINVRIPMSQQSYQNPSSFLTINNISINLNNQSGLLSSASQYDLWRLSVKNGS
TQSWEEFSGQALVNDNTTGTGVIIPTTGSLLVLNPAYDLSLPDYITCGSLGNYNFQFQCN
ATNQYGVSIQPEIIVICVNSGIFSTQQGVSAVYTGILTKEMVLDAKTSQQASAFKSMEIK
RMTGGQMLNSPLTAMKAFRRIRGMLPAPMKAMLGGESSGGKSRLSKMC
>BVP5_NODE_6910_ORF4 MCP18
MSADFKTTLIKDSRLCDITDQLTYAVKSGASSTTYQQFSAVSTSNSSMTFNIQVPSENIV
VSREVLISTDIFFTINITNVPVGDTAFNYGETDAFQAFPLNSLFTTCSAQINNTNVSSNL
QDILPSILRLNDNRELYRYNGMTPSLPDQAYKSFSDAVGASNNPLGDWNDQSYDGDLQPR
GAFPCLLTLVHNISGGGQDVSPVSTNVLDTWVITGQVSVTEPLMGLSPFIYGDPTYNKQG
LVGINAMSFVFNVDSSCKRFFSTANSGYTISVSLGTQAQQNPFTNTKMLINFLSTQPTDL
ISARNVVPYMDLPRYLSLQSSTGPIAPGSIATLNSQNIQINQLPDYFIISVRKPISTQTI
KDSSSFLKINSISVNLNNTSGLLSSATAEDLWRISVCNHSTQSWAEFSASANVANNATGV
GSSVVTTGSLLILSPAFDLSLPDYLSSGSIGQYNFQFQVNVTNTDPSTITPEICIICCNS
GIFTTIAGSSNIYTGILTKQMVLDAKTNEESVDPCSSAQYQRLIGGAMVNRIATSAKKLP
LVKQIASSVARLTGLGVPSGSGMGSRLEKLCY
>BVP5_NODE_2796_ORF2 MCP19
MSSADFRKVLVEDARMRVTDSLPFGVVKSGQNVTTQVYPATSASPSSQTFSIQTPSEVTI
LDRNIVWKSTYRLTISGTPAAGHYLVDLGNRDALAPLPLHMSATTLQVQVNNNSVSVNIR
DVLPQLLRMYGDDRALSRWNGICPLAPDTYKLYPDQLGANNNSNGSWAQTADNSLLSRGS
FSIDRLQQTTPVTANANAQLIGDGITPRVVDLTFTSLEPLFLSPFHFANLSANQMGLYGV
TNMNFIFNIAANATRLWRCGATGGQIANYNVQIASVTGSSLIFQMLTPHPSQILPSKNVV
DYVDFPRYLTAFAAPIAGAGINANALVPTTVTLPSNNIQLNQVPDMLCIVARKPMTAQTN
RDSDCFYPITGISINWNNQSGLLANATQETLFRMSAKTTNQTWPEFRGYANKYLPPAQAA
GAVYNSQAQLVQTAGSILCLRFGQDIPIVEEFYAAGSLGSFNLQFNLTLQNYDLAAGDVE
ICLMCVNSGLFITSQGVSSTYTGILTKSDVLAASEMKPVSERHLRLVGGVESSAVTSVAD
VAPKAQEAIMDAVSAAKSALSGKGDTISGGRMKLASRC
>BVP5_NODE_14152_ORF3 MCP20
MSSADFRKVLIEDARMRVTDSLPFGVVKSGQNVTTQIYPATSQSSSSQTFSIQTPSEVTI
LDRNIVWKSTYELTISGTPAAGEFLVDLGNRDALAPLPLHMSATTLQVQVNNNSVSVNIR
DVLPQLLRMYGDDRSLARWNGICPLAPDTYRLYGDQVGANNNSNGSWAQTADNSLTSRGS
YGIDSLEQTSPVIGAGVKNQQTIGDGTARVVKVRFTSYEPLFLSPFHFANLSANQMGIYG
VSNLNFIFNISASASRVWRCGATLGAIANYAVSISAVSGSELHFQMLTPHPSQILPSKNV
VDYVDFPRYLSTFTNQIAAGAVSVLNELVPTTTVYSSTNIQLNQVPDMLVICARKPMSSQ
SNRDSDCFFPITGISINWNNQSGLLANATQETLFRMSAKSTNQTWQEFRGYANKYLPPVG
ASYDTQLQNVLTSGSLLALRFGQDIPIVEEFYSAGSLGSYNLQFNVTLQNYTTTAQDVEL
VLMCVNSGLFITSQGVSSTYTGILTKSDVLAASEMKPVSERA
>BVP5_NODE_1302_ORF2 MCP21
MKTLRVLDPRIARQNKEVIVVVDGPSSVTFQTVSPSDQTSTSPSFVIQTPSPNAGISRTL
RLHARGTLTITGVNLDGWKTAPALALRQNALQSTMQNCSASINDLTVSLGSLYLMANPLA
TIGNTSASMKQSQSGGASRPDVYSEYISDVGADTIFGCIGDGPYGDALVNGRTAQIISIT
YTGTTSVAVVYEIYENLLLSPLEYTNSTSKSLYGVNVLTLNVSYGQPHRMLSWAPVAGAA
GALSVTSVSNAFTAQDITVSYVVAYDSSLVHLPLKNTYDLTSVQYFSTTAGGSYAPGAAI
NVNVNAVEFAVVPSRLLIYVTASATDLNDVTQSIPDFCCAVTNVSIVFGTRAGLLSGAHA
FDLWDMYRANGGLLPYPVWAGQKAITSQTPPPGGIRAYAGGPLIIDVASDLSLPSGVCPG
LAQRIQFAMTGNFVNQTAETWNNLRVVVVAITPGILNIKDGSSMSMQGNGLSLEQIAKAP
IAGIMETKQLVKNRTSSGYGGSFWDDFTSGISSVANTVAGVAKTAAPFLPLIMGGAPMGG
APMGGAPMGGRRMTKAQMARY
>BVP5_NODE_767_ORF2 MCP22
MSDFKCVLIEDARIADITSEEVFGVQSGASQSTYQQFQAVSSSNSSIVFSVQIPSENIVI
DRQLLLQSTVTFSIACGNVPAGDLAFQYGLTDCFQAFPLNSLFTTTQATINNVSVSTNTQ
DVLPMLMRMNDSRMLSRFNSLTPSLPDNQYGVYADAVGANNNPLASYNTNSYDIDFVPRG
AYPIVINSILHTITAGGTDSSLVSTNTADTWTIVITAQFTEPFLALSPFLNTLPNNSAGL
VGVNNMSLVLNIDSTCKRVFSTANTTITGSGTTAAISSYIQSITLGSVANPNQPVGFAST
RLLFNFLSLQPEQYAKISTKNVVPFLDYPRYLTTSTSSNLCAPLGSTVITSQSIQLNQIP
DLILICARVPMSSQKWYNASSFLTITNISVNFNNASGMLASATQQDLYNISVSNGSSQTY
SEWVGAVNNNNPATGGVTTIPTTGGLLVLNPVNQFNLPSYLSASSLGQYQFQFNLSVTNQ
FPYAVTPEICIITMNSGIFATQQGTSQIFTGILTKEQVLKTKEMNPVPHLDSGEYARLVG
GKLGNMGMSSLMKMVRHYKKNKLAGGIHSGGAHSGGAHSGGAMSGGSMRGKLTKHLK
>BVP5_NODE_2050_ORF5 MCP23
MSADIEKLAVFDSRIVQSRPKYAVEKGALSLTNAPFNAIAATQSQHTYNIYVPSENVYVD
RALEWSSVVYMSQTATLLVQPPQLTPIAQWGRDCALCAFPLNSLCSTMTATINDTTSVIN
SQDVLKEVLRLTDFKKNRLQRTCPTMLDKYQSYDDCAGAVNNTLAGYESQADFAETPNGA
FLNVIYTDTQGNPLSAPTVASAGYTPAFAGALYVSQNGQPCVPYDWNALQTYPVGSIVVS
AGQIWIAVVPVLGTPPASPAWTDAGAVAGTPFPLFFRWGSTEKLVLSPFVFSDCHEWDTG
LFGINNIQLIMNLQSPSRLVRSTTKFGCSLTAPIYNASSSSGSFSNSRVNCQFLTPSLDV
PLPPKSVVPYMEFPRYITAYQGGSIPAGAVVQIQSQTITLPQIPDLFIIYVKPNPTTLTP
QQGDYYFPVATSADNVTAPLTVNFDNFSGLLSSQTAEQLYAMSVKNGLDMDWNSWVGEAH
SGAALQVGSLGGSSTSFGGGACGRVPLVGGLLVLKPSQDITLQTGQAPSLVGNFTFQFNL
QVKNTSAVAQSGVQLFVITANSGFFESIRGSSRIIKGVLSEQDIISAPLAPQGTRDMLSR
YVGGGGLMSSLANILSKAKDVYHATKPALSAAREKLPDSGMLGKLKSGMAAVGYGTGAGD
GCGTGAGTGAGRRRGLSARLM
>BVP5_NODE_3051_ORF6 MCP25
MSSSDFSKVKVLDDVLATTDSVKYAVVKGAQNITPSVNNAISKSNSSITFNIQTPSEATV
LSRRVMIKTKLFFTVSGAIQAGKTRLVDIGTDSALGPFPFQSLCNTIQMTVNNNTVTQNQ
RDVMFALMRFGDAREMYRYNTSAPVAYDQYWQYSDAELANNNPNGSWSNVAMDPAYQPRG
AFRIDRIQGNSVGVAGDAKTVAISVEVIEPLMLSPLIWCDPQSNNQGFYGIQVLNLVFNI
GVANRLFRSSVPGLTVALGNTASNGEAFGDTQLLIQYYTRQPSDLVPARNVVPYAEYPRY
ITNISGTIPAGVTVNDGSEYSLTAGQFPTIESNSISLNQIPDKVIIFVRKRLASQNSADA
DCFFPIKRLRVNFNNKAGLLTSATRWDLWRMSVESGSNQTWAEFSGCATRRVANQPLNEI
ATSGSVLALSMGKHIELDDVFAPGSIGQFQLQFSVEIENFSPTAYVDNCELVLITMNTGV
FVLERGTSQTYTAILSRSDVLSASSMPGYKSSDVKRLVGGNMEDSFKSLVGLPDKGSGQS
GGGTSGGAYGCGTSGGGTSGGGTSGGGMSGGSRMKKHLQ
>BVP5_NODE_224_ORF8 MCP26
MATADILKQAVFDGRIVQPQARYAVDKGALSLTNAPFNAISASASQFTFNVNVPSQNVFL
DRAVDWSANCLLALSVQINSAVSPYVLGQPVLSFGKDCALAPFPLNSLTATMTATINDTS
VVINTDTVLKEVLRLTDYKKNRLVRTCPTMLDNYGSYNDAYLAVNSPLASYLDATESAEV
PNGAWWNIQFCDSTGAVLSGNGNYTVSAQNYAYLDGIPVRDTAVYAGDATYPLFVQFFST
EKLVLAPFIFADSKEYDTGLFGVNNIQIVMNLKSGDGVSRVIRYTTGNGRTIASCALSNY
AVSGSPFQNARLNCQFLTPSLDIPLPPKSSVPYLEFPRYISNNYTSMTAGKVETLSSQTI
VLPQIPDMLIIYCKPQAYVDASEADFYLPITGININFDNFSGLLSSHTAEELYRMAVHNG
LEMDWNEWRGRARSGRTGKNIQTVGGFLILKPGQDITLQAGQAPGLIGNYTLQFQATVEN
TSSATRTPVLFVITVNSGFFETLAGSSRIVKGVLSEADVISAEPVMEVSRDALERTVGGG
FFDKIGSFLSKGMDIYNKSKPLVSGIKSILPESGLLGKVKSGLDTVGYGHAGAGRKSLSS
RLM
>BVP5_NODE_442_ORF8 MCP27
MAAADVEKIAIFDQRIVQHPAKYAVEKGSLSLTNAPFRAISQTSSQHTFNINVPSQNVFV
DRAMDWSSDVFMQMTVTKTPANITDPIAALGLDWALCAFPLNQMLSTLSATINDTSVVIN
SDTVLNEVLRMVDYGKNRLARTCPTMLDRYKSYADAYASIASPLAGYSEQSPRDQAPNGA
FWNIVFTDPTGVPLSGTSVSAYTSGGVIVACNNGVPVATAGQVSGATAVAYPIFFKFTSV
EKFVLPPFIFADSAEWDTGLFGINNIQFVCNLKASMARIVRSAWPVGSAAANPVISNVAF
NGTVAGGPFNNSTINVQFLTPSLDLPLPAKSVVPYYEFPRYLSTNLPAIPAGQSVQVQSQ
TIVLNMIPDYLIVYAKPNAYAQSEGDFYIPINRITINFDNFAGLLSAHQPHQLYQMAVHN
GLEMDFNEWSGVANQRYGAAASGIPVPNGRVQTVGGFLILRPGVDFALQAGQAPGTMGNY
VLQYNPTLTNFGGSQINAGDYTLFTIAVNSGFFESMAGSSRIIKGILSEADVISAEPGNI
VDSESAHRMIGGGFFSKLGSMLSKGIEIYKKTKPIVSGIKGMLPEGKVKDVLGAVGYGSA
GAGMSGAAMSHGGRKSLSQRLI
>BVP5_NODE_1019_ORF8 MCP28
MSSAVETFQMLDPRLSVSDNVRYAVEVGAQSQNQQVFVSQTASPSQVTANCLIPSLQTII
DRNVRIRTTFTIQVTGNVAGANPFLVGYPDNLVFSPFPFSQMVQTLTCQINNTSVNSNYE
SNLALMLRQMDQSDLAKYSDFAPCSLDYYQQPDAVGAHGTLSAFNNADQTALGYDVKSRG
TFLIDSITGDGAGGGGGTVQTATITITTTEPLFISPFLFGDGLCDEASGLSGVSSINLNF
NIGPTLVGRAFTIVPAAGGNTITSCILSGIPKFEVLMTFLSPKPSQLIPLTNCLPYYEMP
SYKTVQTLATAAGATFDLTSSIVSPNSIPDSVYMFVRDSAQSAIVRAQLNEFYYPIQKVA
ITWNTQSGLLASAQQQTLYEMSKRRGLKMDWPQFRGDACGVGALNTVTKVATTGGIICLS
FNKDIPIQEQYYSSGSLGLWSYQCQVTCLNNTANALAGAVELVVVFFQSGIFQSTSGSSS
QYIGVLSKDEVLRVSQEPYITHNEHRRIVGGDDHFLSSMMKGSEGKMKALVKGALGDALE
ASGRGMSAGNLDASGKGMSAGRRGPRTY
>BVP5_NODE_1215_ORF8 MCP29
MATADISKEACFDPRIMQNPARYAVDKGGLSYTNSPFNAISATASQHTYNINVPSQNVFL
DRALNWTSTAFLQLNAVLDAVVSPFVAGQPVLKIGADIALTAFPLQSMIGTLQATINDTS
VTINLDTVQKEVLRLVDFAANRKQRTCPTKLDRYQNYQDSYLAVNTPLASYLDATEDAEV
PNGAYFNVAYTDAAGALLVGSGSYVSGATTVNFINAIPVRTAAAPGVDLAVYPIFIRFTS
TEHLLLSPFIYADSYEYSTGLFGINNIQLVMNFKSGTDVGRVLRNSTTGGRTISSVTFNV
NTATPFINSRVDCLFITPSLDIPLPAKSIVPYFEFPRYLTTGSDTILAGQTATLQSQTIT
LPQIPDMLVIYVKPQATQPNSVADFYLPITQCSVNFDNFSGLLASHSTAQLYQLSHHNGL
MMDFNEWNGQGYSGETGGKIPLVGGFLVLRPGSDFALQPGQAPALNGNFTLQFNVTVLNQ
TAGSITNPVITTIAVNSGFFETLAGSSRIIKGVLNEADIISAPMASEGTKQELGRIVGSG
FLSNLSNMLSKAKDVYTKVKPGSDVGRVVSAARAHMPAGVSKVLGDVGYGHAGYGQAGAG
RAGAGRKKMLSERLM
>BVP5_NODE_6570_ORF2 MCP30
MSDFRCVLIEDARIADITSTEGFGVISGASQSTFQQFQAVSSSNSSLVFNIQIPSENIVI
DRHLLLSSQLSFEISAGGASNPVPIGAKVFQYGLTDALQAFPLNSLFTTTQATINNVSVS
TNLQDVLPMLMRMNSTEALSRYNTMTPSYPDCAWGEYKNGIGSNANPLASYNNMSYDTDF
SPRGAYHLDFLQIDRYVGGVFVDNSPISTDPATNTWKIFIRVTLTEPFLALSPFINMTPN
CCAGLVGVNNMSMVLNVDSSCKRLFSTSNNAVNGAGNGLTGFISNISLGWADAPNGGASQ
AVGFANTRLLFNFLSLQPEQYAKISTKNVVPYMDYPRYLTTFASGTTIAPNATSVLTSQS
LQLNQVPDLILICARVPMSSQNQNYTSSFLAINGISVNFNNASGLLSTATQQDLYNISYA
NGSSQTFHEFRGFADINNNANGSVTAVPTTGGLLVLSPVYNFSLPSYLSASSLGQYQFQF
NLSVTNQYDFAISQPEICIITMNSGIFATQQGTSQIFTGILTKEQVLRTKEQNPQSALSS
TEYQRLVGGQMGNLGMGNVMDMVKKFSGMLPSQIKDIMKQFGVGGAHSGGAMSAGAMSGG
SISMGGKSKSKLAKHLA
>BVP5_NODE_1936_ORF8 MCP31
MASEVTKVSVVDSRILQSKPKFAVEKGPLSLTNVPYRAITNSQSQMTFNIIVPSESVFID
RAVDWQATVYGSVDMTLTGTGLAGLPIAVYGRDCALAPFPLHQLCATMSATINDTTTVVN
TQDVMNSLLRLTDYSKNRKIRTCPNMLDTYQTNPNNVTAVADYADSLMAVRQGVLTNSPL
GAFNQEHGPDQKPNGSWGDFVWTDSTGLVATSGDVTTVPAGTTTYSFSASGVPIFKASNV
TAASVYRLYFRFKSTERLLISPFIFADDCEVTTGLFGIQNIQLLMNFQSPLGGGRVLRFN
NNPFANATNTASLIASNQQFQNVNSGAPFANPVVNIQYLTPSLDVPLPAKNIVPYMDYPR
YISQQNIGSITATDFGNNTLGIATATATLNSQTITLPAIPDLLIIYVKPNTYVTSGGAPD
PLQGDWVLPITNISVNFDNFAGLLSSHTQEQLYRMSVRNGLEMDFDQWRGYASSSVGGGA
ITTPVQRVGLSGGPLILKPGRDIVLQAGQAPSLVGNFSLQFQLGVQNQTGSTQTNCQLYV
IAVNSGFLETIKGSSRIIKGILTEQDILSAPMGPGSSEAHMGRMVGAGIPEDARVMDGDG
RRRGGDRSERREHRRGDRSSGMSSYY
>BVP5_NODE_272_ORF7 MCP32
MDAPLFHTALVTDSKIAQITDDLAFAVYQGASSNTFQQFTAVSNSNSNLTFNVQIPSESV
VINREVLINATMTITLTIGGTATGFVPIGQQAFNYGVTDAFQAFPISKSFSTTTATINNS
NVSTNTQDILDVLLRMNSSRELLRYSGMTPSFPDSQYAQYSSGYLTNNNPLASYNTASYD
IDQVPRGSFPLASGSQIYRYVNGIQLDNNPVAQVGNATEQWKVVLAIDATEPIFCSPFIF
GEPDFNKSGLAGINTINLVMNIDGSLKRVFSTMAGLATNATAYSVSVAGGNTTGLGSNAS
NTTIFTSPQLLMNFLSTQPTQLVPSRVVTPYIDYPRYISSGTSQQPIVSGASATLNSQNI
QLNQLPDYFFIVVRPSMSSQTITNSASFLTINSISINLNNVSGILASSTQEDLWKMSIGN
HSTQSWLEFSGLASQNDNTTGLGDVVGTTGSILVLSPALNLSLSNMLSNSSIGQFNFQFS
INVTNNLGIDLNGTTNPLPEILVVTANSGMFVTSMGSSSIFTGLLTKQLVLDASEKQSED
PIQSSMMSRLVGGKMGNMPTSAIKHLIGKNGMRRVGGTAYSGGADSGGRMSKLSKLCM
>BVP5_NODE_9641_ORF1 MCP33
DLKTILINDSRIEDISSEISFAIQGGAQQNTNQPQSANTSSNTSHAWQINPPSENIVIDR
RFLIDTDVEFVVTVANVPVDGIAWSWGASDGFGPYPINSCYLTQNASINNTQISVNTQDI
MAPLLRMNDQKIHTMYDGWTPSMVDDVYYNYSDGLNANNNPLSATNNNGMDNKIKPRGCH
TITDMVILHQISGGGTDASVESTNVLDTWTITIRAHFTEPILYLSPFISSPCVANEAGFL
GINNISFNFSIDSSLKRVFRTAVARSSSSTGSYYTTYALSSTYNGSGTSGFSSLQMLVNY
LSVQPSQYTKISARNILPLLQYDRYILNSGNSTSIAATGTTTLTSSNVALNQIPDTILIF
ARVPIASQNATNSDSFFTIKKVSINFNNVSGILSSASQQELWLMSQKAGSSQSWAEFSGF
ANSSNANGGISTIPTIGSILAIQPAYQFNLPDYLSASSLGSYNLQFSVDLINQKGVLSAV
ELVVITITSGYMVLHLGTASTFTGVLNKDLVLSAKEGAGVPRLSQSDYERLVGGVRDNRG
VTNMMKHFKNKMSTTGGVMSGGASSCGGRLGKYIK
>BVP5_NODE_457_ORF13 MCP34
MSDFKTILVKDSVIGDITSDIDFAVKSGASQATYQRFPSTSSSNSAVIFNIQVPSENVVI
GRDIMINTGLTFRLFIGSQTDATKQVPIGQEALAYGVTDALHCFPFNSLLTTATAQINNT
TCSINLQDVLPSLLRLNDSRELYRYNSTTPSLPDQAYGMYAGGVGANNNPLASYSNASYD
IDQVPRGAQPVTIAVQHFIAGVFTDADLTSTAVTDTWIVTISTIVAEPLFLSPFIFGDPE
FNNQGLLGINNMTFTLNVDGACKRLWSSANPWITSIQLGTLANPNGFTSAQIGVTQSPAT
PTMLFKFLSTQPSDLVQTKNIVPYMDFPRYLTSSANNPTIAPAQTLTLTSSNLQINQIPD
LFLISVRFPMSAQTSFNTDSFLTINNISVNLNNQSGLLSSATQYDLWRMGVRNGSTQSFA
EYRGQSEAIIGGVATIVPTTGSLLVINPAYDLSLPDYISCGSLGNYNFQIQLNVTNQLPL
TFQPEIVVICVNSGIFTTQQGVSAVYTGILTKEMVLSAKSSGQASAMTSKEVSRMVGGRM
LDMNAIAVGRMRGRHGMRPMGVGGHSSGGHMAGALAGASSGGRLKKMC
>BVP6_NODE_753_ORF3 MCP1
MSSDFKKILVKDPRLMVTDQLAYAVKKGGQSIVSQVASAIAQSPTNINFNVQIPSEQTIV
DRRVMVKSTMDIRFQTSVSCALIYGQNLSLAAFPFHQCASTIQATLNNNVTSMNVRDILP
FLLRSNDCRELYKMNSSCPVLPDQYYSTNQSMGIFGQIGTASVTLRGTVGTEAGAFNITL
PPTPNSNSAGWDTSNDTDFCSNGSFANAGPQNAAPTTAPQAGFDGAVSLYGSNDGGITWT
LVVPNPLVRYINWRLIFTTIEPVLCQPFLFSDPLSNKQGIYGLQTIQLQYNLTDPTRAFR
VVDVLYGSTPSNIVVTNCSINNVYNSSLIFKYITPHASDRLPARNVIPLLTYDRYFSNAS
NQQMLANYGNVTPITSNTYNLTQVPDKICIFLRRKPTTVAPASPTFNDTSCVIQGISINW
NNNAGLLSSATLQDLHAYSVEAGSNQSFQAYCGNAYSSYGGTSGNSFLTPTAGSFLMLDF
ATVIQLTEEFYSCGSLGNFQLQFTLQVANQDGANIAAGGLELVLVVVNSGIMVTDRGQTS
TYTGILTKSDVLDASEQEPLSISDVKRIVGSGHQDMGRALPMKVCDMLRHAKSLPAKAVE
VAKEAVNKMANRLM
>BVP6_NODE_1434_ORF2 MCP2
MSTFGTCLIVDPVIGDITPELVYAVQTGAAQKTAQSFQATSASNSSIVFSIQVPSENIVV
DRAVTVSSQVFLTIQIGNATTGAGVPSGDLAFNLGLTDALQAFPLNKLFTTAQSTINNVS
VSSNEQDIVDALLRMNNSRELYRYNSTTTSLPDQAYLNYQDAVLANNNPLASYNTASYDV
DQIPRGAFPVLVAPNASFPIVHHIAAGGTDDSLTSTDVDDWWTIPITFTTIEPLLTLSPF
TWCDPEYNAQGLVGINNMSFNFTIDNSCKRVWSSAFEYGGPYSVSLGWAGYNNNNPFQNV
SMQFEFLSTQPTQLVASKNVCPYYDYARYISNSNGGVTFTPQVPATFTSNTIQINQIPDY
FIVFARIPMAQQTVLDSASFLTINNVSVNFNNASGLLSSFSQNQLWNMSRKAGLNMNFDE
WRGTALRNAQDGEGEIVYTTGSILVIDAASLSLPSYLVAGNLGNFQFQITLNMTNNYAAA
ITPELVIITANSGIFVTEQGTSTTFTGILTKELTLSTQEMKDTPAISRVMDERMIGGKML
HRGIARHPKYVAQHMKKMSGAGYSSGVSGAGYVSAVSGGAVHKKSKLHKLIR
>BVP6_NODE_1636_ORF2 MCP4
MSSADFRKVLVEDARMRVTDSLPFGVVKSGQNVTTQIYPSTSQSNASQTFSIQTPSEVTI
LDRNIVWKSTYKLTISGTPAAGVYLVDLGNRDALAPLPLHMSATTLQVQVNNNSVSVNIR
DVLPQLLRMYGDDRTLSRWNGICPLAPDTYKNYGDQLGANNNSNGSWAQTADNSLLSRGA
FSIDRIQQILPVTAAANSQLIGDGASLRTVELTFTSFEPLFLSPFHFANLSANQMGLYGV
TNMNFIFNISANANRVWRCGASVAQIAGYSVAITDVAGSELHFQMLTPHPSQILPSKNVV
DYVDFPRYLTTFTNNIPAAALSAANVLVPATQTFSSNNIQLNQVPDMLCIVARKPMSGQT
NRDSDSFYPITGITINWNNQSGLLANATQETLFRMSAKTTNQTWPEFKGFANKYVAPATV
PGSSYNTQAQLVQTAGSILALRFGQDIPIVEEFYSAGSLGSFNLQFNLQIQNFDTTNPLG
NQVEICLMCVNSGLFITSQGVSSTYTGILTKSDVLAASEMKPVSERHLRLIGGVESSAVT
GVADIAPKAQDAIMDAVSAAKSALGKGDTISGGRMKLASRC
>BVP6_NODE_11147_ORF2 MCP5
MSSADFRKVLVEDARMRVTDSLPFGVVKSGQNVTTQIYPSTSASPSSQTFSIQTPSEVTL
LDRNIVWRSTYTIEIRGTPAAGEYLVDLGNRDALAPLPLHMSATTLQVQVNNNSVSVNIK
DVLPQLLRMYGDDRTLARWNGIAPLAPDTYRNYPDQIGANNNSNGSWAQTADNSLVSRGT
YGVDFLEQTTPALAGAERNKQTIGDGTLRVVSLTFTSFEPLFLSPFHFANLSANQMALYG
VSNLNFIFNISAQANRLWRCGASPAAIAGYSVTLTAVAGAQLIFQMLTPHPSQILPSKNV
VDYVDFPRYLTTFNNDIAAGAVNGLNQLVPTSTPFSSNNIQLNQVPDMLVICARKPMSQQ
TNRDADCFFPISNISINWNNQSGLLANASRDTLFRMSAKSTNQTWQEFKGIANRYVPPSA
LGQYDTQIQNVLTSGSILALRFGQDIPIVEEFYAAGSLGSFNLQFNVQIENYTLTNQPVE
LVLMCVNSGLFITSQGVSSTYTGILTKSDVLAASEMKPVSERALRLVGGVESSAVTGVAD
VAPKAQEAILDAVAAAKGALGKGDGVGGRMRLASRC
>BVP6_NODE_4774_ORF3 MCP6
VFDARIVQNPPRYAVQKGALSLTNAPYNAISATTSQHTYQINVPSQNVFVDRALQWSSEV
LTSFKVTVAGLSAAVNVNNANVPVFQFGVDGALCAFPLNSLVGTTTATINDASITINTES
VFSELLRLTDYKKNRISRTCPTRLDTVADYVSLGAAVNSPLSGYADQTDVANAPNGAYGE
IVFTTPAGIPLSGAGNYADAGAPGLVVNFADGLPRLSGTADPNGVYTLYIKWRSTEKLLL
SPFIFADAAEWETGIFGVNNIQIVLNMRASIGRLIRSIPRQNVAAQSTTNPSRTVTEVAY
NSPSPFSNAKINVQYLTPSLDLPLPAKSVVQYMEFPRYLQTYTGQSLLPGATSTFSSQTI
VLPQIPDMLIIYMKPDQNSLTSAKGDYYLPITQISINFDNFAGLLSSHTKEQLYEMAVHN
GLEMDYNQWSGLAARRAGPGATSAVAAVAPRVQTTGGFLVLRPGVDFALQSGQAAGLIGN
FTLQYNFSAFNPGVGAEANPVLTTIAVNSGFFETLAGSSRIVKGVLSEADIISAEPAPEV
THEGVDRMIGHGFMDKLGSFLTKAKEVYTNTKPAVSAFKGALPEGAVRSALGAVGYGRHG
SMGAGMSGGDAAGAGAGRAGGAKKTLSARLM
>BVP6_NODE_4423_ORF2 MCP7
MQILERQRLQQLVNCFTSFFVLYLYTAVAIRSLAIAMERLKSLRVIDARIGRESQVVDIV
SEGPSSVTYHQVVTPDPTSLAPTFTIQPSSVRTGVNRNMRLRVRGTLNIVGANLQLLGAA
TSSIALRQFALQSIMQSLQCQINDFTTSLGSIQLYTSALAAVSYTSKSMAGVGSTFACIP
DTHANYDMDLGAAGIFSQAGGGPYSDDATNGRTAQITGLVIDPAGFFITLNFDVSESLLV
SPFNYTNSDSKYLYGIQTMTVSLSYANAHRMISWASQAGAATVTSVALVPNLQQLECEFV
TPDDMSLIERPFKHVYDWTQVQYFSTVLSGAQAPGASFTITSNSIELPVIPSKFVVMATY
STTDLQNASLSLADVSFPVQNCSVQFGTRAGLLSGATQVNLYEVSRRGGSHCKFPIWAGR
SAITSIVTNPASIIYAGSPLLIDVAADLSLPAGAQPVTPGMNQRVQFAFTGTFVNQTNAV
VNNPRLIILALTPGYIQIEDGATLGQLGGVTLETARTAPIASLNMAATLQAARQSTGFSG
GGVNDVMSGAGFFGDLWSGIKSIAPMAASFIPGVGPIAGPLLGKLLGQGPAGGSSIGGAR
SRLQLGNGPAGGRLMGAAHY
>BVP6_NODE_2263_ORF2 MCP8
MSSADFSKVKVISDVLDTTDSVKYAVCKGAQNITPSVYNAISTSNSSITFNIQTPSESTV
IARRIMLSATLNLNLQYVYPANTPQGILPFNYGYTEALAPFPLQSCLNTIQMTVNNNTVS
QNQRDVLFQLLRFNDRRELARYNNATPTMYDSYYNYADATLSNNNPLGAWNDVANDQDFQ
PRGTFALNSVTGNTPTPVPAAQPTTINVLVSFTTIEPLMISPLIWCDPKSNNQGFYGIQV
FNLVLNVGDVSRIVRSARATGNGVLTTTLSVAPNVPGIQSPQLFLQYYTRQPSDLVPARN
VVPYAEYPRYISPLSCPALVAAATAGGIITPTTQSQVNSQSISLNSIPDKLIIVVRRQYS
AIANPYATDSFVPITGININFNNKAGLLTSATQWDLWRMSVEAGSNQTWSEFSGVASVGS
GAGSSQVPLCGSVLCLEMGKHIELDDVFAPGSIGQFQLQFKLNLANYSAENLSTNLEICL
ITMNSGVFVLERGTSQTYTAILSRSDVLAASAQPAYSSSDVARLVGGGWEDMFKSVKNIA
DKGLGYARTGCKMLGNGQPSGGGQGSNSGGGQGSNSGGGQPSGGNLGRYLK
>BVP6_NODE_4398_ORF1 MCP9
MSDLFKTVLVKDSIIGDITSDMDYAVQSGASQTTYQPFPATSASNSALIFNVQVPSENVV
LGRDILISTGITFTLTATGVPIGDPCIDLGNTDALQAFPFNSLLNTATAQINNTTVSINT
QDVLPSILRMNNSRELYRYNSMTPSLPDQAYVDYGDGIGANNNPLAGYTTASYDLDQVPR
GAFPLQVVSSTRTTVAGVVTTGTLIATATTDVFSVVLQTYVAEPLFLSPFIWGNPEFNSQ
GLLGINNISFTFNIDATAKRLFSSSTGYITGISLGQSGNNNAFTSSGTIGVRPIPTNPAV
LMRFLSTQPSDLIQTKNIVPYIDYPRYLTVSGNNPSMVAYSTQTLTSSNLQINQIPDLFL
ITVRKPMSSQTFNDSMSQFIINNVSINLNNQSGLLSSASQYDLWRMSSRNGSAQSFVEFG
GQALVNNGTTGAGSIVYTTGSVLVINPAYDLSLPDYITCGSLGNYNFQFSVGVTNQSNQT
IQPEICVVCVNSGIFTTQQGVSAVYTGILTKEMVLATKASRQVGAFTSQEVSRMVGGKML
NRCASAMKGMGRSKGGVMSAGEMSAGAMSAGAMSAGAKSRLSKHY
>BVP6_NODE_1248_ORF2 MCP10
MSSADFRKILVEDARMRVTDSLPFGVVKSGQNVTTQIYPATSQSSSSQTFSIQTPSEVTI
LDRNIVWKSTYELTISGTPAAGEFLVDLGNRDALAPLPLHMSATTLQVQVNNNSVSVNIR
DVLPQLLRMYGDDRSLARWNGICPLAPDTYRLYGDQVGANNNSNGSWAQTADNSLTSRGS
YGIDSLEQTSPVIGAGVKNQQTIGDGTARVVKVRFTSYEPLFLSPFHFANLSANQMGIYG
VSNLNFIFNISASASRVWRCGATLGAIANYAVSISAVSGSELHFQMLTPHPSQILPSKNV
VDYVDFPRYLSTFTNQIAAGAVSVLNELVPTTTVYSSTNIQLNQVPDMLVICARKPMSSQ
SNRDSDCFFPITGISINWNNQSGLLANATQETLFRMSAKSTNQTWQEFRGYANKYLPPVG
ASYDTQLQNVLTSGSLLALRFGQDIPIVEEFYSAGSLGSYNLQFNVTLQNYTTTAQDVEL
VLMCVNSGLFITSQGVSSTYTGILTKSDVLAASEMKPVSERALRLVGGVESSAVTGVADV
APKAQEAILDAVAAAKGALGKGDGVGGRMRLASRC
>BVP6_NODE_485_ORF6 MCP12
MSSADFQKVLVRDERLNCKDSIKYAVQKSGQNITVAEFNAISQNANSHTYNIQVPSETTI
IDRRVIWESTVTLRVTVPIAAQVTALANGMVAGDPVVQLGIANALGPFPLHSACLTQQFT
INNNSVSINMNDVLPAILRFNDKRELMRYNGMCPNMYDIYGKYQDAIGASNNPNGNYTTA
GFDNDLYARGSFMDVQVSGTNGFDYAVGSLTPITTPNALVNPPVADLVYFVKYTVREPLL
AAPFMFAKSSYSGQGFYGIQNLNVVFNLSTSNVARVWRSGLPCDNNEVAPTTCSILSYTG
SKLIFNFLTPKPSDMLSARNVVPYYEMPRYLSTTTATIPYATRNPATAATATGIIPATTR
LTFTTTQLNQIPDKLLIFVRKAKASQLISDTDSALAITGVSFNFNNQSGILASATQDQLY
RYSVEAGSNQSWEEFKGFALTGNAATGLSRQIATSGSYLFLDMGKHLQITEDYYAPGSLG
NFNLQFTLDVQNFIPAPLASVAAMPIEMVLITLNSGLFVCEKGQSATYTGILTKDDVLSA
SAQTPHSSGDVERLVGGGLLDKLGSFASAVAPTAIKMGRDALDGSDNKYAQMGSKALKMI
CGNGVGRGVGRGRGGAMEDRLM
>BVP6_NODE_1473_ORF5 MCP13
MSQDFQKVLVKDDRLNVTDAVQYAVHKGGQNMTPATFQAISSTPSSVTFNIQVPSEQTLI
DRRVLWRSTCILKLTVTGTALNAGQMPLNVAVSDALSAFPLHQLASVMTATINNNSVSLN
VRDVLPALLRFNDRRELQRYNGYTTVAPDLLADYKAGVGSNLNSLGGWGNASDNDLYQRG
AFVIDGISTSLASGALSNPLVAPTPIAFPGSQDIYVQFTSTEPLLLSPFIFADPKSNNQA
FYGVQNMNFVFNIGDATRVWRTANYTNANTLSPLNSTFISAISVQSFSNTQLLFNFLTPH
PSDLMPARNCVPFYELPRFISTPQVPFLGFNPSLGSGIQQATQTLSTSSLQLNQIPDRLI
IQVRNPLGSCAWGQPDAFLTIRGVSINFNNQSGILSSATQQDLYRYSVENGSNQSFQEFS
GFATLPDPVSGCGRKIPTSGSLLILEFGKDIQLTEDYYASGSLGNFNLQINLQVANQFPY
AITPEIVLITMNSGLFVNERGTSSTYTGILTKQDVLEASAQEPMYQSSVKRMVGGGFLDS
LKSVAGKVLPHLLKHGKEELSKSGHPVAKMAHSAMGAMGYGASGGMSACGSSGGARMKLA
DRLMSGK
>BVP6_NODE_1697_ORF2 MCP14
MSSADFRKVLVEDARMRVTDSLPFGVVKSGQNVTTQVYPATSASPSSQTFSIQTPSEVTI
LDRNIVWKSTYRLTISGTPAAGHYLVDLGNRDALAPLPLHMSATTLQVQVNNNSVSVNIR
DVLPQLLRMYGDDRALSRWNGICPLAPDTYKLYPDQLGANNNSNGSWAQTADNSLLSRGS
FSIDRLQQTTPVTANANAQLIGDGITPRVVDLTFTSLEPLFLSPFHFANLSANQMGLYGV
TNMNFIFNIAANATRLWRCGATGGQIANYNVQIASVTGSSLIFQMLTPHPSQILPSKNVV
DYVDFPRYLTAFAAPIAGAGINANALVPTTVTLPSNNIQLNQVPDMLCIVARKPMTAQTN
RDSDCFYPITGISINWNNQSGLLANATQETLFRMSAKTTNQTWPEFRGYANKYLPPAQAA
GAVYNSQAQLVQTAGSILCLRFGQDIPIVEEFYAAGSLGSFNLQFNLTLQNYDLAAGDVE
ICLMCVNSGLFITSQGVSSTYTGILTKSDVLAASEMKPVSERHLRLVGGVESSAVTSVAD
VAPKAQEAIMDAVSAAKSALSGKGDTISGGRMKLASRC
>BVP6_NODE_753_ORF2 MCP15
MSSDFKKVSIVDDRLNTTDSLNYGVFRGGQNVTNVRMPAISATANALNFVVPFPSESTIL
DREVYLQTNTKYLLDFGVALPGIATNSPPTTNTGQSGANVYKSPLIYGYNISVGSFPTQR
TLDTIQLQINNNITTINSSDVFPALLRCADALDWEKENMTASAVDRIALCDKEIFMGNNS
NLSSYDLVQANKFIGNGSFYVDITPVTALPQNYNDTLTPYAYGSDATGAGTRYFVLEFKS
VEPLIVQPLIWNKTVSNKQGIYGIQNLSVVCNYGNLAKAIKLAPNAIQQSVVAGVPGLIV
GASNLNFSVRNGFASYALPNPAISQLIGNCELQMKYITPHGTDVKPARNVCPLLEFPRYI
TSGLQSVGAAVQSVSANNSFILTPVGATLNSQTFTFNQVPDKLIIFVRPDSSFRNDSTYN
DFALPIKNVTIQWNNHAGILANATQEQLFHMSKEAGSNQDWLQFTGHANALRGRNVAIDG
LYLASLPISVFPGGVPPPVPQSSPGGGISYAGPVPEVLDVATSGSYLMLDMGKHLELTEP
FYAPGSLGSFQLQMNLQVENYIESSVQPEVVIIAVNSGILVTEKGQTSAYTGILTKSDVL
DAALQEPYSHMDIKRIVGHGHGDSSKALPKKCPPQHKNKTHVMPDGSRMSNRLM
>BVP6_NODE_164_ORF9 MCP16
MDAPLFHTALVTDSKIAQITDDLAFAVYQGASSNTFQQFTAVSNSNSNLTFNVQIPSESV
VINREVLINATMTITLTIGGTATGFVPIGQQAFNYGVTDAFQAFPISKSFSTTTATINNS
NVSTNTQDILDVLLRMNSSRELLRYSGMTPSFPDSQYAQYSSGYLTNNNPLASYNTASYD
IDQVPRGSFPLASGSQIYRYVNGIQLDNNPVAQVGNATEQWKVVLAIDATEPIFCSPFIF
GEPDFNKSGLAGINTINLVMNIDGSLKRVFSTMAGLATNATAYSVSVAGGNTTGLGSNAS
NTTIFTSPQLLMNFLSTQPTQLVPSRVVTPYIDYPRYISSGTSQQPIVSGASATLNSQNI
QLNQLPDYFFIVVRPSMSSQTITNSASFLTINSISINLNNVSGILASSTQEDLWKMSIGN
HSTQSWLEFSGLASQNDNTTGLGDVVGTTGSILVLSPALNLSLSNMLSNSSIGQFNFQFS
INVTNNLGIDLNGTTNPLPEILVVTANSGMFVTSMGSSSIFTGLLTKQLVLDASEKQSED
PIQSSMMSRLVGGKMGNMPTSAIKHLIGKNGMRRVGGTAYSGGADSGGRMSKLSKLCM
>BVP6_NODE_1448_ORF3 MCP17
MSSSDFSKVKVLYDVLNTTDSVKYAVVAGAQNITPAKYDAISKSTSSITFNIQTPSESTL
LGRRIMLRNVMEITINATFNVTTPNGTLAVNYGFSESLAPFPFQTALNTCQLTINNNTIS
QNEKDVLFQLLRFNDRRDLARYNNTCPTMYDSYYAYQDSIGSNNTPLGAWNDVAHDQDFQ
PRASFRLISITGNTPFVTGSGLFPREIKIKFETIEPFMLSPLIWCDPKSNNQGFYGIQVL
NCVFNLASDTSRILRSAQSAFLTSTYPATTPNLAFADLKCSLTEVSESQMFIQYYTRQPS
DLVSARNCVPFAEYPRYLSPIGTALPAAAKNATTGIITPTKLNSINSQSISLNSIPDKLI
ICVRKAVGKQTLYDSDHFFPISKIVVNFNNKAGLLSSATQWDLWRMSVESGSNQTWAEYS
GRAAVGGALGKYPNGYNEIPLCGSVLCLEMGNHIELDDVFSAGSIGQFQLQFQLDIENYS
GEAFGVNDLEICLITMNSGVFVLERGTSQTYTAILSRSDVLSAKSQPGMAHSDVKRLVGG
GWDDIMKTIKNVAGVVGQVAPMAQQALGAFGYGQSGGGTSGGGTSGGGTSGGGTSGGGMS
GGRVKRHLTCM
>BVP6_NODE_278_ORF8 MCP18
MSSSDFSKVKVLDDVLATTDSVKYAVVKGAQNITPSVNNAISKSNSSITFNIQTPSEATV
LSRRVMIKTKLFFTVSGAIQAGKTRLVDIGTDSALGPFPFQSLCNTIQMTVNNNTVTQNQ
RDVMFALMRFGDAREMYRYNTSAPVAYDQYWQYSDAELANNNPNGSWSNVAMDPAYQPRG
AFRIDRIQGNSVGVAGDAKTVAISVEVIEPLMLSPLIWCDPQSNNQGFYGIQVLNLVFNI
GVANRLFRSSVPGLTVALGNTASNGEAFGDTQLLIQYYTRQPSDLVPARNVVPYAEYPRY
ITNISGTIPAGVTVNDGSEYSLTAGQFPTIESNSISLNQIPDKVIIFVRKRLASQNSADA
DCFFPIKRLRVNFNNKAGLLTSATRWDLWRMSVESGSNQTWAEFSGCATRRVANQPLNEI
ATSGSVLALSMGKHIELDDVFAPGSIGQFQLQFSVEIENFSPTAYVDNCELVLITMNTGV
FVLERGTSQTYTAILSRSDVLSASSMPGYKSSDVKRLVGGNMEDSFKSLVGLPDKGSGQS
GGGTSGGAYGCGTSGGGTSGGGTSGGGMSGGSRMKKHLQ
>BVP6_NODE_1076_ORF12 MCP20
YIMSADFKTVLVKDGRLADITDQLTYAVASGASSNTYQQFTAVSTSSSSMTFNIQVPSEN
IVVSREVLIQSDIYFTITITGVPALQTAFNYGDTDAFQAFPLNSLFTTSSAQINNTNVSV
NLQDVLPSILRLNNNRELYRYNGMTPVLPDQSYKLFSDGVNGSNNPLGDWGDQSYDGDLY
PRGAFPATFAISRQSTGGGPPVLNNPISSAVTDVFTITGFVKVTEPLLGLSPFVYGDACY
NKQGLVGINAMSFVMNVDSSCKRFFSTASPYTYSVALGTAAQTNPFQNTRMLLNFLSTQP
SDLIQARNVVPYMDLPRYLSLQSATGSLVNGASASFNSQNIQINQLPDYFIISVRKPMST
QTVKDSSTFLKINSISVNLNNTSGLLSSALPEDLWRMSVNNHSTQSWAEFSGVVSNASNA
TGVGTQIATPGSLLVLSPAYDLSLPDYLSAGSIGQYNFQFSINVTNTSGASVVPEICIIC
VNSGIFTTIAGSSNIYTGILTKQMVLDAKTNEESVDPVSSVQYQRLVGGSMVNRIATAAK
KMPFVRDIAGKLKRMAGMGVSSGGGVSSGGSRLSNLCY
>BVP6_NODE_1541_ORF2 MCP21
MSADIEKLAVFDSRIVQSRPRYAVEKGALSLTNAPFNAISATSSQHTYNIYVPSENVFVD
RALEWTSTATMSSVITPSGTLANWAIGFPIVVPGVDFALTAFPLNSLCSTMTATINDTTS
VINSQDVLKEVLRLTDYKKNRLQRTCPTMLDKYQCYDDAYGLPNCPLNGYGTAIDYDGVQ
NGAFGQIVFTDSGGQALVEGLYYVNGVLTTTAQTGAAAGAIPAAAIVGCYRCSNGLPSLV
ASTAGGAAVDCAGPFTIFYQWTSTEKLVLSPFTFSDVHEWDTGLFGINNIQLIMNFQAPT
RIVRHTGVRWNQGVATYGAGGASPQSYATLTATQFATASPFQRSVVNVQFLTPSLDVPLP
PKSVVPYMEFPRYLTTSSATINAGVALQIQSQTITLPQIPDLLIVYVKGLLPSGSGSTNG
INDTNFGDFYLPIASRSYGGVANPLSVNFDNFSGLLSSHTAEQLYAMSVKNGLEQDWLSW
TGSAFSGQNAYAAVASASGTGVGWGGFGSQLAGSNPPSAATGAQKVPLTGGILVLKPSQD
ITLQTGQAPSLVGNFTLQFNLTVFNNTGLDGVVPQLFVITANSGFFESIRGSSRIIKGVL
SEQDIIGAPLAPTATRQELCRYVGGSGLMSSLGNILSKVKGPALDLLKQAGLAAGKELLS
HGTAYAKKKFGFGDGASGGAMSGCGDGMSGGMMSGGRARGRKGLDARLM
>BVP6_NODE_1980_ORF2 MCP22
MSADIEKLAVFDARIVQSRPKYAVEKGALSLTNAPFTAIAQTSSQHTYNIYVPSENVFVD
RKLQWSSTCFQSFTAQLAAQAPGDSIVVPGRDFALTAFPLNSLCSTLSSTINDTTAVINT
QDVLKEVLRLTDYKANKLVRTTPTMLDKYASYNDAYGTLNNPLGGYDQSTDYDNVPNGSY
PNLVFTAANGQQLPNAPVGGVYKPAFAGANYSCAFGVPTTASAWAGATVYAAGDLVQNAD
VLWLAVAPVVGVAPAAPAWTNSGPAIGPYTIYIKWRSTEPIVLSPYVFADTHEWDTGLFG
INNIQLIMNFVSSPNRIIRSTTRAGRTISNVAFSSGVPNPFTNSIVNVQFLTPSLDVPLP
PKSVVPYMEFPRYISIPSTGTIEPGQTAQIQSQTITLPQIPDMLIIYAKPSVYSQTDGDY
YFPVATRDENGNTVAAPLTLNFDNFSGLLSSMTAEQLYDMSVHNGLNMDYASWLGQGHSA
AGTYPGRQQGQIVPLVGGILCLKPGQDITLQAGQAPSLVGNFTLQFNLTVKNTQAVALQP
TLYVITVNSGFFETIRGSSRIIKGVLSEQDIISAPLASDITRDAMKRHVGGFSFGSLANI
LSKAKDIYERTKPVVSAVRGMMPEDGMMGKVKGALGAVGYGTSGGGTGGARSGGLARRLM

>BVP6_NODE_181_ORF23 MCP23
MSSADFQKVLVRDERLNCKDAIKYAVQRSGQNITVAEFNAISATTSSHTYNIQVPSETTI
IDRRVIWESTVILKVVIPDADTAGVPVGTPLVNFGVSEALAPFPLHGACLTQQYTINNNS
VSVNMNDVLPVLLRFHDKRELMRYNGMTPNMYDTYNYYGDGVGATNNVLGNYTTDSFDND
LYARGSFPQVLVSGGLGATGATQGTAPTFETSGTNIQTAVPLKVAGAVAGGYVYYVKFTS
REPLLASPFMWAKSSYSGQGFYGIQNLNVVMNLASDNIARMWRSGSAWNRFNSGANNYTP
MTQVSVVSYESSKLIFNFLTPKPSDMLSARNVVPYYELPRYLSTQTSSIAYATRGGTTAV
SQLIPATTTIPSTTIQLNMIPDKLLIFVRKAKASQLITDADFALAISSISINFNNQSGIL
ASATRDQLYRYSVEAGSNQSWHEFRGYSNIGNGTTGMGKQIPTSGSYLMLDMGKHIQITE
DYYASGSLGNFNLQFTLGVENYTEAPNGGGTMPIELVLITLNSGLFVCEKGQSATYTGIL
TKDDVLSASQQEPHSSGDVERMVGGGFLDKLSSFASSVVPHLKNLAPHARNLLEKSSNKY
AQLGAKGLKHIGYGVSGGMSDRLA
>BVP6_NODE_1201_ORF7 MCP25
MASEFKTVLVKDPTIGDITTDLVYAVKSGANSTTYQSFAATSATNSVQVYNIQVPSENII
VGRDALISTPIQFRINISAVPVGENAISWGQTCSLQAFPLASVMTTATATINNTTTSANL
QDILPQLLRLNDNRELFRFNGCAPSLPDQEFGVYSDAFAANSSPLAGFANKSYDGCLAPR
GAHPCVVQVDRYVNGVYTDHSIVSTDAVTNTWVVTVFSVSSEPIFLSPFIYGEPHHNQQG
MLGVNNMAFTFNINSSFNRLVSYGGPGVATITAGIGTDPDGAKWAADPLMFKMSYGVASN
LLNAPSGGASVLLRLLSSQPSDMLSTRCVLPYFDLPRYLTNVNGGNVLAANAPFAVSSQA
IQLSQLPDYFIIVARKSLNTQTISDTSSFLTIRGISINLNNQSGLLSSASQQDLYRLSIK
NQSQQSWSEFNGKATVSSAGGGSSLVPTTGSMLVVSPTDLSLPDNLSCGSLGAFSLQFTA
QVFNQFNDPVACELCVIACNSGIMVLNQGTAAIYTGILTRDAVDRAKREKAVVLPDRMIG
GMLNRAMGMHPRRFGMMGSAMSAGAASAGAKMSKLSGMY
>BVP6_NODE_2564_ORF5 MCP26
MAAADVEKIAIFDQRIVQHPAKYAVEKGSLSLTNAPFRAISQTSSQHTFNINVPSQNVFV
DRAMDWSSDVFMQMTVTKTPANITDPIAALGLDWALCAFPLNQMLSTLSATINDTSVVIN
SDTVLNEVLRMVDYGKNRLARTCPTMLDRYKSYADAYASIASPLAGYSEQSPRDQAPNGA
FWNIVFTDPTGVPLSGTSVSAYTSGGVIVACNNGVPVATAGQVSGATAVAYPIFFKFTSV
EKFVLPPFIFADSAEWDTGLFGINNIQFVCNLKASMARIVRSAWPVGSAAANPVISNVAF
NGTVAGGPFNNSTINVQFLTPSLDLPLPAKSVVPYYEFPRYLSTNLPAIPAGQSVQVQSQ
TIVLNMIPDYLIVYAKPNAYAQSEGDFYIPINRITINFDNFAGLLSAHQPHQLYQMAVHN
GLEMDFNEWSGVANQRYGAAASGIPVPNGRVQTVGGFLILRPGVDFALQAGQAPGTMGNY
VLQYNPTLTNFGGSQINAGDYTLFTIAVNSGFFESMAGSSRIIKGILSEADVISAEPGNI
VDSESAHRMIGGGFFSKLGSMLSKGIEIYKKTKPIVSGIKGMLPEGKVKDVLGAVGYGSA
GAGMSGAAMSHGGRKSLSQRLI
>BVP7_NODE_747_ORF11 MCP1
MSDFRCVLIEDSRIADITSTEGFGVLSGASQSTFQQFQAVSASNSSVVFNIQIPSENIVI
DRHLLLSSTLSFEISAGGASNPVPAGAKVFQYGLTDALQAFPLNSLFTTTQATINNVSVS
TNLQDVLPMLMRMNSSEMLQRYNTLTASLPDQSWGEYSYGVGSNSNPLASYNNMSYDTDF
CPRGAFKLDFLQIDRYVNGAPTDNSPISTDPATNTWKIFIKVTLTEPFLALSPFINQQPN
MSAGIVGVNNMSMVLNVDGSCKRLFSTANSAVSGGNSLKGYISNISLGWADAPIGGVAQA
NGFTNTRLLFNFLSLQPEQYAKISTKNVVPYLDYPRYLTTFNNSVAVPSKATQTITSQSI
QLNQVPDLILICARVPMSSQNWNYTSSFLGISKISVNFNNASGLLSTATQQDLYNMSFAN
GSSQSFHEFRGEADVNNNATGSVSVVPTTGALLVLSPVFNFSLPSYLSASSLGQYQFQFN
IDVFNQYDFAVAPELCIITMNSGIFATQQGTSQIFTGILTKEQVLRTKEQNPQSALTSVE
YQRLVGGQLGNMGMGNVMSMIKSMSGMLPSQIKDMMKQAGINIGGASSGGATSAGVMSGG
SISEGGKSKSKLAKHFA
>BVP7_NODE_2542_ORF5 MCP2
MASEVTKVSVVDSRILQSKPKFAVEKGPLSLTNVPYRAITNSQSQMTFNIIVPSESVFID
RAVDWQATVYGSVDLTLTGTALADLPIAVYGRDCALAPFPLHQLCATMSATINDTTTVVN
TQDVMNSLLRLTDYSKNRKIRTCPNMLDTYQTNPNNVTAVADYADSLMAVRQGVLTNSPL
GAFNQEHGPDQKPNGSWGDFVWTDSTGLVATSGDVTTVPAGTTTYSFSTSGVPIFKASNV
TAASVYRLYFRFKSTERLLISPFIFADDCEVTTGLFGIQNIQLLMNFQSPLGGGRVLRFN
NNPFANATNTASLIASNQQFQNVNSGAPFANPVVNIQYLTPSLDVPLPAKNIVPYMDYPR
YISQQNIGSITATDFGNNTLGIATATATLNSQTITLPAIPDLLIIYVKPNTYVTSGGAPD
PLQGDWVLPITNISVNFDNFAGLLSSHTQEQLYRMSVRNGLEMDFDQWRGYASSSVGGGA
ITTPVQRVGLSGGPLILKPGRDIVLQAGQAPSLVGNFSLQFQLGVQNQTGSTQTNCQLYV
IAVNSGFLETIKGSSRIIKGILTEQDILSAPMGPGSSEAHMGRMVGAGIPEDARVMDGDG
RRRHGDRSERREHRRGDRSSGMSSYY
>BVP7_NODE_3673_ORF4 MCP3
MATADISKQAVFDERIVQNPARYAVEKGALSLTNSPYNAISASASQHTYNINVPSQNVFV
DRAINWTCDVLLQFLVSIDAGVAPFVNDQPVVAFGRDCALAPFPLHQLVATMTATINDTS
VVINTDTVLKEVLRLVDYKKNRLTRTCPTMLDKYASYNDAYLAVNSPLASYLDATESAEV
PNGAWWNILFCDQTSAVLANQNVVGAYGYYEPVLNTLVGFRVASPSGIPVRTGTVGLPPA
PLGKAYVVDGVGAYPIFIKFSSTEKLVMSPFIFNDACEWETGLFGINNIQIVCNMKGTAD
RVLRGTTSGGRTISAVGFLGSTPYPVARMNVQYLTPSLDLPLPPKSIVPYMEFPRYLSSY
TQFSVPAYAPFQLESQTIVLPQIPDMLLIYVKPREYTAPGLTDGDYYYPITGITINFDNF
AGLLSSHTEQQLYEMSVHNGLEMDFDQWRGLGRSGRTGGLIQTTGGFLVLKPGQDITLQS
GQAPGLIGNFTLQFRLNCFSPRPAETRDIQLFVITVNSGFFETLAGSSRIVKGVLSEADI
ISAEPAPEGSQMRRLVGTGFFDKVGSFLSKAKDIYTASKPIVSGIKGMLPEDGMLGKVKS
GLSTVGYGRAGAGLAGAGGAGAGGRRTLSQRLM
>BVP7_NODE_649_ORF7 MCP4
MSSDFKKILVKDPRLMVTDQLAYAVKKGGQSIVSQVASAIAQSPTNINFNVQIPSEQTIV
DRRVMVKSTMDIRFQTSVSCALIYGQNLSLAAFPFHQCASTIQATLNNNVTSMNVRDILP
FLLRSNDCRELYKMNSSCPVLPDQYYSTNQSMGIFGQIGTASVTLRGTVGTEAGAFNITL
PPTPNSNSAGWDTSNDTDFCSNGSFANAGPQNAAPTTAPQAGFDGAVSLYGSNDGGITWT
LVVPNPLVRYINWRLIFTTIEPVLCQPFLFSDPLSNKQGIYGLQTIQLQYNLTDPTRAFR
VVDVLYGSTPSNIVVTNCSINNVYNSSLIFKYITPHASDRLPARNVIPLLTYDRYFSNAS
NQQMLANYGNVTPITSNTYNLTQVPDKICIFLRRKPTTVAPASPTFNDTSCVIQGISINW
NNNAGLLSSATLQDLHAYSVEAGSNQSFQAYCGNAYSSYGGTSGNSFLTPTAGSFLMLDF
ATVIQLTEEFYSCGSLGNFQLQFTLQVANQDGANIAAGGLELVLVVVNSGIMVTDRGQTS
TYTGILTKSDVLDASEQEPLSISDVKRIVGSGHQDMGRALPMKVCDMLRHAKSLPAKAVE
VAKEAVNKMANRLM
>BVP7_NODE_1894_ORF2 MCP7
MSTFGTCLIVDPVIGDITPELVYAVQTGAAQKTAQSFQATSASNSSIVFSIQVPSENIVV
DRAVTVSSQVFLTIQIGNATTGAGVPSGDLAFNLGLTDALQAFPLNKLFTTAQSTINNVS
VSSNEQDIVDALLRMNNSRELYRYNSTTTSLPDQAYLNYQDAVLANNNPLASYNTASYDV
DQIPRGAFPVLVAPNASFPIVHHIAAGGTDDSLTSTDVDDWWTIPITFTTIEPLLTLSPF
TWCDPEYNAQGLVGINNMSFNFTIDNSCKRVWSSAFEYGGPYSVSLGWAGYNNNNPFQNV
SMQFEFLSTQPTQLVASKNVCPYYDYARYISNSNGGVTFTPQVPATFTSNTIQINQIPDY
FIVFARIPMAQQTVLDSASFLTINNVSVNFNNASGLLSSFSQNQLWNMSRKAGLNMNFDE
WRGTALRNAQDGEGEIVYTTGSILVIDAASLSLPSYLVAGNLGNFQFQITLNMTNNYAAA
ITPELVIITANSGIFVTEQGTSTTFTGILTKELTLSTQEMKDTPAISRVMDERMIGGKML
HRGIARHPKYVAQHMKKMSGAGYSSGVSGAGYVSAVSGGAVHKKSKLHKLIR
>BVP7_NODE_4515_ORF3 MCP8
MSQDFTKVLVKDDRLNVTDAVSYAVHKGGQNMTSSQFQAISQTPSSCSWNIQVPSEQTII
DRRVMWKSTVILKLTATGNVGNAGQMPINLALTDALAPFPLHQLASVMTATINNNSVSIN
IRDVLPALLRFNDRRELERYNGMTPVAFDLLADYASGVGANLNSLGGWGNSADNDLFSRG
AFQIDRIGAVLSPSSLTSANFPTALPTPLVATQSQDIYIQFTVTEPLLLSPFIFADPKSN
NQGFYGVQNMNFVFNIGDATRVFRTALTNTGAGTTPFNNCFITSASVVSFADSQLIFNFL
TPHPSDLMPSRNAVPFYELPRFITAPGLQVVSSYNPAVTASNLLLAPTVVSLSTSSLQLN
QIPDRLIIQVRTPLNQTAWGQPDAFLCIQGVSINFNNQSGILASATQQDLYQYSVENGSN
QSWNEFSGFATVPDSASGCGRRLAGSGSLVVLEFGKDIQLTEDYYSAGSLGNFNLQINIR
CYNQFSYAITPEIVLITMNSGLFVNERGTSSTYTGILTKADVLSASAQEPYFQSSVKRMV
GGGFLDSIKSVAGRVLPHLLKHGREELGKSDHPMAKMANSALGAMGYGSSGGGPSGGRMK
LADRLMAK
>BVP7_NODE_847_ORF7 MCP9
MSSADFQKVLVRDERLNCKDAIKYAVQRSGQNITVAEFNAISATTSSHTYNIQVPSETTI
IDRRVIWESTVILKVVIPDADTAGVPVGTPLVNFGVSEALAPFPLHGACLTQQYTINNNS
VSVNMNDVLPVLLRFHDKRELMRYNGMTPNMYDTYNYYGDGVGATNNVLGNYTTDSFDND
LYARGSFPQVLVSGGLGATGATQGTAPTFETSGTNIQTAVPLKVAGAVAGGYVYYVKFTS
REPLLASPFMWAKSSYSGQGFYGIQNLNVVMNLASDNIARMWRSGSAWNRFNSGANNYTP
MTQVSVVSYESSKLIFNFLTPKPSDMLSARNVVPYYELPRYLSTQTSSIAYATRGGTTAV
SQLIPATTTIPSTTIQLNMIPDKLLIFVRKAKASQLITDADFALAISSISINFNNQSGIL
ASATRDQLYRYSVEAGSNQSWHEFRGYSNIGNGTTGMGKQIPTSGSYLMLDMGKHIQITE
DYYASGSLGNFNLQFTLGVENYTEAPNGGGTMPIELVLITLNSGLFVCEKGQSATYTGIL
TKDDVLSASQQEPHSSGDVERMVGGGFLDKLSSFASSVVPHLKNLAPHARNLLEKSSNKY
AQLGAKGLKHIGYGVSGGMSDRLA
>BVP7_NODE_683_ORF17 MCP10
MSADIEKLAVFDARIVQSRPKYAVEKGALSLTNAPFTAIAQTSSQHTYNIYVPSENVFVD
RKLQWSSTCFQSFTAQLAAQAPGDSIVVPGRDFALTAFPLNSLCSTLSSTINDTTAVINT
QDVLKEVLRLTDYKANKLVRTTPTMLDKYASYNDAYGTLNNPLGGYDQSTDYDNVPNGSY
PNLVFTAANGQQLPNAPVGGVYKPAFAGANYSCAFGVPTTASAWAGATVYAAGDLVQNAD
VLWLAVAPVVGVAPAAPAWTNSGPAIGPYTIYIKWRSTEPIVLSPYVFADTHEWDTGLFG
INNIQLIMNFVSSPNRIIRSTTRAGRTISNVAFSSGVPNPFTNSIVNVQFLTPSLDVPLP
PKSVVPYMEFPRYISIPSTGTIEPGQTAQIQSQTITLPQIPDMLIIYAKPSVYSQTDGDY
YFPVATRDENGNTVAAPLTLNFDNFSGLLSSMTAEQLYDMSVHNGLNMDYASWLGQGHSA
AGTYPGRQQGQIVPLVGGILCLKPGQDITLQAGQAPSLVGNFTLQFNLTVKNTQAVALQP
TLYVITVNSGFFETIRGSSRIIKGVLSEQDIISAPLASDITRDAMKRHVGGFSFGSLANI
LSKAKDIYERTKPVVSAVRGMMPEDGMMGKVKGALGAVGYGTSGGGTGGARSGGLARRLM

>BVP7_NODE_977_ORF14 MCP11
MSSNFHSVLVEDNVISQITDEVTFAVQSSGQENYQQFAATSVSTSNITFNCQIPSQEVVL
DRNMLLSSNVNFTINCGGASFVALPDDDAVQGKFFDYGMTEAFGSYPLNSLITTISGTIN
NVSVNSQTQDTLATLLRLNDAPLISETNTSTATLPDFYYASYEDAVPKDPAGTAQLFSSS
NNPLGNVLQSSFDAVYFGRGTIPVQFEIKQFAGNTEIADSNKNFKVATATRAVIECRVLL
VEPLMTLSPFVNNASGTSAGLYGINQISLNINVDSNCRRFFRTARVFGSDAGTSAQFLPA
PQGYYTPSYIQSVTLGTTGVTGIQAVNGGFSNCQLLSRFLTLQPSQVLKLKSSRNSVSYT
ETPRYLTLQGSQSAITSRFAVDPFAPQTQQVITSNLQLSLIPDKIIVVARIPMSQQSYGN
SDSFYTINSATILFNSASGLISSATLTDIYKLSRRNGSSQNFFEWSGLASRNGEEGSVGV
GTIGSILVLDPAKDLSLPEFLSNSSSGSFNLQIQLNVTCNYGHAPSAPDAGKYPIEVMTV
CVNSGIFTCQAGVCSSEVGVLNKEVVLNTKMNTAPESVMMQSEYERLIGGRRMGMSRFNN
PALMMHKRNNSKYMPKAHMMGSGVSGGVISGGVVSGGRLSKHIR
>BVP7_NODE_7936_ORF1 MCP12
DFKTVLVKDGRLADITDQLTYAVASGASSNTYQQFTAVSTSSSSMTFNIQVPSENIVVSR
EVLIQSDIYFTITITGVPALQTAFNYGDTDAFQAFPLNSLFTTSSAQINNTNVSVNLQDV
LPSILRLNNNRELYRYNGMTPVLPDQSYKLFSDGVNGSNNPLGDWGDQSYDGDLYPRGAF
PATFAISRQSTGGGPPVLNNPISSAVTDVFTITGFVKVTEPLLGLSPFVYGDACYNKQGL
VGINAMSFVMNVDSSCKRFFSTASPYTYSVALGTAAQTNPFQNTRMLLNFLSTQPSDLIQ
ARNVVPYMDLPRYLSLQSATGSLVNGASASFNSQNIQINQLPDYFIISVRKPMSTQTVKD
SSTFLKINSISVNLNNTSGLLSSALPEDLWRMSVNNHSTQSWAEFSGVVSNASNATGVGT
QIATPGSLLVLSPAYDLSLPDYLSAGSIGQYNFQFSINVTNTSGASVVPEICIICVNSGI
FTTIAGSSNIYTGILTKQMVLDAKTNEESVDPVSSVQYQRLVGGSMVNRIATAAKKMPFV
RDIAGKLKRMAGMGVSSGGGVSSGGSRLSNLCY
>BVP7_NODE_1948_ORF3 MCP13
MSSADFQKVLVRDERLNCKDAIKYAVQKSGQNITVAEFNAISQNVNSHTYNITVPSETTI
IDRRVIWESTVIVRVDVPIAAQTSALVAGMAVGDPVCQLGLAGALGPFPLHSACLTQQFT
INNNSVSINMNDVLPAILRFNDKRELMRYNGMCPNMFDIYGKYQDAVGANNNPLGNYTTN
SLDNDLYARGSFNDVQVSGTNNFDAAVGATQIVAVPTLVNPAVAVLSYFIKYTVREPLLA
SPFMFAKNANSGQGFYGIQNLNITFNLSTSNVSRIWRSGLPLDNNEVAPTTTSVQSYTGS
KLIFNFLTPKPSDMLSARNVVPYYEMPRYLSTSTASIPYATRVNTTAASSSIIVPATTRL
TFTTTQLNQIPDKLLIFVRKSKASQLIADTDSALAITGCSFNFNNQSGILASATQDQLYR
FSVEAGSNQSWEEFRGFANVANAATGGGKQIATSGSYLFLDMGRHLQITEDYYSSGSLGN
FNLQFTLNVENYIPAPLASAVAMPIEMVLITLNSGLFVCEKGQSATYTGILTKDDVLSAS
SQQPHSNSDVERMVGGGLLDSLGSFASAVAPMLLKQGAQLLPPEIKRAVCGSGIGRGRRG
VDDRLM
>BVP7_NODE_467_ORF9 MCP14
MSADIEKMAVFDSRIVQSRPKYAVEKGALSLTNAPFNAIAATASQHTYNIYVPSENVYVD
RAVEWSSTVFMTYSVQLQEVEGRAGQAVVVQGRDWSLASFPLNRMCSTQSATINDTTTVI
NTQDVLDEVLRLTDYKKNRLQRTCPTMLDKYMYYLDADGAVNNPIASYEVSSESAEMPNG
AFYNVVYTDPNGNPLGTSGNGGADPAFAGALYGSLNGVPVITEAGQSSTSAATPAATNIP
IYFRWRSTEKLVLSPFVFSDCHEWETGLFGINNIQLVMNLSAPTRLVRGSDAYGRAIQQN
SIAFFNGSGGTPFSRSVLNVLFLTPSLDVPLPPKSVVPYMEFPRYITQYQNGYLEAGATG
QIQSQTITLPQIPDLFIIYIKNAVTPVAPASASYDVGEGDWRFPIASSLDGVNNPLSVNF
DNFAGLLSSTTAEQLYAMSVKNGLDMDWNEWIGSAKSSRAVPQASNPGVRGDQLATSGGI
LVLKPSQDITLQTGQAPSLVGNFTFQFNITVKNNSAYTAVPQLFVITANSGFFETIRGSS
RIIKGVLSEQDIISAPLAPTGTRDMLERHVGAGMSGHLANSLSKVKEMSGRGSAPVAEMK
EMKEMGKKGLKGRM
>BVP7_NODE_4794_ORF3 MCP15
MSDFKGVLIEDSRLQIKDEIQFGVMSGPAQSTYQPFQAVSISNSNLNFNINVPSENICID
RAILLDSDFTWTVQYSNVPVDEPCFNWGWSDAFAPFPMQQCFTTVSTTVNNCTTSSNIQD
ILSMVLRLSDSRILSSYNSGTPAIPDDSYGIYTDGIGATNNLLAGFQSGSFDSDFVGRGA
LKVESQVAHFVGGVYTDTSVVSTDLTDTWTVVFKCHLTEAWQCLNPWSSNYESNESGIIG
VNNITFNISVGSVFPQNRFYRTANSTKVEAGVNTTGIFPTYVTNIALGAIGVPAGLDPAV
QPAIQAQTNGFSNTQLLFNFLSFDPSQSAKLRSAKCVLPYIDTPRYLSSATGNPTIPAFG
STVLQTQSLQLNQVNDLIMVGVRIPMSQQNCAMSDSWLTITGVSITYNNTSGILASAKPI
QLFQLSKDNSSSQNWLEFSGQANGAETLANANPQNDGTTQIPTVGSLLLLNPAKNFNLDS
SLSSGSLGQFQLQMSITVTNQFPFGINPEIILVMVNSGVYITQNGQSEVQTGLLTRDMVL
NVKKEAPASVLTTNELKRLVGGRMHNRGMFNTGPIRSHIKDRMMARQAPVSEMAHSGGYS
SGGISSGGRLRKHIR
>BVP7_NODE_953_ORF2 MCP16
MSDFKTILIEDSRIADITASEVFGVQSGASQSTYQQFQAVSTSNSSIVFNVQVPSENIVI
DRHLLLSSQLSFQLKLGSATNVVYQVPVAQSCFQYGLTDSLQAFPLNSLFTTIQSTINNV
SVSTNLQDVLPMLMRMNDKRMLSRYNSMTPSLPDSVFGEYKLGAAGANNNPMGGYTNASY
DEDFEGRGAFHLDSLQIDHYIAGVYTDSSPVSTAVTDTWVISIRVTLTEPFLALSPFVNC
EPNMSAGLVGVNNMSMVLNVDSTCKRLFSTSKNTAIPALAPTSLSGFIETISLGWPTAPN
LGISVPVGFANTRLLFNFLSLQPEQYAKISTKNVVPFLDYPRYLTTSASTTAIAPNAVTT
ITSQSIQLNQIPDLILITARVPMASQNWNYASAFLGIKKISINFNNASGLLSTATQQDLY
NISYRNGSSQSYYEFVGRADIPKTTGAATTQGGVVALPTTGSMLVLSPVMDFSLPSYLSA
SSLGQYQFQFNIDVDNQFDYAIIPELCIITVNSGVFATQQGTSQIFTGILTKEQVLRTKE
QNPVPHLASGEYARLVGGKLMNRGMGAVASFVKENPKLVSAVAEMARRQIGGIHSGGQHS
GGAISGGAKSQSKLARHLA
>BVP7_NODE_1419_ORF7 MCP17
MSSSDFEKVCVQDDVLNTTDKVRYAVFKGAQNITPAQYNAISTSNSSITWNIQLPSESTV
FSRRIMVRANISVKITGDFAATAPAGSVLVNYGFAAALGPFPLQSLCNTIQATINNNTVS
QNQRDVMYQLLRFNDRRELAKYNNSCPNMYDSYLNYQDALATNNNPLAGWNNVSNDQDFQ
PRGAFVLDSITGNDPKGSIPSDTRNVILNFTTTEPLMLSPFIWCDPKSNNQGMYGVQTLN
FVFNLGLPNRLVRLANQSLFDGGIATISLPNQAISNAQLLMEFYTRQPSDLVSSRNVVPF
VEYPRYLTPMPDLAAFAPLTLPLVVPSLSVNFQSIQLNSVPDKLIICCRKVLASQDAFDS
DSFLPITNININFNNKAGLLSSARQYDLWRMSVESGSNQTFAEFTGFANTGKNVPVANGT
NSGINRISTCGSVLCLEMGRHVELDDVYAPGSIGAFQLQFQTTFQNNTTEAINGTTNQYE
IVLITMNSGVFTIERGTSQTYTAILSRADVLSVSSQPSYSKSSVARLVGGSWEDSFKSLC
SSIAPYAGKAEQVKDLIMGNGTSGGGTSGGGQSGGRMRKHLAS
>BVP7_NODE_6155_ORF2 MCP18
MFGYYIMSADFKTTLIKDGRLADITDQLAYAVASGASSNTYQQFSAVSTSASSMTFNIQV
PSENIVVSREVLIQTDIYFTINITGVPATQTAFNYGETDAFQAFPLNSLFTTASAQINNT
NVSSNLQDILPSILRLNDNRELYRYNGMTPCLPDQAYKSYISGVGASNNPLGDYGDQSYD
GDLIPRGAFPVSGLTLLHNITAGGTDANPVSTNVADTFVITGFIKVTEPLMGLSPFIYGD
AVYNKQGLVGINAMSFVFNIDSSCKRFFSTASPYTYSVSLGTQTQQNPFQNTRMLVNFLS
TQPTDLISARNVVPYMDLPRYLSLQSSTGTLAPGASATFNSQNIQINQLPDYFIVSVRKP
MSSQTVKDSSTFFKINSISVNLNNTSGLLSSATPEDLWRISVNNHSTQSWTEFGGFASKA
DNTSGVGTSVRTTGSLLILSPAYDLSLPDYLSSGSIGQYNFQFQINCTNIDVAGVVPEIC
IICVNSGIFTTIAGSSNIYTGILTKQMVLDAKTNEESLDPVSSVQYNRMVGGATMCDRIA
TASKKLPIVRDLADRARRMVGMGVSSGAGVQSGGQSRLEKLCY
>BVP7_NODE_1149_ORF10 MCP19
MSQDFQKVLVKDDRLNVTDAVQYAVHKGGQNMTPATFQAISSTPSSVTFNIQVPSEQTLI
DRRVLWRSTCILKLTVTGTALNAGQMPLNVAVSDALSAFPLHQLASVMTATINNNSVSLN
VRDVLPALLRFNDRRELQRYNGYTTVAPDLLADYKAGVGSNLNSLGGWGNASDNDLYQRG
AFVIDGISTSLASGALSNPLVAPTPIAFPGSQDIYVQFTSTEPLLLSPFIFADPKSNNQA
FYGVQNMNFVFNIGDATRVWRTANYTNANTLSPLNSTFISAISVQSFSNTQLLFNFLTPH
PSDLMPARNCVPFYELPRFISTPQVPFLGFNPSLGSGIQQATQTLSTSSLQLNQIPDRLI
IQVRNPLGSCAWGQPDAFLTIRGVSINFNNQSGILSSATQQDLYRYSVENGSNQSFQEFS
GFATLPDPVSGCGRKIPTSGSLLILEFGKDIQLTEDYYASGSLGNFNLQINLQVANQFPY
AITPEIVLITMNSGLFVNERGTSSTYTGILTKQDVLEASAQEPMYQSSVKRMVGGGFLDS
LKSVAGKVLPHLLKHGKEELSKSGHPVAKMAHSAMGAMGYGASGGMSACGSSGGARMKLA
DRLMSGK
>BVP7_NODE_2847_ORF2 MCP20
MSDFRCVLIEDARIADITSTEGFGVISGASQSTFQQFQAVSSSNSSLVFNIQIPSENIVI
DRHLLLSSQLSFEISAGGASNPVPIGAKVFQYGLTDALQAFPLNSLFTTTQATINNVSVS
TNLQDVLPMLMRMNSTEALSRYNTMTPSYPDCAWGEYKNGIGSNANPLASYNNMSYDTDF
SPRGAYHLDFLQIDRYVGGVFVDNSPISTDPATNTWKIFIRVTLTEPFLALSPFINMTPN
CCAGLVGVNNMSMVLNVDSSCKRLFSTSNNTVNGAGNGLTGFISNISLGWADAPNGGASQ
AVGFANTRLLFNFLSLQPEQYAKISTKNVVPYMDYPRYLTTFASGTTIAPNATSVLTSQS
LQLNQVPDLILICARVPMSSQNQNYTSSFLAINGISVNFNNASGLLSTATQQDLYNISYA
NGSSQTFHEFRGFADINNNANGSVTAVPTTGGLLVLSPVYNFSLPSYLSASSLGQYQFQF
NLSVTNQYDFAITQPEICIITMNSGIFATQQGTSQIFTGILTKEQVLRTKEQNPQSALSS
TEYQRLVGGQMGNLGMGNVMDMVKKFSGMLPSQIKDIMKQFGVGGAHSGGAMSAGAMSGG
SISMGGKSKSKLAKHLA
>BVP7_NODE_413_ORF7 MCP21
MSADIAKMAVYDDRIVQQRPAFAVDKGALSLTNTPVSAISQSASQHTYNYYAPSENIFVG
RDINWSSTVNLELKVRLNNSAAGGQFPINQALFQPGVDGSLAAFPLNSLCATMTATINDT
TVTINSQDVLTEVLRLTDYKPNRLERTCPTMMDKYQQNYYASGAQNDPISGYTNASHDFE
QPNGAWNNIIFTTPTGTPLVGSQQPAYTCANGFIVNTIDGVPVSTDQGLGVVNGLYSVFL
RWRTTEKLCLSPFIFSEEHSQETGLFGINNIQMQMNMRDPNRCMRLRDAYVGTTEKLFYG
GGASPSTWLPPLSYNAFISAGPFQDSVLNVQSFTPALDLDLPPKSVVPYMEFPRFISQPL
TSAMAAGDVQTLASQTITLPQIPDLLIIYVKALADPSSTAVDKSLDPTLPQYGASYLPIE
CSLNGTRTVAPFSLNFDNFSGLLSSATSEQLYHMSIKNGLNMDWNTWSGLAKVSNGAVGS
SVASVGGFLVLKPGVDVTLQSGQASSLVGNFTLQFSIRVRNTFDFPVQPQIFVITANSGF
LESIRGSSRIIKGVLSEEDIISAPIASVGTSSSLARVVGGNMMKLATRLGLAGNSSRSMG
AAAAPSAQKGAGKPMHSSRSLSQRLM
>BVP7_NODE_3980_ORF7 MCP22
MYIYKYKTNMSSDFSTVLVKDDRIGAITSSVKFGVYKSGSNVTTASYNAISGADAVNPST
VVFSLQVPSESVVVDRRVKFASTVEFTVSVVTADIPGGQASFNWAASDGLGPFPLHSLFS
SMNVTINNNSVSVQQQELQAAIMQMQDSEYYKRWGGGAPNKKDVLQQYAQSFGSVVSSIG
GFDNVADTDSQPRGSWNVLSVTTAAVGPNTIHTVRIELMEYLMVSPFIWDDTHNPAGLLG
IQTLNFQFQLGALSRFFRTANLSSGGAALNKSLTGVTLLNPRLIFQFLSLHADEQIPSRN
VVPYMEYPLYKTRSSTAVNQLPAPDANTGAVVAPPYEIVSNTFSLNQIPDKLIIYVRKAF
STLTNNDADAFLPINNISIAFNNSQGILSGADQYTLWQMSVESGSNQSWQEFRGFATVPQ
IGNNVPSRVSTIGSCLVLDMAKCVQISDSFLAPGSVGQFSLQINVRGYNNFPTAITPELT
VVCVNSGLFVCDRGQSTSFSGLLQKSLVLDASAKQAYMEGDVERLIGGKKRMTAAMMGAE
PMSGSGMASSVLGGAVSPGSTITGGRLQNRFK
>BVP7_NODE_1318_ORF8 MCP23
MSDLFKTVLVKDSIIGDITSDMDYAVQSGASQTTYQPFPATSASNSALIFNVQVPSENVV
LGRDILISTGITFTLTATGVPIGDPCIDLGNTDALQAFPFNSLLNTATAQINNTTVSINT
QDVLPSILRMNNSRELYRYNSMTPSLPDQAYVDYGDGIGANNNPLAGYTTASYDLDQVPR
GAFPLQVVSSTRTTVAGVVTTGTLIATATTDVFSVVLQTYVAEPLFLSPFIWGNPEFNSQ
GLLGINNISFTFNIDATAKRLFSSSTGYITGISLGQSGNNNAFTSSGTIGVRPIPTNPAV
LMRFLSTQPSDLIQTKNIVPYIDYPRYLTVSGNNASMVAYSTQTLTSSNLQINQIPDLFL
ITVRKPMSSQTFNDSMSQFIINNVSINLNNQSGLLSSASQYDLWRMSSRNGSAQSFVEFG
GQALVNNGTTGAGSIVYTTGSVLVINPAYDLSLPDYITCGSLGNYNFQFSVGVTNQSNQT
IQPEICVVCVNSGIFTTQQGVSAVYTGILTKEMVLATKASRQVGAFTSQEVSRMVGGKML
NRCASAMKGMGRSKGGVMSAGEMSAGAMSAGAMSAGAKSRLSKHY
>BVP7_NODE_453_ORF23 MCP24
MSDFKTVLVRDSVIGDITSDIDFAVKSGASQTTYQRFPSTSSSNSAVIFNVQVPSENVVI
GRDILINTGLSFTLNVGSATEAQYQVPAGDSAFSYGLTDSLQAFPFNSLLTTATAQINNT
TCSVNLQDVLPSLLRLNDSRELYRFNSTTPSLPDQAYGDFADAVLTNNNPLASYNTASYD
IDQVPRGAFPVSVTIQHFVGGVLIDTSPISTSPTDTWVITVQTVVSEPLFLSPFIFGNPE
FNCQGLLGINNMTFTLNVDATCKRLFSSANKYIRSIALGTPTNPNGFQSTATVGIIAQPS
APALLLKFLSTQPSDLVQTKNIVPYMDYPRYLTNSANSPTLTPAGSANQSATLTSSNLQI
NQIPDLFLINVRIPMSQQSYQNPSSFLTINNISINLNNQSGLLSSASQYDLWRLSVKNGS
TQSWEEFSGQALVNDNTTGTGVIIPTTGSLLVLNPAYDLSLPDYITCGSLGNYNFQFQCN
ATNQYGVSIQPEIIVICVNSGIFSTQQGVSAVYTGILTKEMVLDAKTSQQASAFKSMEIK
RMTGGQMLNSPLTAMKAFRRIRGMLPAPMKAMLGGESSGGKSRLSKMC
>BVP7_NODE_297_ORF6 MCP25
MSSADFSKVKVISDVLDTTDSVKYAVCKGAQNITPSVYNAISTSNSSITFNIQTPSESTV
IARRIMLSATLNLNLQYNYPAGTLAGILPFNYGYTEALAPFPLQSCLNTIQMTVNNNTVS
QNQRDVLFQLLRFNDRRELARYNNATPTMYDSYYNYADATLSNNNPLGAWNDVANDQDFQ
PRGTFALNSVTGNTPTPVPAAQPTTINVLVSFTTIEPLMISPLIWCDPKSNNQGFYGIQV
FNLVLNVGDVSRIVRSARATGNGVLTTTLSVAPNVPGIQSPQLFLQYYTRQPSDLVPARN
VVPYAEYPRYISPLSCPALVAAATAGGIITPTTQSQVNSQSISLNSIPDKLIIVVRRQYS
AIANPYATDSFVPITGININFNNKAGLLTSATQWDLWRMSVEAGSNQTWSEFSGVASVGS
GAGSSQVPLCGSVLCLEMGKHIELDDVFAPGSIGQFQLQFKLNLANYSAENLSTNLEICL
ITMNSGVFVLERGTSQTYTAILSRSDVLAASAQPAYSSSDVARLVGGGWEDMFKSVKNIA
DKGLGYARTGCKMLGNGQPSGGGQGSNSGGGQGSNSGGGQPSGGNLGRYLK
>BVP7_NODE_9919_ORF1 MCP26
MSADFKTVLVKDGRLADITDQLSYAVVSGASSNTYQQFSAVSTSSSSMTFNIQVPSENIV
VSREVLIQSDIYFTITISNVAAGTLAFNYGSTDAFQAFPLNSLFTTASAQINNTNVSVNL
QDVLPSILRLNNNRELYRYNGMTPVLPDQAYKNFGNGLNATNNPLGDWSNQSYDGDLYPR
GAYPVNSLNVVHTITATGLTDGSLTSTNVLDTFVITGFIKVTEPLLGLSPFVYGDACYNK
QGLVGVNAMSFVMNIDSSCKRFFSTTAGSQLVVPQNFTYSVSLGTVAQPNPFQNTRMLLN
FLSTQPTDLISARNIVPYMDLPRYISLQSANGPLGAGLTASFNSQNIQINQLPDYFIISV
RKPMSTQTVKDSSTFLKINSISVNLNNTSGLLSSALPEDLWRMSVNNHSTQSWAEFSGVV
NKVNNFTGKGTAINTPGSLLILSPAYDLSLPDYLSSGSIGQYNFQFSINVTNTDGSAVAP
EICIICVNSGIFTTVAGSSNIYTGILTKQMVLDAKTNEESVDPVSSVQYQRLVGGSMVNR
IATAAAKLPLVRDLMGKVKRMTGMGVSSGGGVSSGGKLANLCY
>BVP7_NODE_720_ORF13 MCP27
MSADIEKLAVFDDRIVQTRPKYAVEKGALSLTNAPFAAISQSQSQHTYNVYVPSENVYVA
RDMDWSSTVYLQVAVRLADTAGGQYPVGEPLLQLGVDGSLSAFPLNSLCATMTATINDTT
VTINSQDVLTEVLRLTDYKQNRLQRTCPTMLDKYQQNEDALNATNDPISGYTNMSHDYHE
QPNGSWANMAFTTPAGAVLGPGNGSYTDANGKVINHVAGVPVSTAAAGVVNGLYLVYLRF
RTTEKLVLSPFVFADSHGSDTGLFGINNIQLVCNMREPSRSLRLRNSTVGSAQKLFYAGA
NSPTSWANPVQYNQSRTSGPFENSFLNVQFLTPSLDIPLPPKSVVPYMEFPRYITQPLSS
AMISGASEQLTSQTITLPQIPDLLIIYCKALADNATVSANRANDPTLPQFGSSYLPIDCG
LNGERPQNPLSIDFDNFSGLLSSQTPEQLYHMSVRNGLEMDWDTWSGIARVPSGAVGGRV
ATVGGFLVLKPGVDLTLQSGQASSLVGNFTLQFNVRVRNTFQFPVNPQLFVITANSGFFE
SVRGSSRIIKGVLSEQDIIAAPLAPAGTRSSLARMIGGKMMALANRLGMAPSGSSGAGKR
EDKKEEMGRPMAGSGKGLSARLM
>BVP7_NODE_649_ORF8 MCP29
MSSDFKKVSIVDDRLNTTDSLNYGVFRGGQNVTNVRMPAISATANALNFVVPFPSESTIL
DREVYLQTNTKYLLDFGVALPGIATNSPPTTNTGQSGANVYKSPLIYGYNISVGSFPTQR
TLDTIQLQINNNITTINSSDVFPALLRCADALDWEKENMTASAVDRIALCDKEIFMGNNS
NLSSYDLVQANKFIGNGSFYVDITPVTALPQNYNDTLTPYAYGSDATGAGTRYFVLEFKS
VEPLIVQPLIWNKTVSNKQGIYGIQNLSVVCNYGNLAKAIKLAPNAIQQSVVAGVPGLIV
GASNLNFSVRNGFASYALPNPAISQLIGNCELQMKYITPHGTDVKPARNVCPLLEFPRYI
TSGLQSVGAAVQSVSANNSFILTPVGATLNSQTFTFNQVPDKLIIFVRPDSSFRNDSTYN
DFALPIKNVTIQWNNHAGILANATQEQLFHMSKEAGSNQDWLQFTGHANALRGRNVAIDG
LYLASLPISVFPGGVPPPVPQSSPGGGISYAGPVPEVLDVATSGSYLMLDMGKHLELTEP
FYAPGSLGSFQLQMNLQVENYIESSVQPEVVIIAVNSGILVTEKGQTSAYTGILTKSDVL
DAALQEPYSHMDIKRIVGHGHGDSSKALPKKCPPQHKNKTHVMPDGSRMSNRLM
>BVP7_NODE_9187_ORF2 MCP30
MSADFKTTLIKDSRLCDITDQLTYAVKSGASSTTYQQFSAVSTSNSSMTFNIQVPSENIV
VSREVLISTDIFFTINITNVPVGDTAFNYGETDAFQAFPLNSLFTTCSAQINNTNVSSNL
QDILPSILRLNDNRELYRYNGMTPSLPDQAYKSFSDAVGASNNPLGDWNDQSYDGDLQPR
GAFPCLLTLVHNISGGGQDVSPVSTNVLDTWVITGQVSVTEPLMGLSPFIYGDPTYNKQG
LVGINAMSFVFNVDSSCKRFFSTANSGYTISVSLGTQAQQNPFTNTKMLINFLSTQPTDL
ISARNVVPYMDLPRYLSLQSSTGPIAPGSIATLNSQNIQINQLPDYFIISVRKPISTQTI
KDSSSFLKINSISVNLNNTSGLLSSATAEDLWRISVCNHSTQSWAEFSASANVANNATGV
GSSVVTTGSLLILSPAFDLSLPDYLSSGSIGQYNFQFQVNVTNTDPSTITPEICIICCNS
GIFTTIAGSSNIYTGILTKQMVLDAKTNEESVDPCSSAQYQRLIGGAMVNRIATSAKKLP
LVKQIASSVARLTGLGVPSGSGMGSRLEKLCY
>BVP7_NODE_1984_ORF2 MCP31
MSSADFRKVLVEDARMRVTDSLPFGVVKSGQNVTTQVYPATSASPSSQTFSIQTPSEVTI
LDRNIVWKSTYRLTISGTPAAGHYLVDLGNRDALAPLPLHMSATTLQVQVNNNSVSVNIR
DVLPQLLRMYGDDRALSRWNGICPLAPDTYKLYPDQLGANNNSNGSWAQTADNSLLSRGS
FSIDRLQQTTPVTANANAQLIGDGITPRVVDLTFTSLEPLFLSPFHFANLSANQMGLYGV
TNMNFIFNIAANATRLWRCGATGGQIANYNVQIASVTGSSLIFQMLTPHPSQILPSKNVV
DYVDFPRYLTAFAAPIAGAGINANALVPTTVTLPSNNIQLNQVPDMLCIVARKPMTAQTN
RDSDCFYPITGISINWNNQSGLLANATQETLFRMSAKTTNQTWPEFRGYANKYLPPAQAA
GAVYNSQAQLVQTAGSILCLRFGQDIPIVEEFYAAGSLGSFNLQFNLTLQNYDLAAGDVE
ICLMCVNSGLFITSQGVSSTYTGILTKSDVLAASEMKPVSERHLRLVGGVESSAVTSVAD
VAPKAQEAIMDAVSAAKSALSGKGDTISGGRMKLASRC
>BVP7_NODE_1163_ORF4 MCP32
MSSADFRKVLVEDARMRVTDSLPFGVVKSGQNVTTQIYPSTSQSNASQTFSIQTPSEVTI
LDRNIVWKSTYKLTISGTPAAGVYLVDLGNRDALAPLPLHMSATTLQVQVNNNSVSVNIR
DVLPQLLRMYGDDRTLSRWNGICPLAPDTYKNYGDQLGANNNSNGSWAQTADNSLLSRGA
FSIDRIQQILPVTAAANSQLIGDGASLRTVELTFTSFEPLFLSPFHFANLSANQMGLYGV
TNMNFIFNISANANRVWRCGASVAQIAGYSVAITDVAGSELHFQMLTPHPSQILPSKNVV
DYVDFPRYLTTFTNNIPAAALSAANVLVPATQTFSSNNIQLNQVPDMLCIVARKPMSGQT
NRDSDSFYPITGITINWNNQSGLLANATQETLFRMSAKSTNQTWPEFKGFANKYVAPATV
PGSSYNTQAQLVQTAGSILALRFGQDIPIVEEFYSAGSLGSFNLQFNLQIQNFDTTNPLG
NQVEICLMCVNSGLFITSQGVSSTYTGILTKSDVLAASEMKPVSERHLRLIGGVESSAVT
GVADIAPKAQDAIMDAVSAAKSALGKGDTISGGRMKLASRC
>BVP7_NODE_879_ORF2 MCP33
MSDFKCVLIEDARIADITSEEVFGVQSGASQSTYQQFQAVSSSNSSIVFSVQIPSENIVI
DRQLLLQSTVTFSIACGNVPAGDLAFQYGLTDCFQAFPLNSLFTTTQATINNVSVSTNTQ
DVLPMLMRMNDSRMLSRFNSLTPSLPDNQYGVYADAVGANNNPLASYNTNSYDIDFVPRG
AYPIVINSILHTITAGGTDSSLVSTNTADTWTIVITAQFTEPFLALSPFLNTLPNNSAGL
VGVNNMSLVLNIDSTCKRVFSTANTTITGSGTTAAISSYIQSITLGSVANPNQPVGFAST
RLLFNFLSLQPEQYAKISTKNVVPFLDYPRYLTTSTSSNLCAPLGSTVITSQSIQLNQIP
DLILICARVPMSSQKWYNASSFLTITNISVNFNNASGMLASATQQDLYNISVSNGSSQTY
SEWVGAVNNNNPATGGVTTIPTTGGLLVLNPVNQFNLPSYLSASSLGQYQFQFNLSVTNQ
FPYAVTPEICIITMNSGIFATQQGTSQIFTGILTKEQVLKTKEMNPVPHLDSGEYARLVG
GKLGNMGMSSLMKMVRHYKKNKLAGGIHSGGAHSGGAHSGGAMSGGSMRGKLTKHLK
>BVP7_NODE_857_ORF6 MCP34
MSSADFSKVKVIDDVLATTDSVKYAVVKGAQNITPGKYTAISNSNSSVTWNIQTPSEATI
LSRRIMIRNTISLTITGTLAANSGDALLVNYGLTEALGPYPFQSLCNTIQMTINNNTISQ
NMRDVMFALLRFGDRRETERYNNAAPAGYDSYWNYSDAVGSNNSPLGSFNDLAMDESYQG
RGVARILSITGNTPNNTAAAVLKTIVLTFETIEPLLLSPLIFSDPKYNNSGFFGIQVMNI
VANVGSTNRILRSAQRLINATATGLSVNLTSPQAFDAPQLFIQYYTRQPSDLVPARNVVP
FAEYPRYLSSGQQPIPAAIPLAPPVAGSTSIAPGVLASFASQTISLNSIPDRLIIFARKT
LATQTPYDADCFFPISRILVNFNNKSGLLSSATNWDLWRMSVESGSNATWAEFSGLSQKS
QAASNAQTAVAGLLQIPTSGAPLVLSMGKHIELDDVFAPGSIGQFQLQFQVDINNFSDVA
YAAGEWELVLITQNTGVFVLERGTSQTYTAILSRSDVLAASSQPGYKASDVTRMVGGQME
DGYKDLQGMGFAGSGFAGSGNAGSGNAGSGNAGSGNAGSGNAGSGFAGSGRSRMSKHLC
>BVP7_NODE_6310_ORF1 MCP35
MSSSDFSKVKVLYDVLNTTDSVKYAVVAGAQNITPAKYDAISKSTSSITFNIQTPSESTL
LGRRIMLRNVMEITINATFNVTTPNGTLAVNYGFSESLAPFPFQTALNTCQLTINNNTIS
QNEKDVLFQLLRFNDRRDLARYNNTCPTMYDSYYAYQDSIGSNNTPLGAWNDVAHDQDFQ
PRASFRLISITGNTPFVTGSGLFPREIKIKFETIEPFMLSPLIWCDPKSNNQGFYGIQVL
NCVFNLASDTSRILRSAQSAFLTSTYPATTPNLAFADLKCSLTEVSESQMFIQYYTRQPS
DLVSARNCVPFAEYPRYLSPIGTALPAAAKNATTGIITPTKLNSINSQSISLNSIPDKLI
ICVRKAVGKQTLYDSDHFFPISKIVVNFNNKAGLLSSATQWDLWRMSVESGSNQTWAEYS
GRAAVGGALGKYPNGYNEIPLCGSVLCLEMGNHIELDDVFSAGSIGQFQLQFQLDIENYS
GEAFGVNDLEICLITMNSGVFVLERGTSQTYTAILSRSDVLSAKSQPGMAH
>BVP7_NODE_753_ORF8 MCP37
MSSSDFSKVKVLDDVLATTDSVKYAVVKGAQNITPSVNNAISKSNSSITFNIQTPSEATV
LSRRVMIKTKLFFTVSGAIQAGKTRLVDIGTDSALGPFPFQSLCNTIQMTVNNNTVTQNQ
RDVMFALMRFGDAREMYRYNTSAPVAYDQYWQYSDAELANNNPNGSWSNVAMDPAYQPRG
AFRIDRIQGNSVGVAGDAKTVAISVEVIEPLMLSPLIWCDPQSNNQGFYGIQVLNLVFNI
GVANRLFRSSVPGLTVALGNTASNGEAFGDTQLLIQYYTRQPSDLVPARNVVPYAEYPRY
ITNISGTIPAGVTVNDGSEYSLTAGQFPTIESNSISLNQIPDKVIIFVRKRLASQNSADA
DCFFPIKRLRVNFNNKAGLLTSATRWDLWRMSVESGSNQTWAEFSGCATRRVANQPLNEI
ATSGSVLALSMGKHIELDDVFAPGSIGQFQLQFSVEIENFSPTAYVDNCELVLITMNTGV
FVLERGTSQTYTAILSRSDVLSASSMPGYKSSDVKRLVGGNMEDSFKSLVGLPDKGSGQS
GGGTSGGAYGCGTSGGGTSGGGTSGGGMSGGSRMKKHLQ
>BVP7_NODE_573_ORF10 MCP38
MAAADVEKIAIFDQRIVQHPAKYAVEKGSLSLTNAPFRAISQTSSQHTFNINVPSQNVFV
DRAMDWSSDVFMQMTVTKTPANITDPIAALGLDWALCAFPLNQMLSTLSATINDTSVVIN
SDTVLNEVLRMVDYGKNRLARTCPTMLDRYKSYADAYASIASPLAGYSEQSPRDQAPNGA
FWNIVFTDPTGVPLSGTSVSAYTSGGVIVACNNGVPVATAGQVSGATAVAYPIFFKFTSV
EKFVLPPFIFADSAEWDTGLFGINNIQFVCNLKASMARIVRSAWPVGSAAANPVISNVAF
NGTVAGGPFNNSTINVQFLTPSLDLPLPAKSVVPYYEFPRYLSTNLPAIPAGQSVQVQSQ
TIVLNMIPDYLIVYAKPNAYAQSEGDFYIPINRITINFDNFAGLLSAHQPHQLYQMAVHN
GLEMDFNEWSGVANQRYGAAASGIPVPNGRVQTVGGFLILRPGVDFALQAGQAPGTMGNY
VLQYNPTLTNFGGSQINAGDYTLFTIAVNSGFFESMAGSSRIIKGILSEADVISAEPGNI
VDSESAHRMIGGGFFSKLGSMLSKGIEIYKKTKPIVSGIKGMLPEGKVKDVLGAVGYGSA
GAGMSGAAMSHGGRKSLSQRLI
>BVP7_NODE_2406_ORF2 MCP39
MSADFRTTLIKDGRLADITDQLTYAVASCASSNTYQQFSAVSTSTSSMTFNIQVPSENIV
VSREVLIQTDIAFTINISGVPPGATAFNYGETDAFQAFPLNSLFTTASAQINNTNVSCNL
QDILPSILRLNDNRELYRYNGMTPCLPDQSYKVFADGAGASNNALGDYADQSYDGDLIPR
GAFPCTFVVSHQAAAGGPPNTAIVSTDLLDTWVITGLVKVTEPLMGLSPFVYGDAVYNKQ
GLVGINAMSFVFNIDTSCKRFFSSFASGGSPAVPYTYSVSLGTAAQQNPFTNCRMLLNFL
STQPTDLISARNVVPYMDMPRYISLQSSTAPLAPSASASFNSQNIQINQLPDYFIISVRK
PMSQQTIKDSSTFLKINSISVNLNNTSGLLSSATPEDLWRISVNNHSTQSWTEFSGSASK
TDPVTGIGEPVFTTGSLLILSPAYDLSLPDYLSSGSIGQYNFQFNIGVTNISPDAVTPEI
CIICVNSGIFTTIAGSSNIYTGVLTKQMVLDAKTNEESVDPTSSVQYSRMIGGSLCSRIA
TAANKLPIVQDAIGKAQRMVGMGVPSGAGVPSGAGSRLERLCY
>BVP7_NODE_607_ORF10 MCP40
MSDFKTILVKDSVIGDITSDIDFAVKSGASQATYQRFPSTSSSNSAVIFNIQVPSENVVI
GRDIMINTGLTFRLFIGSQTDATKQVPIGQEALAYGVTDALHCFPFNSLLTTATAQINNT
TCSINLQDVLPSLLRLNDSRELYRYNSTTPSLPDQAYGMYAGGVGANNNPLASYSNASYD
IDQVPRGAQPVTIAVQHFIAGVFTDADLTSTAVTDTWIVTISTIVAEPLFLSPFIFGDPE
FNNQGLLGINNMTFTLNVDGACKRLWSSANPWITSIQLGTLANPNGFTSAQIGVTQSPAT
PTMLFKFLSTQPSDLVQTKNIVPYMDFPRYLTSSANNPTIAPAQTLTLTSSNLQINQIPD
LFLISVRFPMSAQTSFNTDSFLTINNISVNLNNQSGLLSSATQYDLWRMGVRNGSTQSFA
EYRGQSEAIIGGVATIVPTTGSLLVINPAYDLSLPDYISCGSLGNYNFQIQLNVTNQLPL
TFQPEIVVICVNSGIFTTQQGVSAVYTGILTKEMVLSAKSSGQASAMTSKEVSRMVGGRM
LDMNAIAVGRMRGRHGMRPMGVGGHSSGGHMAGALAGASSGGRLKKMC
>BVP7_NODE_2247_ORF1 MCP41
MSADIEKLAVFDSRIVQSRPRYAVEKGALSLTNAPFNAISATSSQHTYNIYVPSENVFVD
RALEWTSTATMSSVITPSGTLANWAIGFPIVVPGVDFALTAFPLNSLCSTMTATINDTTS
VINSQDVLKEVLRLTDYKKNRLQRTCPTMLDKYQCYDDAYGLPNCPLNGYGTAIDYDGVQ
NGAFGQIVFTDSGGQALVEGLYYVNGVLTTTAQTGAAAGAIPAAAIVGCYRCSNGLPSLV
ASTAGGAAVDCAGPFTIFYQWTSTEKLVLSPFTFSDVHEWDTGLFGINNIQLIMNFQAPT
RIVRHTGVRWNQGVATYGAGGASPQSYATLTATQFATASPFQRSVVNVQFLTPSLDVPLP
PKSVVPYMEFPRYLTTSSATINAGVALQIQSQTITLPQIPDLLIVYVKGLLPSGSGSTNG
INDTNFGDFYLPIASRSYGGVANPLSVNFDNFSGLLSSHTAEQLYAMSVKNGLEQDWLSW
TGSAFSGQNAYAAVASASGTGVGWGGFGSQLAGSNPPSAATGAQKVPLTGGILVLKPSQD
ITLQTGQAPSLVGNFTLQFNLTVFNNTGLDGVVPQLFVITANSGFFESIRGSSRIIKGVL
SEQDIIGAPLAPTATRQELCRYVGGSGLMSSLGNILSKVKGPALDLLKQAGLAAGKELLS
HGTAYAKKKFGFGDGASGGAMSGCGDGMSGGMMSGGRARGRKGLDARLM
>BVP7_NODE_524_ORF15 MCP42
MRVTDSLPFGVVKSGQNVTTQIYPSTSASPSSQTFSIQTPSEVTLLDRNIVWRSTYTIEI
RGTPAAGEYLVDLGNRDALAPLPLHMSATTLQVQVNNNSVSVNIKDVLPQLLRMYGDDRT
LARWNGIAPLAPDTYRNYPDQIGANNNSNGSWAQTADNSLVSRGTYGVDFLEQTTPALAG
AERNKQTIGDGTLRVVSLTFTSFEPLFLSPFHFANLSANQMALYGVSNLNFIFNISAQAN
RLWRCGASPAAIAGYSVTLTAVAGAQLIFQMLTPHPSQILPSKNVVDYVDFPRYLTTFNN
DIAAGAVNGLNQLVPTSTPFSSNNIQLNQVPDMLVICARKPMSQQTNRDADCFFPISNIS
INWNNQSGLLANASRDTLFRMSAKSTNQTWQEFKGIANRYVPPSALGQYDTQIQNVLTSG
SILALRFGQDIPIVEEFYAAGSLGSFNLQFNVQIENYTLTNQPVELVLMCVNSGLFITSQ
GVSSTYTGILTKSDVLAASEMKPVSERALRLVGGVESSAVTGVADVAPKAQEAILDAVAA
AKGALGKGDGVGGRMRLASRC
>BVP7_NODE_1374_ORF7 MCP43
MKTLRVLDPRIARQNKEVIVVVDGPSSVTFQTVSPSDQTSTSPSFVIQTPSPNAGISRTL
RLHARGTLTITGVNLDGWKTAPALALRQNALQSTMQNCSASINDLTVSLGSLYLMANPLA
TIGNTSASMKQSQSGGASRPDVYSEYISDVGADTIFGCIGDGPYGDALVNGRTAQIISIT
YTGTTSVAVVYEIYENLLLSPLEYTNSTSKSLYGVNVLTLNVSYGQPHRMLSWAPVAGAA
GALSVTSVSNAFTAQDITVSYVVAYDSSLVHLPLKNTYDLTSVQYFSTTAGGSYAPGAAI
NVNVNAVEFAVVPSRLLIYVTASATDLNDVTQSIPDFCCAVTNVSIVFGTRAGLLSGAHA
FDLWDMYRANGGLLPYPVWAGQKAITSQTPPPGPAAIRAYAGGPLIIDVASDLSLPSGVC
PGLAQRIQFAMTGNFVNQTAETWNNLRVVVVAITPGILNIKDGSSMSMQGNGLSLEQIAK
APIAGIMETKQLVKNRTSSGYGGSFWDDFTSGISSVANTVAGVAKTAAPFLPLIMGGAPM
GGAPMGGAPMGGRRMTKAQMARY
>BVP7_NODE_976_ORF1 MCP44
MTDFKTILLKDSRLADITDNLAFAVQSGAANNTFQQFQAVTTSNSSVVFNIQIPSESIVI
DREIVIQTGITFTLTIPSVAASTPALIWGQNAALQAFPFNKLISTASSTINNTNVSINEQ
DVLDCLLRFNNSRELYRYNGGTPTLPDQAYLNYSDGVLTNNNPLAGWGSQSYDIDQAPRG
AFPVTFVQGKYVDNLGVVVNLTSASSFSNTYSVGATTATYTLVFSTQVTEPLFLSPYIFG
NPEYNLGGFAGINTINFVFNIDSTAKRLLSLSSAVGVTGGVPSATIALGNSITGVSNPFA
GGKTQMLMNFLSTQASDLIPSRNVVPYMDYPRYLSNSSANSTITPGAPTTLQLSSQNIQL
NQLPDYFIIVVRKPMSSQTIYDSASFLTINSISINLNNQSGLLASATQHDLWKMSVNNNS
TQSFDEFFGVANKTAFGPYASGSAGSGVPTPVYTTGSILILSPSHNLSLPDYLTSSSIGQ
FNFQFGINVTSNYSTGAAFAPEILVICANSGIFVNQAGSSVIYTGILTKQMVVDTKAEKS
ADPVTSAEYKRMIGGKMNQMNSGAVKKMAQHLGKKLHLRGAGDGSNSGGKLGKYC
>BVP7_NODE_523_ORF23 MCP45
MDAPLFHTALVTDSKIAQITDDLAFAVYQGASSNTFQQFTAVSNSNSNLTFNVQIPSESV
VINREVLINATMTITLTIGGTATGFVPIGQQAFNYGVTDAFQAFPISKSFSTTTATINNS
NVSTNTQDILDVLLRMNSSRELLRYSGMTPSFPDSQYAQYSSGYLTNNNPLASYNTASYD
IDQVPRGSFPLASGSQIYRYVNGIQLDNNPVAQVGNATEQWKVVLAIDATEPIFCSPFIF
GEPDFNKSGLAGINTINLVMNIDGSLKRVFSTMAGLATNATAYSVSVAGGNTTGLGSNAS
NTTIFTSPQLLMNFLSTQPTQLVPSRVVTPYIDYPRYISSGTSQQPIVSGASATLNSQNI
QLNQLPDYFFIVVRPSMSSQTITNSASFLTINSISINLNNVSGILASSTQEDLWKMSIGN
HSTQSWLEFSGLASQNDNTTGLGDVVGTTGSILVLSPALNLSLSNMLSNSSIGQFNFQFS
INVTNNLGIDLNGTTNPLPEILVVTANSGMFVTSMGSSSIFTGLLTKQLVLDASEKQSED
PIQSSMMSRLVGGKMGNMPTSAIKHLIGKNGMRRVGGTAYSGGADSGGRMSKLSKLCM
>BVP7_NODE_499_ORF8 MCP46
MATADILKQAVFDGRIVQPQARYAVDKGALSLTNAPFNAISASASQFTFNVNVPSQNVFL
DRAVDWSANCLLALSVQINSAVSPYVLGQPVLSFGKDCALAPFPLNSLTATMTATINDTS
VVINTDTVLKEVLRLTDYKKNRLVRTCPTMLDNYGSYNDAYLAVNSPLASYLDATESAEV
PNGAWWNIQFCDSTGAVLSGNGNYTVSAQNYAYLDGIPVRDTAVYAGDATYPLFVQFFST
EKLVLAPFIFADSKEYDTGLFGVNNIQIVMNLKSGDGVSRVIRYTTGNGRTIASCALSNY
AVSGSPFQNARLNCQFLTPSLDIPLPPKSSVPYLEFPRYISNNYTSMTAGKVETLSSQTI
VLPQIPDMLIIYCKPQAYVDASEADFYLPITGININFDNFSGLLSSHTAEELYRMAVHNG
LEMDWNEWRGRARSGRTGKNIQTVGGFLILKPGQDITLQAGQAPGLIGNYTLQFQATVEN
TSSATRTPVLFVITVNSGFFETLAGSSRIVKGVLSEADVISAEPVMEVSRDALERTVGGG
FFDKIGSFLSKGMDIYNKSKPLVSGIKSILPESGLLGKVKSGLDTVGYGHAGAGRKSLSS
RLM
>BVP7_NODE_1239_ORF3 MCP47
MSQDFNKVLVKDDRLNVTDAVSYAVHKGGQNMTSAQFNAISQSASSVTFNIQVPSEQTII
DRRVLWRSTVLLKLSVAGTALNAGQLPINYGVTDSLSAFPLHQLASVMTATINNNSVSIN
IRDVLPAILRFNDRRELQRYNGYTPVMYDNFAQYSDALGALLNPLGSIANSADNDLYPRG
SFQLDGISVGVDGLTALPSPLVAPVANVNGTTQYIYVQFTVAEPLLISPFIFADPKSNNQ
GFYGVQNMNMVFNIGDATRVWRSANNTATAGNTPLGTTFVSAASVVNFTNSQLLFNFLTP
HPSDLLPARNAVPYYELPRFITSNLSSIAGYTPSATSLAPVYQTLSTSSLQLNQIPDRLI
IQVRNPLSQSAWGQPDAFLLIKGVSINFNNQSGILASATVQDLFRYSVENGSNQSFQEFS
GFANVPDNVTGLGRKIPMSGSLLILEFGKDIQLTEDYYAAGSLGNFNLQVNLTVANQFPY
AIAPEIVVITMNSGLFVNERGTSSTYTGILTKQDVLECSAQPAVFQSSVKRMVGGGFLDS
LKSVAGHVLPHLLKMGKEHLGKSDHPVAKGVASALGAMGYGASGGAMGCGSSGGGASGGG
ASGGRMKLADRLMNK
>BVP7_NODE_2392_ORF5 MCP48
MSSADFQKVLVRDERLNCKDSIKYAVQKSGQNITVAEFNAISQNANSHTYNIQVPSETTI
IDRRVIWESTVTLRVTVPIAAQVTALANGMVAGDPVVQLGIANALGPFPLHSACLTQQFT
INNNSVSINMNDVLPAILRFNDKRELMRYNGMCPNMYDIYGKYQDAIGASNNPNGNYTTA
GFDNDLYARGSFMDVQVSGTNGFDYAVGSLTPITTPNALVNPPVADLVYFVKYTVREPLL
AAPFMFAKSSYSGQGFYGIQNLNVVFNLSTSNVARVWRSGLPCDNNEVAPTTCSILSYTG
SKLIFNFLTPKPSDMLSARNVVPYYEMPRYLSTTTATIPYATRNPATAATATGIIPATTR
LTFTTTQLNQIPDKLLIFVRKAKASQLISDTDSALAITGVSFNFNNQSGILASATQDQLY
RYSVEAGSNQSWEEFKGFALTGNAATGLSRQISTSGSYLFLDMGKHLQITEDYYAPGSLG
NFNLQFTLDVQNFIPAPLASVAAMPIEMVLITLNSGLFVCEKGQSATYTGILTKDDVLSA
SAQTPHSSGDVERLVGGGLLDKLGSFASAVAPTAIKMGRDALDGSDNKYAQMGSKALKMI
CGNGVGRGVGRGRGGAMEDRLM
>BVP7_NODE_1076_ORF3 MCP49
MSSNFHSVLVEDNIISQITDEITFAVQSSGQENYQQFAATSVSTSNITFNCQIPSQEVVL
DRNMLLSSDVNFTISIGGPGFTALNPADPIAAKTFFDYGNTEGFGSYPFSSLISTVSGTI
NNVSVNSQTQDTLAMLLRLNDAPLISETNTSTAALPDFYYASYSDAIDGPFVASNNPLGN
VLQSSFDAVYFGRGTLPLKVRIVQFDAAGAPIPAGANLTYKVANAVRAVIECQVLLVEPL
MTLSPFVNNASGTSAGLYGINQISLNINIDSNCRRFFRTANVFGAAAVAGAAQGFYTPRF
IQSITLGTSGITDIPANNSGFSRCQLLGRFLTLQPSQVLKLKSSRNSVSYIETPRYLTLQ
GSQQQITSRFAAGSDPFQPSTVQVITSNLQLSLIPDKICVVARIPMSQQSYGNSDSFYTI
QSATILFNSASGLISSATLTDIYKLSRRNGSSQNYFEWNGMASRNGIGGNEMVGTIGSIL
VIDPAKDLSLPEFLSNSSSGSFNLQIQLNIVCNFGHSVNNPNYPVEVMTVCVNSGIFTCQ
AGVCSSEVGVLNKEVVLNTKMNTAPESILMQSEYERLIGGRRMGLSRFNNPALMMHKRNN
SKYMPKAHMAGGGVSGGVMSGGVMSGGRLSRHIR
>BVP8_NODE_38_ORF22 MCP1
MSADIEKMAVFDSRIVQSRPKYAVEKGALSLTNAPFNAIAATASQHTYNIYVPSENVYVD
RAVEWSSTVFMTYSVQLQEVEGRAGQAVVVQGRDWSLASFPLNRMCSTQSATINDTTTVI
NTQDVLDEVLRLTDYKKNRLQRTCPTMLDKYMYYLDADGAVNNPIASYEVSSESAEMPNG
AFYNVVYTDPNGNPLGTSGNGGADPAFAGALYGSLNGVPVITEAGQSSTSAATPAATNIP
IYFRWRSTEKLVLSPFVFSDCHEWETGLFGINNIQLVMNLSAPTRLVRGSDAYGRAIQQN
SIAFFNGSGGTPFSRSVLNVLFLTPSLDVPLPPKSVVPYMEFPRYITQYQNGYLEAGATG
QIQSQTITLPQIPDLFIIYIKNAVTPVAPASASYDVGEGDWRFPIASSLDGVNNPLSVNF
DNFAGLLSSTTAEQLYAMSVKNGLDMDWNEWIGSAKSSRAVPQASNPGVRGDQLATSGGI
LVLKPSQDITLQTGQAPSLVGNFTFQFNITVKNNSAYTAVPQLFVITANSGFFETIRGSS
RIIKGVLSEQDIISAPLAPTGTRDMLERHVGAGMSGHLANSLSKVKEMSGRGSAPVAEMK
EMKEMGKKGLKGRM
>BVP8_NODE_974_ORF3 MCP2
MSSDFKKILVKDPRLMVTDQLAYAVKKGGQSIVSQVASAIAQSPTNINFNVQIPSEQTIV
DRRVMVKSTMDIRFQTSVSCALIYGQNLSLAAFPFHQCASTIQATLNNNVTSMNVRDILP
FLLRSNDCRELYKMNSSCPVLPDQYYSTNQSMGIFGQIGTASVTLRGTVGTEAGAFNITL
PPTPNSNSAGWDTSNDTDFCSNGSFANAGPQNAAPTTAPQAGFDGAVSLYGSNDGGITWT
LVVPNPLVRYINWRLIFTTIEPVLCQPFLFSDPLSNKQGIYGLQTIQLQYNLTDPTRAFR
VVDVLYGSTPSNIVVTNCSINNVYNSSLIFKYITPHASDRLPARNVIPLLTYDRYFSNAS
NQQMLANYGNVTPITSNTYNLTQVPDKICIFLRRKPTTVAPASPTFNDTSCVIQGISINW
NNNAGLLSSATLQDLHAYSVEAGSNQSFQAYCGNAYSSYGGTSGNSFLTPTAGSFLMLDF
ATVIQLTEEFYSCGSLGNFQLQFTLQVANQDGANIAAGGLELVLVVVNSGIMVTDRGQTS
TYTGILTKSDVLDASEQEPLSISDVKRIVGSGHQDMGRALPMKVCDMLRHAKSLPAKAVE
VAKEAVNKMANRLM
>BVP8_NODE_3085_ORF1 MCP3
MSDFKTVLIEDSRIADITASEVFGVQSGPAQSTYQQFQAVSTSNSSIVFNVQIPSENIVI
DRHLLLASQLSFQITTGPLPVSAGAVPAFQYGFTDSLQAFPLNSLFTTIQSTINNVSIST
NLQDVLPMLMRMNDNEVLSRYNSMTPSLPDCAYGEYKSAPGANNNPLADYSTNSYDEDLS
ARGAFGLDVLQIDQYTSAGVLVVTATPAVIVTATNYLVISIRASLTEPFLALSPFINCEP
SQSAGLVGVNNMSMVLNVDSSCKRLFSTAKNAVNGTGNGLSGNISSIVLGWPTAPAGGVY
ASQAVGFANTRLLYNFLSLQPEQYAKISTKNVVPFLDYPRYLTTFASGTSIAPGATQLLT
SQSIQLNQVPDLILICARVPMSQQNWNYTSSFLTINQISVNFNNASGLLSTATQQDLFGL
SARNGSSQSFAEFRGFAGAIQPAPGSPITAGVVTTPTTGSLLVLSPTMDFSLPSYLSASS
LGQYQFQFNMSVTNQYDFTIAQPEICIITFNSGVFATQQGTSQIFTGILTKEQVLRTKEQ
NPVPHLASSEYARLVGGKLMNRGMGAVASFVKENPKLVSAVADMARRQMGGIHSGGQHSG
GAMSGGAISGGAKSQSKLARHL
>BVP8_NODE_760_ORF12 MCP4
MADFKTVLVKDSCIGDITSDIDFAVMSGASQTTYQRFPSTSSSNSAIIFNVQVPSENVVI
GRDILCSTAIQFTFRINSPAANQSVGVAAAVYGANFSLQAFPLNSLFSTATCQINNTTVS
INTQDVLPSILRMNNSRELYRYNSMTPSLPDQAYFKYSDAVGASNNPISPYNNASFDLDQ
VPRGAFPATIQVGHFNATTNVYIDDSPYSSAPQVVGPVYQGEYWIVNVKTIVTEPLFLSP
WIWGNPEFNAQGLLGINNMAFTLTVDSSCKRLASVTLPADNAQGAFTMGSNGSVADNGLV
ALGVSAITGIQASNSNGFTYTSSVAGQSSVGINIPPTAPVLLFKFLSTQPSDLIQTKNIV
PYHDYPRYLSSQSNSSALSSGASTTLTSNNLQINQIPDLFLITIRKAMSTQTTLDSMSQL
VINNISINLNNQSGLLSSASQYDLWRLSERNGSTQSFNEFCGQQSVLAGASATPLTALVP
TTGGILVLNPAYDLSLPDYITCGSLGNYNFQFNVNVTNQSGATISNVEICVVCVNSGIFT
TQQGVSAVYTGILTKEMVLGAKAGQQASAMTSCEVARMVGGKKMLPLTAFKGMRKAHGGM
MGAVSSGGMSGAVSSGAGRAKKYC
>BVP8_NODE_2767_ORF4 MCP5
MATADISKQAVFDERIVQNPARYAVEKGALSLTNSPYNAISASASQHTYNINVPSQNVFV
DRAINWTCDVLLQFLVSIDAGVAPFVNDQPVVAFGRDCALAPFPLHQLVATMTATINDTS
VVINTDTVLKEVLRLVDYKKNRLTRTCPTMLDKYASYNDAYLAVNSPLASYLDATESAEV
PNGAWWNILFCDQTSAVLANQNVVGAYGYYEPVLNTLVGFRVASPSGIPVRTGTVGLPPA
PLGKAYVVDGVGAYPIFIKFSSTEKLVMSPFIFNDACEWETGLFGINNIQIVCNMKGTAD
RVLRGTTSGGRTISAVGFLGSTPYPVARMNVQYLTPSLDLPLPPKSIVPYMEFPRYLSSY
TQFSVPAYAPFQLESQTIVLPQIPDMLLIYVKPREYTAPGLTDGDYYYPITGITINFDNF
AGLLSSHTEQQLYEMSVHNGLEMDFDQWRGLGRSGRTGGLIQTTGGFLVLKPGQDITLQS
GQAPGLIGNFTLQFRLNCFSPRPAETRDIQLFVITVNSGFFETLAGSSRIVKGVLSEADI
ISAEPAPEGSQMRRLVGTGFFDKVGSFLSKAKDIYTASKPIVSGIKGMLPEDGMLGKVKS
GLSTVGYGRAGAGLAGAGGAGAGGRRTLSQRLM
>BVP8_NODE_8353_ORF1 MCP6
MSSADFRKVLVEDARMRVTDSLPFGVVKSGQNVTTQVYPATSASPSSQTFSIQTPSEVTI
LDRNIVWKSTYRLTISGTPAAGHYLVDLGNRDALAPLPLHMSATTLQVQVNNNSVSVNIR
DVLPQLLRMYGDDRALSRWNGICPLAPDTYKLYPDQLGANNNSNGSWAQTADNSLLSRGS
FSIDRLQQTTPVTANANAQLIGDGITPRVVDLTFTSLEPLFLSPFHFANLSANQMGLYGV
TNMNFIFNIAANATRLWRCGATGGQIANYNVQIASVTGSSLIFQMLTPHPSQILPSKNVV
DYVDFPRYLTAFAAPIAGAGINANALVPTTVTLPSNNIQLNQVPDMLCIVARKPMTAQTN
RDSDCFYPITGISINWNNQSGLLANATQETLFRMSAKTTNQTWPEFRGYANKYLPPAQAA
GAVYNSQAQLVQTAGSILCLRFGQDIPIVEEFYAAGSLGSFNLQFNLTLQNYDLAAGDVE
ICLMCVNSGLFITSQGVSSTYTGILTKSDVLAASEMKPVSERHLRLVGGVESSAVTSVAD
VAPKAQEAIMDAVSAAKSALSG
>BVP8_NODE_1350_ORF3 MCP7
MSSADFQKVLVRDERLNCKDAIKYAVQKSGQNITVAEFNAISQNVNSHTYNITVPSETTI
IDRRVIWESTVIVRVDVPIAAQTSALVAGMAVGDPVCQLGLAGALGPFPLHSACLTQQFT
INNNSVSINMNDVLPAILRFNDKRELMRYNGMCPNMFDIYGKYQDAVGANNNPLGNYTTN
SLDNDLYARGSFNDVQVSGTNNFDAAVGATQIVAVPTLVNPAVAVLSYFIKYTVREPLLA
SPFMFAKNANSGQGFYGIQNLNITFNLSTSNVSRIWRSGLPLDNNEVAPTTTSVQSYTGS
KLIFNFLTPKPSDMLSARNVVPYYEMPRYLSTSTASIPYATRVNTTAASSSIIVPATTRL
TFTTTQLNQIPDKLLIFVRKSKASQLIADTDSALAITGCSFNFNNQSGILASATQDQLYR
FSVEAGSNQSWEEFRGFANVANAATGGGKQIATSGSYLFLDMGRHLQITEDYYSSGSLGN
FNLQFTLNVENYIPAPLASAVAMPIEMVLITLNSGLFVCEKGQSATYTGILTKDDVLSAS
SQQPHSNSDVERMVGGGLLDSLGSFASAVAPMLLKQGAQLLPPEIKRAVCGSGIGRGRRG
VDDRLM
>BVP8_NODE_135_ORF6 MCP8
MSSADFQKVLVRDERLNCKDAIKYAVQRSGQNITVAEFNAISATTSSHTYNIQVPSETTI
IDRRVIWESTVILKVVIPDADTAGVPVGTPLVNFGVSEALAPFPLHGACLTQQYTINNNS
VSVNMNDVLPVLLRFHDKRELMRYNGMTPNMYDTYNYYGDGVGATNNVLGNYTTDSFDND
LYARGSFPQVLVSGGLGATGATQGTAPTFETSGTNIQTAVPLKVAGAVAGGYVYYVKFTS
REPLLASPFMWAKSSYSGQGFYGIQNLNVVMNLASDNIARMWRSGSAWNRFNSGANNYTP
MTQVSVVSYESSKLIFNFLTPKPSDMLSARNVVPYYELPRYLSTQTSSIAYATRGGTTAV
SQLIPATTTIPSTTIQLNMIPDKLLIFVRKAKASQLITDADFALAISSISINFNNQSGIL
ASATRDQLYRYSVEAGSNQSWHEFRGYSNIGNGTTGMGKQIPTSGSYLMLDMGKHIQITE
DYYASGSLGNFNLQFTLGVENYTEAPNGGGTMPIELVLITLNSGLFVCEKGQSATYTGIL
TKDDVLSASQQEPHSSGDVERMVGGGFLDKLSSFASSVVPHLKNLAPHARNLLEKSSNKY
AQLGAKGLKHIGYGVSGGMSDRLA
>BVP8_NODE_1359_ORF2 MCP9
MSSADFRKVLVEDARMRVTDSLPFGVVKSGQNVTTQIYPSTSASPSSQTFSIQTPSEVTL
LDRNIVWRSTYTIEIRGTPAAGEYLVDLGNRDALAPLPLHMSATTLQVQVNNNSVSVNIK
DVLPQLLRMYGDDRTLARWNGIAPLAPDTYRNYPDQIGANNNSNGSWAQTADNSLVSRGT
YGVDFLEQTTPALAGAERNKQTIGDGTLRVVSLTFTSFEPLFLSPFHFANLSANQMALYG
VSNLNFIFNISAQANRLWRCGASPAAIAGYSVTLTAVAGAQLIFQMLTPHPSQILPSKNV
VDYVDFPRYLTTFNNDIAAGAVNGLNQLVPTSTPFSSNNIQLNQVPDMLVICARKPMSQQ
TNRDADCFFPISNISINWNNQSGLLANASRDTLFRMSAKSTNQTWQEFKGIANRYVPPSA
LGQYDTQIQNVLTSGSILALRFGQDIPIVEEFYAAGSLGSFNLQFNVQIENYTLTNQPVE
LVLMCVNSGLFITSQGVSSTYTGILTKSDVLAASEMKPVSERALRLVGGVESSAVTGVAD
VAPKAQEAILDAVAAAKGALGKGDGVGGRMRLASRC
>BVP8_NODE_5203_ORF3 MCP10
MSSADFRKILVEDARMRVTDSLPFGVVKSGQNVTTQIYPATSQSSSSQTFSIQTPSEVTI
LDRNIVWKSTYELTISGTPAAGEFLVDLGNRDALAPLPLHMSATTLQVQVNNNSVSVNIR
DVLPQLLRMYGDDRSLARWNGICPLAPDTYRLYGDQVGANNNSNGSWAQTADNSLTSRGS
YGIDSLEQTSPVIGAGVKNQQTIGDGTARVVKVRFTSYEPLFLSPFHFANLSANQMGIYG
VSNLNFIFNISASASRVWRCGATLGAIANYAVSISAVSGSELHFQMLTPHPSQILPSKNV
VDYVDFPRYLSTFTNQIAAGAVSVLNELVPTTTVYSSTNIQLNQVPDMLVICARKPMSSQ
SNRDSDCFFPITGISINWNNQSGLLANATQETLFRMSAKSTNQTWQEFRGYANKYLPPVG
ASYDTQLQNVLTSGSLLALRFGQDIPIVEEFYSAGSLGSYNLQFNVTLQNYTTTAQDVEL
VLMCVNSGLFITSQGVSSTYTGILTKSDVLAASEMKPVSERA
>BVP8_NODE_5149_ORF1 MCP11
MSSSDFSKVKVLYDVLNTTDSVKYAVVAGAQNITPAKYDAISKSTSSITFNIQTPSESTL
LGRRIMLRNVMEITINATFNVTTPNGTLAVNYGFSESLAPFPFQTALNTCQLTINNNTIS
QNEKDVLFQLLRFNDRRDLARYNNTAPIMYDSYYAYQDSLGSNNTPLGAWNDVAHDQDFQ
PRGSFRLISITGNTPFVTGSGIFPREIKIKFETIEPFMLSPLIWCDPKSNNQGFYGIQVL
NCVFNLASDTSRILRSAQAAFLTSTYPATTPNPAFADLKCSLTSIEESQMFIQYYTRQPS
DLVSARNCVPFAEYPRYLSPIGQTLGAAAKNAQTGIITPTKLNSINSQSISLNSIPDKLI
ICVRKAVGKQTLYDSDHFFPISKIVVNFNNKAGLLSSATQWDLWRMSVESGSNQTWAEYS
GRAAVGGALGKYPNGYNEIPLCGSVLCLEMGNHIELDDVFSAGSIGQFQLQFQLDIENYS
GEAFAANDLEICLITMNSGVFVLERGTSQTYTAILSRSDVLSAKSQPGMAH
>BVP8_NODE_246_ORF10 MCP12
MSQDFQKVLVKDDRLNVTDAVQYAVHKGGQNMTPATFQAISSTPSSVTFNIQVPSEQTLI
DRRVLWRSTCILKLTVTGTALNAGQMPLNVAVSDALSAFPLHQLASVMTATINNNSVSLN
VRDVLPALLRFNDRRELQRYNGYTTVAPDLLADYKAGVGSNLNSLGGWGNASDNDLYQRG
AFVIDGISTSLASGALSNPLVAPTPIAFPGSQDIYVQFTSTEPLLLSPFIFADPKSNNQA
FYGVQNMNFVFNIGDATRVWRTANYTNANTLSPLNSTFISAISVQSFSNTQLLFNFLTPH
PSDLMPARNCVPFYELPRFISTPQVPFLGFNPSLGSGIQQATQTLSTSSLQLNQIPDRLI
IQVRNPLGSCAWGQPDAFLTIRGVSINFNNQSGILSSATQQDLYRYSVENGSNQSFQEFS
GFATLPDPVSGCGRKIPTSGSLLILEFGKDIQLTEDYYASGSLGNFNLQINLQVANQFPY
AITPEIVLITMNSGLFVNERGTSSTYTGILTKQDVLEASAQEPMYQSSVKRMVGGGFLDS
LKSVAGKVLPHLLKHGKEELSKSGHPVAKMAHSAMGAMGYGASGGMSACGSSGGARMKLA
DRLMSGK
>BVP8_NODE_1358_ORF2 MCP13
MSDFKGVLIEDSRLQIKDEIQFGVMSGPAQSTYQPFQAVSISNSNLNFNINVPSENICID
RAILLDSDFTWTVQYSNVPVDEPCFNWGWSDAFAPFPMQQCFTTVSTTVNNCTTSSNIQD
ILSMVLRLSDSRILSSYNSGTPAIPDDSYGIYTDGIGATNNLLAGFQSGSFDSDFVGRGA
LKVESQVAHFVGGVYTDTSVVSTDLTDTWTVVFKCHLTEAWQCLNPWSSNYESNESGIIG
VNNITFNISVGSVFPQNRFYRTANSTKVEAGVNTTGIFPTYVTNIALGAIGVPAGLDPAV
QPAIQAQTNGFSNTQLLFNFLSFDPSQSAKLRSAKCVLPYIDTPRYLSSATGNPTIPAFG
STVLQTQSLQLNQVNDLIMVGVRIPMSQQNCAMSDSWLTITGVSITYNNTSGILASAKPI
QLFQLSKDNSSSQNWLEFSGQANGAETLANANPQNDGTTQIPTVGSLLLLNPAKNFNLDS
SLSSGSLGQFQLQMSITVTNQFPFGINPEIILVMVNSGVYITQNGQSEVQTGLLTRDMVL
NVKKEAPASVLTTNELKRLVGGRMHNRGMFNTGPIRSHIKDRMMARQAPVSEMAHSGGYS
SGGISSGGRLRKHIR
>BVP8_NODE_194_ORF18 MCP14
MTDFKTILLKDSRLADITDNLAFAVQSGAANNTFQQFQAVTTSNSSVVFNIQIPSESIVI
DREIVIQTGITFTLTIPSVAASTPALIWGQNAALQAFPFNKLISTASSTINNTNVSINEQ
DVLDCLLRFNNSRELYRYNGGTPTLPDQAYLNYSDGVLTNNNPLAGWGSQSYDIDQAPRG
AFPVTFVQGKYVDNLGVVVNLTSASSFSNTYSVGATTATYTLVFSTQVTEPLFLSPYIFG
NPEYNLGGFAGINTINFVFNIDSTAKRLLSLSSAVGVTGGVPSATIALGNSITGVSNPFA
GGKTQMLMNFLSTQASDLIPSRNVVPYMDYPRYLSNSSANSTITPGAPTTLQLSSQNIQL
NQLPDYFIIVVRKPMSSQTIYDSASFLTINSISINLNNQSGLLASATQHDLWKMSVNNNS
TQSFDEFFGVANKTAFGPYASGSAGTGVPTPVYTTGSILILSPSHNLSLPDYLTSSSIGQ
FNFQFGINVTSNYSTGAAFAPEILVICANSGIFVNQAGSSVIYTGILTKQMVVDTKAEKS
ADPVTSAEYKRMIGGKMNQMNSGAVKKMAQHLGKKLHLRGAGDGSNSGGKLGKYC
>BVP8_NODE_169_ORF18 MCP15
MSSSDFEKVCVQDDVLNTTDKVRYAVFKGAQNITPAQYNAISTSNSSITWNIQLPSESTV
FSRRIMVRANISVKITGDFAATAPAGSVLVNYGFAAALGPFPLQSLCNTIQATINNNTVS
QNQRDVMYQLLRFNDRRELAKYNNSCPNMYDSYLNYQDALATNNNPLAGWNNVSNDQDFQ
PRGAFVLDSITGNDPKGSIPSDTRNVILNFTTTEPLMLSPFIWCDPKSNNQGMYGVQTLN
FVFNLGLPNRLVRLANQSLFDGGIATISLPNQAISNAQLLMEFYTRQPSDLVSSRNVVPF
VEYPRYLTPMPDLAAFAPLTLPLVVPSLSVNFQSIQLNSVPDKLIICCRKVLASQDAFDS
DSFLPITNININFNNKAGLLSSARQYDLWRMSVESGSNQTFAEFTGFANTGKNVPVANGT
NSGINRISTCGSVLCLEMGRHVELDDVYAPGSIGAFQLQFQTTFQNNTTEAINGTTNQYE
IVLITMNSGVFTIERGTSQTYTAILSRADVLSVSSQPSYSKSSVARLVGGSWEDSFKSLC
SSIAPYAGKAEQVKDLIMGNGTSGGGTSGGGQSGGRMRKHLAS
>BVP8_NODE_113_ORF6 MCP16
MSSADFSKVKVISDVLDTTDSVKYAVCKGAQNITPSVYNAISTSNSSITFNIQTPSESTV
IARRIMLSATLNLNLQYVYPANTPQGILPFNYGYTEALAPFPLQSCLNTIQMTVNNNTVS
QNQRDVLFQLLRFNDRRELARYNNATPTMYDSYYNYADATLSNNNPLGAWNDVANDQDFQ
PRGTFALNSVTGNTPTPVPAAQPTTINVLVSFTTIEPLMISPLIWCDPKSNNQGFYGIQV
FNLVLNVGDVSRIVRSARATGNGVLTTTLSVAPNVPGIQSPQLFLQYYTRQPSDLVPARN
VVPYAEYPRYISPLSCPALVAAATAGGIITPTTQSQVNSQSISLNSIPDKLIIVVRRQYS
AIANPYATDSFVPITGININFNNKAGLLTSATQWDLWRMSVEAGSNQTWSEFSGVASVGS
GAGSSQVPLCGSVLCLEMGKHIELDDVFAPGSIGQFQLQFKLNLANYSAENLSTNLEICL
ITMNSGVFVLERGTSQTYTAILSRSDVLAASAQPAYSSSDVARLVGGGWEDMFKSVKNIA
DKGLGYARTGCKMLGNGQPSGGGQGSNSGGGQGSNSGGGQPSGGNLGRYLK
>BVP8_NODE_2080_ORF3 MCP17
MSDFRCVLIEDARIADITSTEGFGVISGASQSTFQQFQAVSSSNSSLVFNIQIPSENIVI
DRHLLLSSQLSFEISAGGASNPVPIGAKVFQYGLTDALQAFPLNSLFTTTQATINNVSVS
TNLQDVLPMLMRMNSTEALSRYNTMTPSYPDCAWGEYKNGIGSNANPLASYNNMSYDTDF
SPRGAYHLDFLQIDRYVGGVFVDNSPISTDPATNTWKIFIRVTLTEPFLALSPFINMTPN
CCAGLVGVNNMSMVLNVDSSCKRLFSTSNNTVNGAGNGLTGFISNISLGWADAPNGGASQ
AVGFANTRLLFNFLSLQPEQYAKISTKNVVPYMDYPRYLTTFASGTTIAPNATSVLTSQS
LQLNQVPDLILICARVPMSSQNQNYTSSFLAINGISVNFNNASGLLSTATQQDLYNISYA
NGSSQTFHEFRGFADINNNANGSVTAVPTTGGLLVLSPVYNFSLPSYLSASSLGQYQFQF
NLSVTNQYDFAITQPEICIITMNSGIFATQQGTSQIFTGILTKEQVLRTKEQNPQSALSS
TEYQRLVGGQMGNLGMGNVMDMVKKFSGMLPSQIKDIMKQFGVGGAHSGGAMSAGAMSGG
SISMGGKSKSKLAKHLA
>BVP8_NODE_1299_ORF7 MCP18
MSTFGTCLIVDPVIGDITPELVYAVQTGAAQKTAQSFQATSASNSSIVFSIQVPSENIVV
DRAVTVSSQVFLTIQIGNATTGAGVPSGDLAFNLGLTDALQAFPLNKLFTTAQSTINNVS
VSSNEQDIVDALLRMNNSRELYRYNSTTTSLPDQAYLNYQDAVLANNNPLASYNTASYDV
DQIPRGAFPVLVAPNASFPIVHHIAAGGTDDSLTSTDVDDWWTIPITFTTIEPLLTLSPF
TWCDPEYNAQGLVGINNMSFNFTIDNSCKRVWSSAFEYGGPYSVSLGWAGYNNNNPFQNV
SMQFEFLSTQPTQLVASKNVCPYYDYARYISNSNGGVTFTPQVPATFTSNTIQINQIPDY
FIVFARIPMAQQTVLDSASFLTINNVSVNFNNASGLLSSFSQNQLWNMSRKAGLNMNFDE
WRGTALRNAQDGEGEIVYTTGSILVIDAASLSLPSYLVAGNLGNFQFQITLNMTNNYAAA
ITPELVIITANSGIFVTEQGTSTTFTGILTKELTLSTQEMKDTPAISRVMDERMIGGKML
HRGIARHPKYVAQHMKKMSGAGYSSGVSGAGYVSAVSGGAVHKKSKLHKLIR
>BVP8_NODE_868_ORF8 MCP19
MSDLFKTVLVKDSIIGDITSDMDYAVQSGASQTTYQPFPATSASNSALIFNVQVPSENVV
LGRDILISTGITFTLTATGVPIGDPCIDLGNTDALQAFPFNSLLNTATAQINNTTVSINT
QDVLPSILRMNNSRELYRYNSMTPSLPDQAYVDYGDGIGANNNPLAGYTTASYDLDQVPR
GAFPLQVVSSTRTTVAGVVTTGTLIATATTDVFSVVLQTYVAEPLFLSPFIWGNPEFNSQ
GLLGINNISFTFNIDATAKRLFSSSTGYITGISLGQSGNNNAFTSSGTIGVRPIPTNPAV
LMRFLSTQPSDLIQTKNIVPYIDYPRYLTVSGNNASMVAYSTQTLTSSNLQINQIPDLFL
ITVRKPMSSQTFNDSMSQFIINNVSINLNNQSGLLSSASQYDLWRMSSRNGSAQSFVEFG
GQALVNNGTTGAGSIVYTTGSVLVINPAYDLSLPDYITCGSLGNYNFQFSVGVTNQSNQT
IQPEICVVCVNSGIFTTQQGVSAVYTGILTKEMVLATKASRQVGAFTSQEVSRMVGGKML
NRCASAMKGMGRSKGGVMSAGEMSAGAMSAGAMSAGAKSRLSKHY
>BVP8_NODE_5849_ORF1 MCP20
MNIVRAVDARIDLSPPTMVVFESVPSVQYQSIPPAQPSNNPVINVVLTPGMGLGRSLAFQ
TEITFTMIGTNLNLFTEQQSISLRAFPINQCLTNLNIQLGTNGIQIVPQLYTSAFLQYNN
NSLSQRQNQSGTASAPDETTSYDPLVGTIASPFANGLDENKSSSINSVRTKQLSNFVLNG
TNTQLTFTAYIVEDLIASPFLYNANADPAKAIFNLNNVIVTMAFNYLQRMLSYSIPATAT
VTGVNAVFNSQSLLCQFVAPFENSITNRTMPTSYNYTYIQSTDTTIANLPAGASVQISTN
TQQLSIIPDTFLIYVIPSVADLTSVSPSLPDFFFPITNINISIGMRQSVMGQASQYQLWQ
IYKKNGGLADWPRFSGAQIVDSTGVKGNWGGSPLILRTSEDLNLPKSSVAGEVESSNFQA
NVTVYNNTGVNYTNCTIRVVALTDGWITTSGAGNVEIHTGGISMDMVNAASGMSYVTEQS
VRAAANGKGYSGGGFWSDFKKGFNSVMKPAAHIASAVSPYLSAFAPEYAPEIAMGTSALQ
ALNKASGGRLMSRSKIRGAIRNF
>BVP8_NODE_654_ORF2 MCP21
MRVTDSLPFGVVKSGQNVTTQIYPSTSQSNASQTFSIQTPSEVTILDRNIVWKSTYKLTI
SGTPAAGVYLVDLGNRDALAPLPLHMSATTLQVQVNNNSVSVNIRDVLPQLLRMYGDDRT
LSRWNGICPLAPDTYKNYGDQLGANNNSNGSWAQTADNSLLSRGAFSIDRIQQILPVTAA
ANSQLIGDGASLRTVELTFTSFEPLFLSPFHFANLSANQMGLYGVTNMNFIFNISANANR
VWRCGASVAQIAGYSVAITDVAGSELHFQMLTPHPSQILPSKNVVDYVDFPRYLTTFTNN
IPAAALSAANVLVPATQTFSSNNIQLNQVPDMLCIVARKPMSGQTNRDSDSFYPITGITI
NWNNQSGLLANATQETLFRMSAKTTNQTWPEFKGFANKYVAPATVPGSSYNTQAQLVQTA
GSILALRFGQDIPIVEEFYSAGSLGSFNLQFNLQIQNFDTTNPLGNQVEICLMCVNSGLF
ITSQGVSSTYTGILTKSDVLAASEMKPVSERHLRLIGGVESSAVTGVADIAPKAQDAIMD
AVSAAKSALGKGDTISGGRMKLASRC
>BVP8_NODE_313_ORF11 MCP22
MSDFRCVLIEDSRIADITSTEGFGVLSGASQSTFQQFQAVSASNSSVVFNIQIPSENIVI
DRHLLLSSTLSFEISAGGASNPVPAGAKVFQYGLTDALQAFPLNSLFTTTQATINNVSVS
TNLQDVLPMLMRMNSSEMLQRYNTLTASLPDQSWGEYSYGVGSNSNPLASYNNMSYDTDF
CPRGAFKLDFLQIDRYVNGAPTDNSPISTDPATNTWKIFIKVTLTEPFLALSPFINQQPN
MSAGIVGVNNMSMVLNVDGSCKRLFSTANSAVSGGNSLKGYISNISLGWADAPIGGVAQA
NGFTNTRLLFNFLSLQPEQYAKISTKNVVPYLDYPRYLTTFNNSVAVPSKATQTITSQSI
QLNQVPDLILICARVPMSSQNWNYTSSFLGISKISVNFNNASGLLSTATQQDLYNMSFAN
GSSQSFHEFRGEADVNNNATGSVSVVPTTGALLVLSPVFNFSLPSYLSASSLGQYQFQFN
IDVFNQYDFAVAPELCIITMNSGIFATQQGTSQIFTGILTKEQVLRTKEQNPQSALTSVE
YQRLVGGQLGNMGMGNVMSMIKSMSGMLPSQIKDMMKQAGINIGGASSGGATSAGVMSGG
SISEGGKSKSKLAKHFA
>BVP8_NODE_8529_ORF1 MCP23
MSSDIEKLAVFDNRIVQSRPKYAVEKGALSLTNAPFNAIAATTSQHTYNIYVPSENVFVD
RLLRWTSTVYQQFSVAFAAPPAVGESIVVPGRDFALQRLPLNSLCSTLAATINDTTSVIN
TQDVLDQVLRMCDYKVNRRDRTCPTMLDKYASYNDGFATNNTPLGGYDSAALDTDEGNGA
FQGLVFTDSAGNALGTAFPAFVGANYDAVAGVPVANALTGAGPATIYVRWTSTEPIVLSP
FIFADEHEWDTGLFGINNIQLVMNLVSDPRRSIRSTTRAGRTISAVAYNTAAPGGQPFQS
SQVNVQFLTPSLDVPLPPKSVVPYMEFPRYITQSQPIPANTAAQIQSQTITLPQIPDLLI
IYAKMDGTAGSTYNATDADFLFPVANFQTDGVRNPITINFDNFSGLLSSHSAEELYAMSV
KNGLDMDWQTWSGVGRSAAGSYSTLAVPGVQDAVTRQQGSRIPLVGGPLVIKPSQDLTLQ
SGQAPSLVGNFTLQFSLTVANRTASQRSVQLYVITANSGFFESIRGSSRIIKGVLSEQDI
INAPIAPMGVRGSLERMVGAGTGGLSFGSLANILSKAKDIYHATKPAVSAIKGMLPESGM
AGKVRGALGAVGYGTGGMEHMGMGTGAGTGGRRHKKSLEARLM
>BVP8_NODE_145_ORF8 MCP24
MATADILKQAVFDGRIVQPQARYAVDKGALSLTNAPFNAISASASQFTFNVNVPSQNVFL
DRAVDWSANCLLALSVQINSAVSPYVLGQPVLSFGKDCALAPFPLNSLTATMTATINDTS
VVINTDTVLKEVLRLTDYKKNRLVRTCPTMLDNYGSYNDAYLAVNSPLASYLDATESAEV
PNGAWWNIQFCDSTGAVLSGNGNYTVSAQNYAYLDGIPVRDTAVYAGDATYPLFVQFFST
EKLVLAPFIFADSKEYDTGLFGVNNIQIVMNLKSGDGVSRVIRYTTGNGRTIASCALSNY
AVSGSPFQNARLNCQFLTPSLDIPLPPKSSVPYLEFPRYISNNYTSMTAGKVETLSSQTI
VLPQIPDMLIIYCKPQAYVDASEADFYLPITGININFDNFSGLLSSHTAEELYRMAVHNG
LEMDWNEWRGRARSGRTGKNIQTVGGFLILKPGQDITLQAGQAPGLIGNYTLQFQATVEN
TSSATRTPVLFVITVNSGFFETLAGSSRIVKGVLSEADVISAEPVMEVSRDALERTVGGG
FFDKIGSFLSKGMDIYNKSKPLVSGIKSILPESGLLGKVKSGLDTVGYGHAGAGRKSLSS
RLM
>BVP8_NODE_1851_ORF2 MCP25
MSADFKTVLVKDGRLADITDQLSYAVVSGASSNTYQQFSAVSTSSSSMTFNIQVPSENIV
VSREVLIQSDIYFTITISNVAAGTLAFNYGSTDAFQAFPLNSLFTTASAQINNTNVSVNL
QDVLPSILRLNNNRELYRYNGMTPVLPDQAYKNFGNGLNATNNPLGDWSNQSYDGDLYPR
GAYPVNSLNVVHTITASGLTDGSLTSTNVLDTFVITGFIKVTEPLLGLSPFVYGDACYNK
QGLVGVNAMSFVMNIDSSCKRFFSTTAGSQLVVPQNFTYSVSLGTVAQPNPFQNTRMLLN
FLSTQPTDLISARNIVPYMDLPRYISLQSANGPLGAGLTASFNSQNIQINQLPDYFIISV
RKPMSTQTVKDSSTFLKINSISVNLNNTSGLLSSALPEDLWRMSVNNHSTQSWAEFSGVV
NKVNNFTGKGTAINTPGSLLILSPAYDLSLPDYLSSGSIGQYNFQFSINVTNTDGSAVAP
EICIICVNSGIFTTVAGSSNIYTGILTKQMVLDAKTNEESVDPVSSVQYQRLVGGSMVNR
IATAAAKLPLVRDLMGKVKRMTGMGVSSGGGVSSGGKLANLCY
>BVP8_NODE_262_ORF23 MCP26
MDAPLFHTALVTDSKIAQITDDLAFAVYQGASSNTFQQFTAVSNSNSNLTFNVQIPSESV
VINREVLINATMTITLTIGGTATGFVPIGQQAFNYGVTDAFQAFPISKSFSTTTATINNS
NVSTNTQDILDVLLRMNSSRELLRYSGMTPSFPDSQYAQYSSGYLTNNNPLASYNTASYD
IDQVPRGSFPLASGSQIYRYVNGIQLDNNPVAQVGNATEQWKVVLAIDATEPIFCSPFIF
GEPDFNKSGLAGINTINLVMNIDGSLKRVFSTMAGLATNATAYSVSVAGGNTTGLGSNAS
NTTIFTSPQLLMNFLSTQPTQLVPSRVVTPYIDYPRYISSGTSQQPIVSGASATLNSQNI
QLNQLPDYFFIVVRPSMSSQTITNSASFLTINSISINLNNVSGILASSTQEDLWKMSIGN
HSTQSWLEFSGLASQNDNTTGLGDVVGTTGSILVLSPALNLSLSNMLSNSSIGQFNFQFS
INVTNNLGIDLNGTTNPLPEILVVTANSGMFVTSMGSSSIFTGLLTKQLVLDASEKQSED
PIQSSMMSRLVGGKMGNMPTSAIKHLIGKNGMRRVGGTAYSGGADSGGRMSKLSKLCM
>BVP8_NODE_404_ORF6 MCP27
MSSSDFSKVKVLDDVLATTDSVKYAVVKGAQNITPSVNNAISKSNSSITFNIQTPSEATV
LSRRVMIKTKLFFTVSGAIQAGKTRLVDIGTDSALGPFPFQSLCNTIQMTVNNNTVTQNQ
RDVMFALMRFGDAREMYRYNTSAPVAYDQYWQYSDAELANNNPNGSWSNVAMDPAYQPRG
AFRIDRIQGNSVGVAGDAKTVAISVEVIEPLMLSPLIWCDPQSNNQGFYGIQVLNLVFNI
GVANRLFRSSVPGLTVALGNTASNGEAFGDTQLLIQYYTRQPSDLVPARNVVPYAEYPRY
ITNISGTIPAGVTVNDGSEYSLTAGQFPTIESNSISLNQIPDKVIIFVRKRLASQNSADA
DCFFPIKRLRVNFNNKAGLLTSATRWDLWRMSVESGSNQTWAEFSGCATRRVANQPLNEI
ATSGSVLALSMGKHIELDDVFAPGSIGQFQLQFSVEIENFSPTAYVDNCELVLITMNTGV
FVLERGTSQTYTAILSRSDVLSASSMPGYKSSDVKRLVGGNMEDSFKSLVGLPDKGSGQS
GGGTSGGAYGCGTSGGGTSGGGTSGGGMSGGSRMKKHLQ
>BVP8_NODE_465_ORF2 MCP28
MSSSDFSKVKVLYDVLNTTDSVKYAVVAGAQNITPAKYDAISKSTSSITFNIQTPSESTL
LGRRIMLRNVMEITINATFNVTTPNGTLAVNYGFSESLAPFPFQTALNTCQLTINNNTIS
QNEKDVLFQLLRFNDRRDLARYNNTCPTMYDSYYAYQDSIGSNNTPLGAWNDVAHDQDFQ
PRASFRLISITGNTPFVTGSGLFPREIKIKFETIEPFMLSPLIWCDPKSNNQGFYGIQVL
NCVFNLASDTSRILRSAQSAFLTSTYPATTPNLAFADLKCSLTEVSESQMFIQYYTRQPS
DLVSARNCVPFAEYPRYLSPIGTALPAAAKNATTGIITPTKLNSINSQSISLNSIPDKLI
ICVRKAVGKQTLYDSDHFFPISKIVVNFNNKAGLLSSATQWDLWRMSVESGSNQTWAEYS
GRAAVGGALGKYPNGYNEIPLCGSVLCLEMGNHIELDDVFSAGSIGQFQLQFQLDIENYS
GEAFGVNDLEICLITMNSGVFVLERGTSQTYTAILSRSDVLSAKSQPGMAHSDVKRLVGG
GWDDIMKTIKNVAGVVGQVAPMAQQALGAFGYGQSGGGTSGGGTSGGGTSGGGTSGGGMS
GGRVKRHLTCM
>BVP8_NODE_904_ORF1 MCP29
RATADISKQSVFDARIVQNPPRYAVQKGALSLTNAPYNAISATTSQHTYQINVPSQNVFV
DRALQWSSEVLTSFKVTVAGLSAAVNVNNANVPVFQFGVDGALCAFPLNSLVGTTTATIN
DASITINTESVFSELLRLTDYKKNRISRTCPTRLDTVADYVSLGAAVNSPLSGYADQTDV
ANAPNGAYGEIVFTTPAGIPLSGAGNYADAGAPGLVVNFADGLPRLSGTADPNGVYTLYI
KWRSTEKLLLSPFIFADAAEWETGIFGVNNIQIVLNMRASIGRLIRSIPRQNVAAQSTTN
PSRTVTEVAYNSPSPFSNAKINVQYLTPSLDLPLPAKSVVQYMEFPRYLQTYTGQSLLPG
ATSTFSSQTIVLPQIPDMLIIYMKPDQNSLTSAKGDYYLPITQISINFDNFAGLLSSHTK
EQLYEMAVHNGLEMDYNQWSGLAARRAGPGATSAVAAVAPRVQTTGGFLVLRPGVDFALQ
SGQAAGLIGNFTLQYNFSAFNPGVGAEANPVLTTIAVNSGFFETLAGSSRIVKGVLSEAD
IISAEPAPEVTHEGVDRMIGHGFMDKLGSFLTKAKEVYTNTKPAVSAFKGALPEGAVRSA
LGAVGYGRHGSMGAGMSGGDAAGAGAGRAGGAKKTLSARLM
>BVP8_NODE_974_ORF4 MCP30
MSSDFKKVSIVDDRLNTTDSLNYGVFRGGQNVTNVRMPAISATANALNFVVPFPSESTIL
DREVYLQTNTKYLLDFGVALPGIATNSPPTTNTGQSGANVYKSPLIYGYNISVGSFPTQR
TLDTIQLQINNNITTINSSDVFPALLRCADALDWEKENMTASAVDRIALCDKEIFMGNNS
NLSSYDLVQANKFIGNGSFYVDITPVTALPQNYNDTLTPYAYGSDATGAGTRYFVLEFKS
VEPLIVQPLIWNKTVSNKQGIYGIQNLSVVCNYGNLAKAIKLAPNAIQQSVVAGVPGLIV
GASNLNFSVRNGFASYALPNPAISQLIGNCELQMKYITPHGTDVKPARNVCPLLEFPRYI
TSGLQSVGAAVQSVSANNSFILTPVGATLNSQTFTFNQVPDKLIIFVRPDSSFRNDSTYN
DFALPIKNVTIQWNNHAGILANATQEQLFHMSKEAGSNQDWLQFTGHANALRGRNVAIDG
LYLASLPISVFPGGVPPPVPQSSPGGGISYAGPVPEVLDVATSGSYLMLDMGKHLELTEP
FYAPGSLGSFQLQMNLQVENYIESSVQPEVVIIAVNSGILVTEKGQTSAYTGILTKSDVL
DAALQEPYSHMDIKRIVGHGHGDSSKALPKKCPPQHKNKTHVMPDGSRMSNRLM
>BVP8_NODE_602_ORF13 MCP31
MASTIKVLDPRVDVVEDGPINHIVLQGGRLVNQQIVVSDSWGAPNTDIVSDISFTINPPS
TTTIIDRMIKVRYFVSVIITTTGNNSVSPGVPPLIVPGNNNNALRQMPISSIIDTTTVQI
NGESFSDTTGDIVKPMLQYGLNTEAQSRYCSTTPMCPDAYQEYYEWQNYGSAKNPLQEFG
NMSDKDPRGGFIYSKAPELVGALPTNVIKYSYEITEPLFLSPFSSGFQVNNEVQGFVNVN
QMNLNLRFKSGGLISSIWTNNPYNNDGTTPLDNNAVITNIAVQFYQAPEVLLTYISPDVN
QLIPPLQILPYKKPLLFKKDIGSYASGDQRVETTDSIKLSQIPRKMYLWCSIKPTSTTPW
LKSDAYLSLRNLSVLWSNQTGLMSSATPQQLYEISVRNGLEKTYSQFRNFSGSVFCCEFG
TDIGLLDDLAPGTQSQQLIQVQATWKNVGPKTHDYIFNYMFLLEGTISITENSARCLLGS
LTPADVINAKRQPDKMTISYAEYNGGGNFFQNLRSFVRKLGGFGNKVLSGPIGTGLRAAF
PEFSPLIEGVHQASKMAQGAGRRRLR
>BVP8_NODE_613_ORF2 MCP32
MSSADFQKVLVRDERLNCKDSIKYAVQKSGQNITVAEFNAISQNANSHTYNIQVPSETTI
IDRRVIWESTVTLRVTVPIAAQVTALANGMVAGDPVVQLGIANALGPFPLHSACLTQQFT
INNNSVSINMNDVLPAILRFNDKRELMRYNGMCPNMYDIYGKYQDAIGASNNPNGNYTTA
GFDNDLYARGSFMDVQVSGTNGFDYAVGSLTPITTPNALVNPPVADLVYFVKYTVREPLL
AAPFMFAKSSYSGQGFYGIQNLNVVFNLSTSNVARVWRSGLPCDNNEVAPTTCSILSYTG
SKLIFNFLTPKPSDMLSARNVVPYYEMPRYLSTTTATIPYATRNPATAATATGIIPATTR
LTFTTTQLNQIPDKLLIFVRKAKASQLISDTDSALAITGVSFNFNNQSGILASATQDQLY
RYSVEAGSNQSWEEFKGFALTGNAATGLSRQISTSGSYLFLDMGKHLQITEDYYAPGSLG
NFNLQFTLDVQNFIPAPLASVAAMPIEMVLITLNSGLFVCEKGQSATYTGILTKDDVLSA
SAQTPHSSGDVERLVGGGLLDKLGSFASAVAPTAIKMGRDALDGSDNKYAQMGSKALKMI
CGNGVGRGVGRGRGGAMEDRLM
>BVP8_NODE_1942_ORF2 MCP33
MSADFKTTLIKDSRLCDITDQLTYAVKSGASSTTYQQFSAVSTSNSSMTFNIQVPSENIV
VSREVLISTDIFFTINITNVPVGDTAFNYGETDAFQAFPLNSLFTTCSAQINNTNVSSNL
QDILPSILRLNDNRELYRYNGMTPSLPDQAYKSFSDAVGASNNPLGDWNDQSYDGDLQPR
GAFPCLLTLVHNISGGGQDVSPVSTNVLDTWVITGQVNVTEPLMGLSPFIYGDPTYNKQG
LVGINAMSFVFNVDSSCKRFFSTANSGYTISVSLGTQAQQNPFTNTKMLINFLSTQPTDL
ISARNVVPYMDLPRYLSLQSSTGPIAPGSIATLNSQNIQINQLPDYFIISVRKPISTQTI
KDSSSFLKINSISVNLNNTSGLLSSATAEDLWRISVCNHSTQSWAEFSASANVANNATGV
GSSVVTTGSLLILSPAFDLSLPDYLSSGSIGQYNFQFQVNVTNTDPSTITPEICIICCNS
GIFTTIAGSSNIYTGILTKQMVLDAKTNEESVDPCSSAQYQRLIGGAMVNRIATSAKKLP
LVKQIASSVARLTGLGVPSGSGMGSRLEKLCY
>BVP8_NODE_292_ORF15 MCP34
MSDIQKIAIYDDRIVQKQMKYGISKGAVSVTAGIFNAIAANSSQMTFQLTSPSENVFIDR
SIDWTSDVFIKCSVAVGGTLVSGQPILRIGLDAALCMFPLNSLVSTLTATINDATVTSNS
SDTLYEVLRLTDSAENREMRTCPYAPDLYKSYNDGYLATNSPLNGFNDGNGSDYVPNGAF
KNVYFTKADGTVLTTADTTYNDGLNNVDVSGGVPRVMTGITAYNIYLKFTSTEKIVLSPF
IFADSEQDTGLFSIQNISFVMNMNAPSLTNTSGRVLRSTTSGDRTVSALSYNNSVTGGTP
FTNARINCVFLTPSLSIPLPPKSLVPMMEFPRYNSTFSTQAITALTTKQISSQTITLSCI
PDFLIIYVKPTAYTATDGDYYHPITKVSINFDNYSGLLSSHSTEALYKISNNNGLKMSYN
QWSGLGRTAKFASGINSGLNVPLTGGFLVLKPGIDFALSTGLAPGMIGNFTFQCDVTVFN
QTAATINDFNLWVIAASSGFFESQNGSSRIIKGAYVTAEEVINATTSDSVTRSELNRVVG
GASFSNMMSNAMSKVPQIISGVQQAIPIFKQVAPIVKPFLPAQAKSALTAIGMGSTGGAR
TGGARSLSSRLM
>BVP8_NODE_859_ORF7 MCP35
MKTLRVLDPRIARQNKEVIVVVDGPSSVTFQTVSPSDQTSTSPSFVIQTPSPNAGISRTL
RLHARGTLTITGVNLDGWKTAPALALRQNALQSTMQNCSASINDLTVSLGSLYLMANPLA
TIGNTSASMKQSQSGGASRPDVYSEYISDVGADTIFGCIGDGPYGDALVNGRTAQIISIT
YTGTTSVAVVYEIYENLLLSPLEYTNSTSKSLYGVNVLTLNVSYGQPHRMLSWAPVAGAA
GALSVTSVSNAFTAQDITVSYVVAYDSSLVHLPLKNTYDLTSVQYFSTTAGGSYAPGAAI
NVNVNAVEFAVVPSRLLIYVTASATDLNDVTQSIPDFCCAVTNVSIVFGTRAGLLSGAHA
FDLWDMYRANGGLLPYPVWAGQKAITSQTPPPGPAAIRAYAGGPLIIDVASDLSLPSGVC
PGLAQRIQFAMTGNFVNQTAETWNNLRVVVVAITPGILNIKDGSSMSMQGNGLSLEQIAK
APIAGIMETKQLVKNRTSSGYGGSFWDDFTSGISSVANTVAGVAKTAAPFLPLIMGGAPM
GGAPMGGAPMGGRRMTKAQMARY
>BVP8_NODE_537_ORF6 MCP36
MSADIEKLAVFDARIVQSRPKYAVEKGALSLTNAPFTAIAQTSSQHTYNIYVPSENVFVD
RKLQWSSTCFQSFTAQLAAQAPGDSIVVPGRDFALTAFPLNSLCSTLSSTINDTTAVINT
QDVLKEVLRLTDYKANKLVRTTPTMLDKYASYNDAYGTLNNPLGGYDQSTDYDNVPNGSY
PNLVFTAANGQQLPNAPVGGVYKPAFAGANYSCAFGVPTTASAWAGATVYAAGDLVQNAD
VLWLAVAPVVGVAPAAPAWTNSGPAIGPYTIYIKWRSTEPIVLSPYVFADTHEWDTGLFG
INNIQLIMNFVSSPNRIIRSTTRAGRTISNVAFSSGVPNPFTNSIVNVQFLTPSLDVPLP
PKSVVPYMEFPRYISIPSTGTIEPGQTAQIQSQTITLPQIPDMLIIYAKPSVYSQTDGDY
YFPVATRDENGNTVAAPLTLNFDNFSGLLSSMTAEQLYDMSVHNGLNMDYASWLGQGHSA
AGTYPGRQQGQIVPLVGGILCLKPGQDITLQAGQAPSLVGNFTLQFNLTVKNTQAVALQP
TLYVITVNSGFFETIRGSSRIIKGVLSEQDIISAPLASDITRDAMKRHVGGFSFGSLANI
LSKAKDIYERTKPVVSAVRGMMPEDGMMGKVKGALGAVGYGTSGGGTGGARSGGLARRLM

>BVP8_NODE_1583_ORF1 MCP37
MSADIEKLAVFDSRIVQSRPRYAVEKGALSLTNAPFNAISATSSQHTYNIYVPSENVFVD
RALEWTSTATMSSVITPSGTLANWAIGFPIVVPGVDFALTAFPLNSLCSTMTATINDTTS
VINSQDVLKEVLRLTDYKKNRLQRTCPTMLDKYQCYDDAYGLPNCPLNGYGTAIDYDGVQ
NGAFGQIVFTDSGGQALVEGLYYVNGVLTTTAQTGAAAGAIPAAAIVGCYRCSNGLPSLV
ASTAGGAAVDCAGPFTIFYQWTSTEKLVLSPFTFSDVHEWDTGLFGINNIQLIMNFQAPT
RIVRHTGVRWNQGVATYGAGGASPQSYATLTATQFATASPFQRSVVNVQFLTPSLDVPLP
PKSVVPYMEFPRYLTTSSATINAGVALQIQSQTITLPQIPDLLIVYVKGLLPSGSGSTNG
INDTNFGDFYLPIASRSYGGVANPLSVNFDNFSGLLSSHTAEQLYAMSVKNGLEQDWLSW
TGSAFSGQNAYAAVASASGTGVGWGGFGSQLAGSNPPSAATGAQKVPLTGGILVLKPSQD
ITLQTGQAPSLVGNFTLQFNLTVFNNTGLDGVVPQLFVITANSGFFESIRGSSRIIKGVL
SEQDIIGAPLAPTATRQELCRYVGGSGLMSSLGNILSKVKGPALDLLKQAGLAAGKELLS
HGTAYAKKKFGFGDGASGGAMSGCGDGMSGGMMSGGRARGRKGLDARLM
>BVP8_NODE_303_ORF10 MCP38
MSDFKTILVKDSVIGDITSDIDFAVKSGASQATYQRFPSTSSSNSAVIFNIQVPSENVVI
GRDIMINTGLTFRLFIGSQTDATKQVPIGQEALAYGVTDALHCFPFNSLLTTATAQINNT
TCSINLQDVLPSLLRLNDSRELYRYNSTTPSLPDQAYGMYAGGVGANNNPLASYSNASYD
IDQVPRGAQPVTIAVQHFIAGVFTDADLTSTAVTDTWIVTISTIVAEPLFLSPFIFGDPE
FNNQGLLGINNMTFTLNVDGACKRLWSSANPWITSIQLGTLANPNGFTSAQIGVTQSPAT
PTMLFKFLSTQPSDLVQTKNIVPYMDFPRYLTSSANNPTIAPAQTLTLTSSNLQINQIPD
LFLISVRFPMSAQTSFNTDSFLTINNISVNLNNQSGLLSSATQYDLWRMGVRNGSTQSFA
EYRGQSEAIIGGVATIVPTTGSLLVINPAYDLSLPDYISCGSLGNYNFQIQLNVTNQLPL
TFQPEIVVICVNSGIFTTQQGVSAVYTGILTKEMVLSAKSSGQASAMTSKEVSRMVGGRM
LDMNAIAVGRMRGRHGMRPMGVGGHSSGGHMAGALAGASSGGRLKKMC
>BVP8_NODE_699_ORF3 MCP39
MSQDFNKVLVKDDRLNVTDAVSYAVHKGGQNMTSAQFNAISQSASSVTFNIQVPSEQTII
DRRVLWRSTVLLKLSVAGTALNAGQLPINYGVTDSLSAFPLHQLASVMTATINNNSVSIN
IRDVLPAILRFNDRRELQRYNGYTPVMYDNFAQYSDALGALLNPLGSIANSADNDLYPRG
SFQLDGISVGVDGLTALPSPLVAPVANVNGTTQYIYVQFTVAEPLLISPFIFADPKSNNQ
GFYGVQNMNMVFNIGDATRVWRSANNTATAGNTPLGTTFVSAASVVNFTNSQLLFNFLTP
HPSDLLPARNAVPYYELPRFITSNLSSIAGYTPSATSLAPVYQTLSTSSLQLNQIPDRLI
IQVRNPLSQSAWGQPDAFLLIKGVSINFNNQSGILASATVQDLFRYSVENGSNQSFQEFS
GFANVPDNVTGLGRKIPMSGSLLILEFGKDIQLTEDYYAAGSLGNFNLQVNLTVANQFPY
AIAPEIVVITMNSGLFVNERGTSSTYTGILTKQDVLECSAQPAVFQSSVKRMVGGGFLDS
LKSVAGHVLPHLLKMGKEHLGKSDHPVAKGVASALGAMGYGASGGAMGCGSSGGGASGGG
ASGGRMKLADRLMNK
>BVP8_NODE_211_ORF8 MCP40
MASEFKTVLVKDPTIGDITTDLVYAVKSGANSTTYQSFAATSATNSVQVYNIQVPSENII
VGRDALISTPIQFRINISAVPVGENAISWGQTCSLQAFPLASVMTTATATINNTTTSANL
QDILPQLLRLNDNRELFRFNGCAPSLPDQEFGVYSDAFAANSSPLAGFANKSYDGCLAPR
GAHPCVVQVDRYVNGVYTDHSIVSTDAVTNTWVVTVFSVSSEPIFLSPFIYGEPHHNQQG
MLGVNNMAFTFNINSSFNRLVSYGGPGVATITAGIGTDPDGAKWAADPLMFKMSYGVASN
LLNAPSGGASVLLRLLSSQPSDMLSTRCVLPYFDLPRYLTNVNGGNVLAANAPFAVSSQA
IQLSQLPDYFIIVARKSLNTQTISDTSSFLTIRGISINLNNQSGLLSSASQQDLYRLSIK
NQSQQSWSEFNGKATVSSAGGGSSLVPTTGSMLVVSPTDLSLPDNLSCGSLGAFSLQFTA
QVFNQFNDPVACELCVIACNSGIMVLNQGTAAIYTGILTRDAVDRAKREKAVVLPDRMIG
GMLNRAMGMHPRRFGMMGSAMSAGAASAGAKMSKLSGMY
>BVP8_NODE_380_ORF11 MCP41
MATADISKEACFDPRIMQNPARYAVDKGGLSYTNSPFNAISATASQHTYNINVPSQNVFL
DRALNWTSTAFLQLNAVLDAVVSPFVAGQPVLKIGADIALTAFPLQSMIGTLQATINDTS
VTINLDTVQKEVLRLVDFAANRKQRTCPTKLDRYQNYQDSYLAVNTPLASYLDATEDAEV
PNGAYFNVAYTDAAGALLVGSGSYVSGATTVNFINAIPVRTAAAPGVDLAVYPIFIRFTS
TEHLLLSPFIYADSYEYSTGLFGINNIQLVMNFKSGTDVGRVLRNSTTGGRTISSVTFNV
NTATPFINSRVDCLFITPSLDIPLPAKSIVPYFEFPRYLTTGSDTILAGQTATLQSQTIT
LPQIPDMLVIYVKPQATQPNSVADFYLPITQCSVNFDNFSGLLASHSTAQLYQLSHHNGL
MMDFNEWNGQGYSGETGGKIPLVGGFLVLRPGSDFALQPGQAPALNGNFTLQFNVTVLNQ
TAGSITNPVITTIAVNSGFFETLAGSSRIIKGVLNEADIISAPMASEGTKQELGRIVGSG
FLSNLSNMLSKAKDVYTKVKPGSDVGRVVSAARAHMPAGVSKVLGDVGYGHAGYGQAGAG
RAGAGRKKMLSERLM
>BVP8_NODE_664_ORF7 MCP42
MAAADVEKIAIFDQRIVQHPAKYAVEKGSLSLTNAPFRAISQTSSQHTFNINVPSQNVFV
DRAMDWSSDVFMQMTVTKTPANITDPIAALGLDWALCAFPLNQMLSTLSATINDTSVVIN
SDTVLNEVLRMVDYGKNRLARTCPTMLDRYKSYADAYASIASPLAGYSEQSPRDQAPNGA
FWNIVFTDPTGVPLSGTSVSAYTSGGVIVACNNGVPVATAGQVSGATAVAYPIFFKFTSV
EKFVLPPFIFADSAEWDTGLFGINNIQFVCNLKASMARIVRSAWPVGSAAANPVISNVAF
NGTVAGGPFNNSTINVQFLTPSLDLPLPAKSVVPYYEFPRYLSTNLPAIPAGQSVQVQSQ
TIVLNMIPDYLIVYAKPNAYAQSEGDFYIPINRITINFDNFAGLLSAHQPHQLYQMAVHN
GLEMDFNEWSGVANQRYGAAASGIPVPNGRVQTVGGFLILRPGVDFALQAGQAPGTMGNY
VLQYNPTLTNFGGSQINAGDYTLFTIAVNSGFFESMAGSSRIIKGILSEADVISAEPGNI
VDSESAHRMIGGGFFSKLGSMLSKGIEIYKKTKPIVSGIKGMLPEGKVKDVLGAVGYGSA
GAGMSGAAMSHGGRKSLSQRLI
>Cflag_017B
GNVAYQYNRVSATSGGSGTVVFKASMGSGMVTSVPRLECRLPVEFEAAGKVGLACYPYAK
VISSGTVKFDGQGITSRPSQNYQVIVNSMDPYKLALATDAPGVDQYSKYEISSINNPLAS
GSNIDQMYKARGFGAKVTLTFVWSDAIPLDPCQYRDVGNAQPFYNLDDIEFTLDIKNIFE
NCFACEGKAVEDLHKFLYQLWKPSFKLTVPKQLAYASTQVDLAFDGDVDLRLSQVPKMFA
VMVNRPLTRLPIQKISIDTAGTNDLLNNAHQDDLYAISSKNGSVLRYASFCGSIFYVKPS
DMGLQDTIIGGSLQTFNFKVRVNVKSVTASEKCALQIFAMYDAVCVAETEGYNMNRVSIG
DMGAIDAKVNMVDDSSMNHVIGG
>BVI_055B
GIPYSTFQTIAPASDAPGQITFNQPLGNLTGGAPRLRIKFTAEINTNKIGLKSNPVNRSL
PVAVINMNGKTFTSYPAQLIKLHQYNADPLELALLSPCSDVDEYTKIENDSLNNPYRTGI
DSPDSRMSRGLGTTTKIDFVVDEALVANPTQYKNIKDPVPFRNLNTFKVILDGQFKPENL
IGISNEVTISKIEMLVQNWVAPLEIGIPKTIIYNTPLISLEGNKTHSMAMNNVPSMFAVM
VSQPDQLAGITKLEIKVDSDVGIFRELSQEQLYELSSANGYNKRFSCFAGSVIFFRPSDL
GLKDYVLANANKSINMQVKATFVNDGSPASYKLEVFSIRDNLTYSEDGTFMDDLTLYTPD
QLLKSPLKLTDDNNLMRVMGG
>RCC970_016A
GNASSIRRQLNVVAPTNGTLTVNESFPVGNVESVPSWQLTASFALTGTGVLGIKREALSD
LQTNATVELNGEQFNSRPQDNREVLINTAPLSHLAKLSDAPAGQLFDSYDSTNINNSLRE
GANAIDTVSSNGIGNSFTFDIVYEEVVKANPFQYNDPNPRPFRNLSTFKMDVDTLALSNG
FIAVNSACTYSSWKLLMHTWNPSLPAKIPKQIVYNAPKIVRVKSQMDSVLIKTVPSAFFL
FAKRPDQYAGMLSLEADAVNDTGIFKSYTPHQIYNMATKNGYNERYSKWAGSFLILKPDD
FPASDQFISHSNVSQSMVFRLDLLGHVAPADYTLHLLAMYDDLILYNEGLYSSERPIISP
EKLSSSSVVYEDNKSNNHIVGG
>E4-10_001
SYSAINRDPILPESGGNGTVTFSEDLSTVYVDATPRWVTSATLKMTNFGQIGLKPFPVNR
CLGTTTVQFGQMKFVAEPGEHVDLITESLDADTLAMISPASAISTYYKYDAENINDTLRP
GGDVTPGATSSGIGKTVYFTVNISEMLMARPFQFLTPKEANPFPGINKFRIATRFSGMLE
NFFALNKGYSVESHSLYMERTVPSILMPPPSMPMWNSPTIENIGQSLPQAKMTYNPTRII
LDVKRPPAHMPMTRVDIRQDSKAPEMSSLPLQTLYEINTKAGYNGRFAKFSGAPFYQDIN
AVPSEQLVMPNVDRPLPYIATTYVRNPTAATGCILKAYAVFDAFVVFQDGVYAEFRPKIS
PEAAAGAKIVFDDDDALNSVRGG
>Chlorella_virophage_SW01_ULY68431
MSSSDFEKVCVQDDILNTTDKVRYAVFKGAANITPSQYEAISKSNSSITFNTQLPSESVV
FSRRIMVEVDMTIQIQADFDAAAPNGAVLFNYGYSSALGPFPFHSMCNTIQATINNNTIS
TNIRDTMFQLLRFNDRRELARYNNACPTMYDSYLKYDEALGTNNNPLAAWNNVSNDQDFQ
PRGSFKLISVSGNDPKGAIASNSRTILVRFKTFEPLMLSPFLWCDPKSNNQGLYGVQTLN
LVFNIGQANRVVRLANSALYDNGTASVSLNKIDTARIFMEFYTRQPSDLVSARNVVPFAE
YPRYITPSPSVAAGAASGLQNFQSIQLNSVPDKLIICVRKVLGSQTNFDSDSFLPITNIT
INFNNKSGLLSGATQWDLWRMSVESGSNQTWAEFQGYAPLGSNVPPVAGTNSGYKQISTC
GSVLCLEMGRHVELDDVYAPGSIGAFQLQFKLNYENNTGANINANDYEIVLITMNTGVLS
VERGTSQTYTAILSRADVLSVSSQPSVSKSAVARLVGGSWEDSFKSLCASISPFVGQSEK
IKNLLMGEGQSGGAGSSGGAGSSGGRMRKHLAM
>Maverick-related virus strain Spezl
MNTPPELDTVLQAPYAYNWPTSKNVKIASRIGIPYSTFQTIQPVSDAPNNGIGQITFNQP
LGNLTGGAPRLRVSFTAEIKNILADSSLKDQIGLKSFPVNRSIPVAVINMNGKTFTSYPA
QLIKLHQYNADPLELALLSPCSDVDEYNKIKAVSMNNPYRQGTESTDSRMSRGLGCNYAY
YIHPRAAGSTSVKIDFVVDEALVANPTQYKNIKDPVPFRNLNTFKVILDGQFKPENMIGI
ADDVKLVAGKADFEVDITGFKINMLVQNWVAPLEIGDIPKTIIYNTPLISLEGNISSMCL
NTKDPYGIPGERNKHILTTHSMAMNNVPSMFAVMVSQETPTKKFAPDQLAGIIGLEIKVD
SDVGIFRELEQQQLYELSSSNGYNKRFSCFSGALANGLTVADPAVAAGNKFKEAIFGAGS
VIFFRPSDLGLKDYNVMANANKSINMQVQATFVTPEAAGTGAHYKLEVFSIRDNLTYSFE
DGTFMDDLTLYTPDQLLRSPLKLTDDNNKLMRVMGGSFMGDVMTNFNHMAAHPVTKTVTK
LLRNAGPLKDYAGDGTMMGNIASVYGYGKKKTTTRKKKGGEIVLLGSGKKGGKKLSDKQL
HDLRNL
>Ace_Lake_Mavirus
MSVKSVILAPKMYQWVKPDNVAVGSHMGNDSNSYRSIQPSTGQGSATGTVLWNYSFADGL
LDGAPKMRQTVEFTYVGTKASMKSQIGLASFAVNRSITSASVELNGKKISSSPSEIVDAV
VMSNDPHTNAIISQVSETNDYEFFDDALINDPLKIGGDCVDSTKTRGFGGNYEVEISSDA
GDALQTIKVIVEETIMANPFQYHSPLEAQPFKNINSFIMSLNMNLDLNSWVNKNTDLVGA
VTFSSVKYELLIRSWNPSIVESIPRSLVYNMPLIERKQVESKVIDAQNKINLNNIVLNGV
PSMFCVMVRQSSGVYQANAFFPIKNISINTDNRNNLLENLDSYQLYMLSSKNGLNKRPST
FLGSAADPTSADENPGSGSPVYFRPSDLGLNMDTVSNVNKTLNFSINVTLQYGAGTNTTI
ELYTFSDNFLYDTDGTFSEVRPLLTGEEMLKSPVQYTAEDNSMRRVLGGSIGGSFGSMLS
GVTKFLSSPLGKTAVKIGRNNIPYLRNVAKDGSILGKVANTFGYGKGGELVKLGGKKGGA
KLTKSQLKKMLDL
>DSLV1
MASADFEKVCVQDDLLLTTDKVRYAVFKGAQNITPSQYEAISKSTSSITFNIQLPSESTV
FSRRVMVETEMSITFKATPTADMPVGQSVVNLGYASALGPFPFHSCCSTIQATINNNTVS
QNQRDIMFQLLRFGDRREVARYNNATPTQYDSYWSYTDALGANNNPNSAWNDCELDQDFQ
PRGSFVITSIAGNTPKANGADLAERTIVITFKTREPLMLSPFIWCDPESNNQGMYGVQTL
NFVFNLGSANRAIRLANGPTGTATATVADPWFSIGTQPYISSVVSSQLLMLFLTRQPSNL
VSARNVLPFAEYPRYLTSVSQAIANGASVEQNFQSIQLNSVPDKLIIVARKVLASQSPAD
ADAFLPIKKITINFNNKAGLLSGATMWDLWRMSVESGSNQTWAEYSGRAYKSSQAGPASA
TALPQVLPLCGSVLALEFGRHIELDDVYASGSIGAFQLQFKVELENHTGLNIGANEYELV
LITMNSGVFAIERGTSQTYTAILSRADVLAVSSRPQYSKSGLARLVGGAVEDKVKMLARP
LMDAVGMGSSGGGLSGGGVSGGGASGGKMAKHLGM
>DSLV2
MSDFKTVLVKDSVIGDITADLDFAVKSGASQTTYQRFPSTSASNSALIFNIQVPSENVVI
DRAMMLTSGLTFTIYAGSQTVAGNQVPIGEKAFDYGLTDALQAFPLNSLFTTATAQINNT
TVTMNTQDVLPALLRMTDSRELYRYNSMTPSFPDCAYGAYSAGVGSNNNPLGAYENASYD
IDQVPRGAFPVSVEIRHFIAGVYTDASPVSTAVTDTWEIVVSTVVTEPLILSPFIFGEPE
YNKQGLLGINNMSITLNVDSTCKRLFSTANNYITNIALGKLTGANQNPNGFTTASQIGIA
SQPSAPALLFKFLSTQPSDLIQTKNVVPYMDFPRYLTASANSPSILAGASSTLTSSNLQI
NQIPDLFIINVRVPMSQQRWYNTSSFLTINNISINLNNQSGLLSSASQYDLWRMSIRNGS
TQSWAEFSGQALVSATATGAGALVATTGSLLVINPAYDLSLPDYISCGSLGNYNFQFQCS
VTNQFGFTITPEIIIIAVNSGIFVTQSGVSSVYTGILTKEMVLSAKSGSQASAMTSAEVS
RMVGGRMLNGALTAVRGMRKHSRPVGGVPSGGMAMSGGETSGGRLKKHY
>DSLV3
MSSADFRKVLVEDARMRVTDSLPFGVVKSGQNVTTQIYPATSASPSSQTFSIQTPSEVTL
LDRNIVWQSTYTLEIRGTPAAGEFLIDLGNRDALAPLPLHMSATTLQVQVNNNSVSVNIK
DVLPQLLRMYGDDRALSRWNGIAPLAPDTYRSYSDQLGANNNSNGSWAQTADNSLVSRGS
FGVDSIEQTQPVIGGGVLNQQTIGDGTLRVCRVRFTSYEPLFLSPFHFANLSSNQMALYG
VSNLNFIFNISAQANRLWRCGATDAAIAGYSVSIVEVTGARLIFQMLTPHPSQILPSKNV
VDYVDFPRYLTTFNNQIGAAAINNNVLTPTTTPFSSNNIQLNQVPDMLVIVARKPMAQQT
NRDADCFFPITGISINWNNQSGLLANATQDTLYRMSAKSTNQTWQEFRGYANKYLPPAGA
IYDTQLQQLLTSGSILALRFGQDIPIVEEFYAAGSLGSFNLQFNVTIQNYTLQAQSVELV
LMCVNSGLFITSQGVSSTYTGILTKSDVLAASEMKPVSERHLRLVGGVESSAVTSVADVA
PKAQEAIMDAVSAAKSALGKGQDGIGGRMKLASRC
>DSLV4
MSSADFQKVLVRDERLNCKDSIKYAVQKSGQNITVAEFNAISATPNSHTYNIQVPSETTI
IDRRVIWESTVVAKITIPAAASAAALAAGVPAGTLAANLGVSNALGAFPLHSACLTQQFT
INNNSVSVNMNDVLPVILRFHDKRELMRYNGMTPNMFDTYNRYSDGIGGSNNVLGNYTTA
SFDNDLYARGSFLDVQVSGSNAFDPDGASVITALPALNGAAAIEYYVKYTVREPLLASPF
MWCKSSHSGQGFYGIQNLNVVFNMATDNTSRIWRSGNLWESNSAAPATIQVLSYTGSKLI
FNFLTPKPSDMLSARNVVPYWEMPRYLSTQTSSIPFATRTNTNASTLTILRPANARLTFT
TTQLNQIPDKLLIFVRKSKSSQLISDCDFALAIRQISLNFNNQSGILASATQDQLYRYSV
EAGSNQSWEEFRGYSTSSSATGQGKQIATSGSYLMLDMGRHVQITEDYYAAGSLGNFNLQ
FSIEVSNYSEAPIGQVGDMPIEMVLITLNSGLFVCEKGQSATYTGILTKDDVLSASSQQP
HSTGDVERLVGGGLLDKLGSVASMVAPSLIRSGKEALAASDNPYAKMGDKALKMICGSGR
GGRKSAMDDRLY
>DSLV5
MSSSDFEKVCVQDDVLNTTDKVRYAVFKGAQNITPAQYNAISTSNSSITWNIQLPSESTV
FSRRIMVRATISVKITGDFAATAPNGSVLVNYGYASALGPFPLQSLCNTIQATINNNTVS
QNQRDVMFQLLRFNDRRELAKYNNSTPNMYDSYLDYQDALGTNNNPLGGWNNVSNDQDFQ
PRGAFVLDSITGNEPKGSIASNTRNVILTFTTTEPLMLSPFIWCDPKSNNQGMYGVQTLN
FVFNLGLPNRIVRLANKDLFDGGVATISLPNQAINNAQLLMEFYTRQPSDLVSSRNVVPF
AEYPRYLTPMTSLGALAAYNPQTPLVIPSVSVNFQSIQLNSVPDKLIICCRKVLAQQDAF
DSDSFLPITNISINFNNKAGLLSSARQYDLWRMSVESGSNQTWAEFTGFANIGNNVPLSN
GPSSGAKRVPTCGSVLCLEMGRHVELDDVYAPGSIGAFQLQFQTTFQNNTLEAIDDQNNQ
YEIVLITMNSGVFTIERGTSQTYTAILSRADVLSVSSQPSHSKSSVARLVGGSWEDSFKS
LCSSIAPYAGKAEKVKDLIMGEGASGGGQSGGRMRKHLAM
>DSLV6
MSSADFQKVLVRDERLNCKDSIKYAVQKSGQNITVAEFAAISQNQNSHTYNIQVPSETTI
IDRRVIWESTVVARISVPAAAATAAVAAGVAGNTPLASLGYTNALGPFPLHSACLTQQFT
INNNSVSINMNDVLPVLLRFHDKRELMRYNGMTPNMYDTYNRYVDGVGGNNNVLGNYSTH
SLDNDLYARGSFLDVQVSGSAGSAADIVPAFGSAGVFALPTVAQAAAAANPRDNVYYIRY
TVREPLLASPFMWCKSTYSGQGFYGIQNLNIVFNLSTDNVSRIWRSGNLWESSSGNPATI
SILSYSGSRLIFNFLTPKPSDMLSARNVVPYWEMPRYLSTQTASIAYATRGAAGAAVPPV
AAFDNTGVLIPADTRLTFTTTQLNQIPDKLLIFVRKQKSSQQISDGDFALAIRGISINFN
NQSGILASATQDQLYRYSVEAGSNQSWEEFRGYANKADNADGLGFQIPTSGSYLMLDMGR
HIQITEDYYAAGSLGNFNLQFSLEVSNYTEVPFNNVAPASATMPIEMVLITLNSGLFVCE
KGQSATYTGILTKDDVLTASQQTPHSSGDVERLVGGGLLDKLGSMASAVAPSLLKEGAKL
VPSEIKSAICGSGRSRRGIDDRLR
>DSLV7
MASADFEKVCVQDDLLLTTDKVRYAVFKGAQNITPSQYEAISKSTSSITFNIQLPSESTV
FSRRVMVETEMSITFKATPTADMPVGQSVVNLGYASALGPFPFHSCCSTIQATINNNTVS
QNQRDIMFQLLRFGDRREVARYNNATPTQYDSYWSYTDALGANNNPNSAWNDCELDQDFQ
PRGSFVITSIAGNTPKANGADTAERTIVITFKTREPLMLSPFIWCDPESNNAGMYGVQTL
NFVFNLGSANRAIRLANGPTGTATATVADPWFSIGTQPYISSVVSSQLLMLFLTRQPSNL
VSARNVLPFAEYPRYLTSVSQAIANGASVEQNFQSIQLNSVPDKLIIVARKVLASQSPAD
ADAFLPIKKITINFNNKAGLLSGSTQWDLWRMSVESGSNQTWAEYSGRAYKSSQAGPASA
TALPQVLPLCGSVLALEFGRHIELDDVYASGSIGAFQLQFKVELENHTGLNIGANEYELV
LITMNSGVFCIERGTSQTYTAILSRADVLAVSSRPQYSKSGLARIVGGAVEDKVKMLARP
LMDAVGMGSSGGGLSGGGVSGGGASGGKMAKHLGM
>DSLV8
MSSSDFEKVCVQDDVLNTTDKVRYAVFKGAQNITPAQYNAISTSNSSITWNIQLPSESTV
FSRRIMVRATISVKITGDFAATAPNGSVLVNYGYASALGPFPLQSLCNTIQATINNNTVS
QNQRDVMFQLLRFNDRRELAKYNNSTPNMYDSYLDYQDALGTNNNPLGGWNNVSNDQDFQ
PRGAFVLDSITGNEPKGSIASNTRNVILTFTTTEPLMLSPFIWCDPKSNNQGMYGVQTLN
FVFNLGLPNRVVRLANKDLFDGGLATISLPNQAINNAQLLMEFYTRQPSDLVSSRNVVPF
AEYPRYLTPMTSLGALAAYNPQTPLVIPSVSVNFQSIQLNSVPDKLIICCRKVLAQQEAF
DSDSFLPITNISINFNNKAGLLSSARQYDLWRMSVESGSNQTWAEFTGFANIGNNVPLSN
GPSSGAKRVPTCGSVLCLEMGRHVELDDVYAPGSIGAFQLQFQTTFQNNTLEAIDDQNNQ
YEIVLITMNSGVFTIERGTSQTYTAILSRADVLSVSSQPSHSKSSVARLVGGSWEDSFKS
LCSSIAPYAGKAEKVKDLIMGEGASGGGQSGGRMRKHXXXXKKKXA
>OrganicLakevirophage]
MSSELSTFLVQDPRISRITSDVQVAVKDGPASSVVQGYPTNSNSSSTTLFNVNVPSENTL
VDRNLRVQGTIQCVMELTVGTTEINVDTLQIVPSAFPLNQALQSASLTLNNAKVSVQSAD
ILNVITKQYHQRFLSKHIQTTPSMVDKYYAKAVDAMSENKPSAWGAGVESAEKDSDTAGR
ADSSISYVVYTSAGVAVASGANLTVATTYYVEISLDVNEPILGMPTLEFKEEESSYLGIN
NLELVLQYNDFKNVFNVNKELVLSFSSGVKFGTQASTLFLKDDARLMARYISLHPSQYAK
LNAKNILPYDEFVAYKTTLSLPSDGVGVNGAMTNVISMRQVPDKIYLVVRPQYRSQKAYW
SNNLSYPISQVNITFNNKAGLLSEMDAYSLYQMSRRNGSQQTWNEFRGVVRSGNGGKFTS
LGSIIVIDPVRDLGLSDMLSSSSLGQFGFQAIVTTEPMEGIANSALANIELCVLANYGGV
MITERGSSATMSGLLTKSEVLEAKEKGTSKIDYEDVEAMSGGNLMKKGVTALGDVLKRNK
GAIGKGVASAVESAIGGAKTSSYSTSGGSRLSKYM
>QinghaiLakevirophage
MASADFKTTLIKQSTLADITDQLDYAVLSGASSNTYQQFNAVSTSASSITFSLQVPSESI
VVSREILIRTDINFTVDVTNVPIGAKAFDYGKTDALQAFPLNSLFSTSSAQINNTNVSVN
TQDVLPQLLRLNNSRELYKYNSFCPSLPDQAYHSYADGVDAFNNPLGAYSNASYDVDLIP
RGAFKLKTFSYVYTPVAGGSPDTLVSANVGDVWKISITVEVCEPIIGLSPFVFGDCDYNK
QGLVGINALSFVFNIDSSCKRFFSCSPSPSRDISVSLGTSANPQPFEKCSLLVNFLSTQP
SDLIPARNVVPYHDFPRFLSLQSATNPLGAGASTTVNSQNIQINQLPDYFIVCARKPMSQ
QTIKDSSSFAVINSISVNLNNASGLLSSATAQDLWRISERNGSTQNWLEFSGKASNEGNN
DIIATDIATTGSLLILSPPFDLSLPDYLTSGSIGQYNFQLQMNITNQSVDAYTPEICIIC
VNSGVFTTVAGSSSIFTGILTKQMVLDSKTTEAIDPVSSVLYKRMIGGNLGNRIATAVKK
MPFLRDLAGKLREMVGMGVPVGGGIMSAGGKLDALCA
>Sputnik_virophage
MSNSAIPLNVVAVQEPRLELNNERTWVVVKGGQQVTYYPFPSTSFSSNQFNFICNPPSAQ
TVLDRLVFIQVPYDITFTANPSHAGITENLLQPGRDAFRAFPISSITNTLNATINGFPVN
IELAQIIHALSRYHTPLKVKNGWMSMQPSFEDNYQSYRDADGANNNPLGVFTSAAGLSEL
PRGSYTMNVVTNTTTTARITGVLYEQVFLPPFLWDGEQAGGLANLTSLTFNWVLNNNLAR
IWSHSDITNDVSGNSTIGSMNISFQQPSMYLGFVTPRLNIPIPPRITYPYFKLSRYTTQF
QNTLAPNASSTFKSNVVQLDSIPRKLYLFVKQSDNVIYQNLNNQITTPDVFLQINNLNLT
WNNQQGILSGASSQNLYDFSVQNGYNKTWSEFNGVTQQFNGVSGQPTKVIGLEGGIVCLE
LGKDVGLRDDEAEGVIGNFNLQVQMTVTNTNQYVTVTPDMYIVAVYDGTLVISNTSAMAS
IGVASKEEVLNARITHGVSYNELQRIYGGDFFSSFKNFLGKVGNVAGKVNNFLKDSKIAS
SVLGAIPHPYAQVPGQILKNVGYGESHVGGGKKKGGVLIGGRQLTKAELRKELKM
>AUG85006_Sputnik_virophage_2
MSNSAIPLNVVAVQEPRLELNNERTWVVVKGGQQVTYYPFPSTSFSSNQFNFICNPPSAQ
TVLDRLVFIQVPYDITFTANPSHAGITENLVQPGRDAFRAFPISSITNTLNATINGFPVN
IELAQIIHALSRYHTPLKVKNGWMSMQPSFEDNYQSYRDADGANNNPLGVFTSAAGLSEL
PRGSYTMNVVTNTTTTARITGVLYEQVFLPPFLWDGEQAGGLANLTSLTFNWVLNNNLAR
IWSHSDITNDVSGNSTIGSMNISFQQPSMYLGFVTPRLNIPIPPRITYPYFKLSRYSTQF
QNTLAPNASSTFKSNVVQLDSIPRKLYLFVKQSDNVIYQNLNNQITTPDVFLQINNLNLT
WNNQQGILSGASSQNLYDFSVQNGYNKTWSEFNGVTQQFNGVSGQPTKVIGLEGGIVCLE
LGKDVGLRDDEAEGVIGNFYLQVQMTVTNTNQYVTVTPDMYIVAVYDGTLVISNTSAMAS
IGVASKEEVLNARITHGVSYNELQRIYGGDFFSSFKNFLGKVGNVAGKVNNFLKDSKIAS
SVLGAIPHPYAQVPGQILKNVGYGESHVGGGKKKGGVLIGGRQLTKAELRKELKM
>Zamilon_virus
MSNSAVPLNVVAIQEPRLELNNERTWVVVKGGQQVTYYPFPSTSFSSNQFNFICNPPSAQ
TVLDRLAFIQVPYDITFNVNPAHAGVTDNLLQPGRDAFRAFPISSITNTLTATINGFPVN
IELGQIIHALSRYHTPLKLKNGWMSMQPSFEDNYQSYRDADATNNNPLGDFTSASGLSEL
PRGSYSMNVVSNTPTTARITGVLYEQVFLPPFIWDEHQAGGLANLTSLTFNWVLNNNLAR
IWSHSDITNDVSGNSTIGSMNVSFQQPSMYLGFVTPRLNIPIPPRITYPYFKLSRYTTQF
QNTLAPNATSTYKSNIVQLDSIPRKLYVFMKQSDSVIYQNLNNQITTPDVFLQINSLNLT
WNNQQGVLSGASAQNLYDFSVQNGYNKTWTEFNGLTQQLSGVSGSPTKVIGLEGGIVCLE
LGKDVGLRDDEAEGVLGNFNLQVQMTCTNTNQYLTIVPDMYIIAVYDGTLVISNTSAMAS
IGVASKEEVLNAPINHSMSYHELQTVYGGDFFSTFKNFLGKAANVAGKVNNFLKDSKVAS
SVLGAIPHPYAQVPGQILRNIGYGEGGVSAGGVVAGSGRRKKGGVLVGGSECEGGRYMSK
AELKKALRM
>YSLV1_25
MSSDFSTVLVKDARLSGITDQLTYAVQSGASSNTYQEFNAIGPSNSQLAFNIQVPSENVV
VNREVFLRATIKFTVQVAAAAIISTAADPALTPNRGGIGGFAFNAFPLNQLINTATAQIN
NTNVSANTQDILPILLQLADQNDLYTYNDTTAVCVDRVVSEYNSVAATASIHPFNNMFNA
TADGVVRGRGIPQLKVMHIKSYAGGSTSGTGVEGGYATDGTTPSTTIFELACQAELVEPL
IGLSPFTYGNNQFNKAGLVGVNSMNIVLNIDGTLSRLIGTSALVTSGSGSGFTVKPGWTT
ASGATASSTLFDKASLLVNFLSSQPTDLIPARNIVPYVDLPRYITSATGTIATAAYTAAA
TGGAFKLTPATASITSSNIQLNQLPDYFIIAARIPPTNPTLYPSGKAMSAAPSFLAINNI
SVNLNNTSGLLASCSSSDLYRISVANHSNQTFSAWSGVFLADAGITDTGANTQPKEYPSV
GSILVLNPAKDLSLPDYLSSGSLGSFNFQFKLEVSNYHVLTAFTPEIVVIAVNSGIFTTI
AGSSNIFTGLLTKSMVLDAKKDGAEEPINAVQYERLAGGMMPNSSAKELSVVKDYKKMKG
MGVRSGGGVTGGAKMDRFAHLTM
>YSLV2_15
MSSAISTYQVLDDRLAISDSVNFGVAVGGQSINQQRFTTQALSSSSVSVNCLVPSLQTII
DRHVLLRTTYQFTITGVVAAGGATLLTLGTNFAFKPFAFSQMVNTLSAQINNTNVNQNYR
DVLSAILRQMSPVGLQQYNDLTTTQLDYFYDLEATAAATRSPFKTIENALETINPRAAWV
LDSVTGNTSGAGAKTIVITATFTEPIFVSPFVFGDQVGQHNSGLSGVSAINFNFNMMEGA
RAMNWYASNAGDTLTAVAALPISAEIMMTFISPKPSQQIPLTCCLPYYELNCYKTSVTAS
AAAPVGSEFSITTSIVSPNCIPDKVYLEVRPQQSANALTGLGISDFRFPVKNVNITWNTQ
SGILSNAQPQELYLMSKRGGLAQDFLSWRGKATADGDGTAQTILTGGMLCLDFNEVIPIM
EQYYSSSSLGQWTFQVTITCINNTGVASPLVDVNTIFFQSGVFQSTAGSSSQYVGVLSKD
EVLRVAQEEPHLMTEHSRLVGGGIKSFLSSAIKSVSPKLKSFILNKAKEKLPELASALKG
KLAEKGKYGQMAASAIGALGYGRPRTRGGAETGGAMTGGAYSSG
>YSLV03_19
MSSSDFEKVCVQDDVLNTTDKVRYAVFKGAQNVTPSQYEAISKSNSSITFNIQLPSESTV
FSRRLMVEVDMTVQIQASFSATAPNGSCLFNYGYSSSLGPFPFQSLCNTVQATINNNTVS
QNMRDVMFQMLRFNDRRELARYNNACPTMYDSYLNYDEALGTNNNPLAAWNNVSNDQDFQ
PRGAFKLISVSGNYAKGDPAAPDPAARTILVRFKTTEPLMLSPFIWCDPKSNNQGMYGVQ
TLNFVFNLGQANRIVRLALNDLYLGGLATVSLPNNAISTARLLMEFYTRQPSDLVSSRNV
VPYAEYPRYITPAPAVTAGSQSGLQNFQSIQLNSVPDKLIICVRKVLGSQSNFDSDSFLP
ITGITINFNNKAGLLSGATQWDLWRMSVESGSNQTWAEFQGFAPLGSQTAYVPVATTNTG
YQQISTCGTVLALEMGRHVELDDVYAPSSIGAFQLQFQINYTNNTAVNINANEYEIVLIT
MNSGVFTIERGTSQTYTAILSRADVLSVSSQPSVSKSAVARLVGGSWEDSFKSLCSSVAP
LAGKAEQIKNFITGDGASGGGVSGGGQSGGRMRKHIAM
>YSLV4_22
MSDFRCVLIEDARIADITSTEGFGVISGASQSTFQQFQAVSSSNSSLVFNIQIPSENIVI
DRHLLLSSELSFEISAGGASNPVPIGAKVFQYGLTDSLQAFPLNSLFTTTQATINNVSVS
TNLQDVLPMLMRMNSTEALSRYNTMTPSYPDCAWGEYKDSVGSNANPLASYNNMSYDTDF
APRGAYKLEFIQIDRYVGGVFTDNSPISTDPATNTWKIFIKVQLTEPFLALSPFINMTPN
CCAGLVGVNNMSMVLNVDSSCKRLFSTANNTVNGGGNGLTGFISNISLGWADAPNGGASQ
AVGFANTRLLFNFLSLQPEQYAKISTKNVVPYMDYPRYLTTFASGTTIAPNATQTLTSQS
LQLNQVPDLILICARVPMSSQNQNYTSSFLAINGISVNFNNASGLLSTATQQDLYNISYA
NGSSQTFHEFRGFADVNNNNSGTVSKVPTTGALLVLSPVYNFSLPSYLSASSLGQYQFQF
NLSVTNQYDFAISQPEICIITLNSGIFATQQGTSQIFTGILTKEQVLRTKEQNPQSALSS
VEYQRLVGGQMGNLGMGNVMDMVKKFSGMLPSQIKDVMKQFGMGGVHSGGATSAGAMXGG
SISMGGKSKSKLAKHLA
>YSLV5_ORF21
MSADIEKLAVFDARIVQERPRYAVDKGALSLTNAPFNAIAASPSQHTYNIYVPSENVFVD
RKLQWSSTVFMSSTLTLLAVPALGDSLVVPGRDFALCALPLNQLCSTLSTTINDTTSVIN
TQDVLREVLRLADYKKNRLVRTAPTMLDKYQSYNDAFATANNPLGGYDASTSPEQIQNGA
FPQLQFTDSAGVPLGNSSPAFAGALYDAVDGIPTASALSVGLSYPIFFRWRTTEPVCVSP
FVFADTHEWDTGLFGINNIQLIMNLVPSPARIIRQTARAGRVLSAIGYNQLVSGGQVFQQ
SVVNVQFLTPSLDVPLPPKSVVPYMEFPRYITQYQNGSIAPGATGEIVSQTITLPCIPDL
LIVYAKPSAYTDTDGDWYFPIASALDGTRNPLRINFDNFSGLLSSHTTEMLYDMSVHNGL
EMDWPTWSGSAHSAAGTYGAGPYQSQQGSAVSTVGSILVLRPGIDITLQSGQAPSLVGNF
TLQFNLVVKNTSPIPQVPQLYVITANSGFFESIRGSSRIIKGVLSEQDIISAPVAPEMTR
ESLVRSVGAGGFSFANLLSKAKGALRGAVGAVAPHMGSIASAAMKGMKGGAPSGAGGAHA
GAHSGGKSLSSRLM
>YSLV6_ORF04
MSDLKTVLINDSRIEDISGEIGFSVLGGPQQSTFQPQQANTSSNTSHSWQINVPSENIVV
DRRILLDTDVAFTITITNVPVGQVAFNWGKTDGFGPYPLNNCYLTQNVLINNCGLSVNTQ
DIIAPLLRLNDQKIHTYYDGWTPSMVDDTYYNYSDAVDANNNPIGTVVNNSMDNKMKPRG
CHTIKSMLIKHYLSTAPLVIADASVISTNVADTWTIDLTTHFTEPLLFLSPFISNPCVSN
EAGFLGINNFSFNFTIDSNLRRVFRTSNAWTNTYSFTNSTAFTKLQILMNYLSVQPSQYA
KISARNVLPLLQYDRYIANSSNTTANIPPAVVGANNSITLTSTPYTSSNIALNQIPDTIL
IFGRIPVSSQTAKNSDAFYKIDSISINFNNVAGILSSATPHELWVLSQKAGSSQSWDEFS
GQVNTSSASGASSIIPTTGSILVLSPSMVFNLPEYLSSSSLGSYNLQFTINLSNQSLTAS
AIEIVVVTITSGYITTHQGTTQSFTGVLNKEMVMSAKEGSAVPRLAQSDYERLVGGVRDN
RGVMNMMKQFKNRRMGSTSGGVMSGGVMSGGMQTGSRLGKYIR
>YSLV7_ORF20
MANNSMKVMKVIDERINVAQAPVLIVNESTPSVQYSTINVAGNASLTPTFTIPCPPNQGL
DRTVTMAFTVQFLITGTDLEQFQANPAIALRAWPLHNACTSMNINLGNAGIGINPSQYAA
ALLTQWNCDSHTQATDLSSFPSAPDRYSSYAAAALSTTSPFDSDFAAVNSDYANTSRTGQ
ITSIEYYDGTYVLGGTGATPVAWGAPATQMVITATVYEPIAASPFVYTGIRNPKKAFFGL
GNVTVSLSFSNLQRMLSYYIPGTATITSIQGQFASQSLLVSYISAFEDSVSNYVSPMAYN
YATLRTATSVFTVGASTGGVMASATANSATMQLSVVPSHFLIWATPPLNFVESQTQSLPD
FCFTLSNATINFAGKDNILGTNCTAYQLYNISKKNGSNTSFSQWTGAQILSSSTQTNPAN
PPQYYGGGVLILKTSEDLRLPATSCAGMNRAINFQIQVQCTNLTDIAFGANCQLNVLAIT
DGVCLTQHGSRVQLIEGGITEDIYNNAPVVSGLEELAVKSYTNKNGYSGGSWASFKNDMS
KFADYISPVTKPIIGALTNKAVAGIESGAGRMNRGKIRGLLKDMY
>rumenHiSeq_NODE_2232599_len_27724_cov_4_336964
MVKTVQYLDPRIPQPDPYDYVIGPTQNQYYRIPASGFSQSSITFNLTTLDRAYLDTFEIE
LSATITFNLSDISDWTFQSFPFNTCCEEARVNINGGAFFSQPMLYVRAKERYNQYEKSYQ
NICPIHRPRFDTDLDSVPLYPRYGTSFLHADGKKLVVTIVWREPIFVSPFSSKTPLYNIT
SMDLSFSLNMIRVKSVHLDTACLCYQVMTIPPILNKPLTTLVPYRRFVPYITEYVGDTNM
SSGVYTFNEIPTAIWVFVAQNPVQDKLFAFLRKVNISMANTTQILATAKPADLYRIAKAN
GCEDSAESWLGAGSVLRLKPGVDIIVPDQLIPGAANNMVFQVEVDAVNSLYALWLLFEYV
GVAAISPGQCEISMNPLGSGEIMAVSMSATSELGGNAKGQLADIHGLGEPAGGNDWVMSE
RYFNTSVVNADDEILELLDNPENSVQMLKMRISMENTPIVLPYISNLVVYNVSIEYNTLR
YVPQKPVPLPQGSDYCYSYGYFTLKVGNKDLRTSFSRIKPVNWDSNENSSDVNEKILLYD
MPEEVIITSRWYLRYLENYETNFEWSPIQSIVLTLQGMNVSQEIQPQPGGSSISSVIENY
SLAQLRDLVSYDDQAYTLNTSGQERALRIMAQYITKDGRLHQIYIPPNGVYSLQLTFSYI
SPRSGEEMEEATNKVPVYTYSELCEMGEHGAMLKKSNDNIILLQPKNMNGHWISVRRKIY
FFSTYGKPDNEIAWMNEDDLRSSGQYLNIFRNGLRDKGWTIHYNDYPYQIEGDHTAVCGI
YTAAFLNGKNPDVFTERLWIVVKKKPIADTVGGDQAYITPSHSSMSLTSFAHLTGPNDRM
TMFIAGAPGAGKSYLAKQMINLLPPTDILLFTALEEDGNFEDLKELYKIKMTPELSKITL
AEIRSTILLFDDVDKIRDPIQNLTFAIMNDALANGRHHDIHVICTSHSANDYQKTKYTFE
NSNYVALFPGVTPALQLYRMFDKLGLEKELCMKMMRKIRSIIVHKVVPMYMIFGDKIMLL

>rumenHiSeq_NODE_3553059_len_27487_cov_0_981810
MVKTVQFVDPRIPQPDPYDYVIGPTQNQYYKIPASGKSNSSLTFNLTTLDRAYLDTFEIE
LTCQFTFNLAGDAEGGIDSFTFQSFPFNTCCDEARVNVNGGAFFSQPLCYVRAKERYDQK
AECYENVCPIHRPVYTTTMNDDPMSDANDFPRLGASIDAGDGKTVYLTVTWREPLFVSPF
SSRNPLYNITSLDFAFNLNMIRIKDVDIKSAQLCYQVMTIPSILQKPLTTLVPYRRFVPY
ITDYAGANEIRSGIYTLNEIPTAIWVFCAQNLQEEKLFAYLRHINITMANTTQILNTAEP
HDLYRIAKANGCEDSYYSWGAGSVLRLKPGVDLIVPDILIPGAANNMVFQVSADFYHSEY
SLWLLFEYVGVAAISPGQCEISMNPLGSGEIMAVSMSATSELGGRMKKRIADLHGFGESG
GGNDWVMIDRYLNTSITNADDDSIEMLENSGSKAVMQKFRISMEHTPILVPYLNNMCIHN
ITLEYATTLKYCPQSAIPIPQDKSVWYKYGYNNLLKICNEAMRTSFTNISPPFVEWDSNT
FKIETDTMKVHENSELYDFNPSFPATTYNFWKFNTAGETTTSFTWSPIASIVLTINGVQV
QQEYQPLDNKNSSTSSIIENYSLATLRDLVSFDDTAYTIANGGQERVIRLSAHYITKDGS
IHQIYIPPNGVFSLQLTFTLMEKPRTGDEMTKALNKAPIHRYSDLCELAKRGRMLKRSPY
HIILLQPKNLSGHWFSVQQKIYFFSTYGKPDRELQWINEDDLIESGQEINIFNDGLKEKG
WEIHYNDYPYQKKGDNTATCGIYTAAFLSGKNPDEFTKQLIIVITKKPIADTETGDVAYI
TKSDASTSSFFTGPNDRLTMFIAGAPGAGKSYLARQMINLLPKDEIMLFTALEEDGNFDE
LKELFKIKMTVELGKITLKEIRETLLLFDDVDKIRDSIQSAVFNLMNDALANGRHHDIHV
ICTSHSANDYQKTKYTFENSNYVALFPGSTPPLQMYRIFDKLGLDRDLCQEMIRSIRSII
VHKVVPMYMIFGNQIMLI
>SRS476076_k119_199462
MNQVSTVEIVDPRFCNNPAYTVVSGGPQISRYQTKCDEFSNDMYRWNRRTSKFLYDSHWY
IKYTVNFRFNIQAGALKDIAWRPFPLTQATRSIQLKLNDKEVSILRETLPARMEYDPEAH
NGCTTCPCELNQHGDGTNNAGANHGQQANLPNGLNGEIKCVFYEPVLIEPLTFTNPPMYN
IDNFELTYNINLKVMKINGVTIERPELVYNVYTPIPGYMAPYKEFKRYRSDGSRTIDASS
LRFDSYPHSIYLYVAASFTHADTFARIKKIRCTYGNCTTILDSFNELDYFNISLRNGLKR
SYCDWNGVGSVVRLTPGIDLHTMTGRIGGCSISFVVEAEDIYQLYIVFEQQGALVMQDGQ
CRVGLIGCESVSSQSCDYNMYSEIGGSKARKILKKAMGLGALGGGKKVERMADTIYYDVN
INPTEAFFSKALNGPLITDPMNYDLAISKFKIDTECVPVFIPEMDNTTYKVWLYYPVPEQ
DNNYMFFFDYQSFLDRINVAIEKTLLPPVDPERNVFFKVADGIELHVNANLYKYIGGFKC
LAVNVTYYVFKQQYSSLCNWNACKAILICSSSFPIKAEYYKEPDATDDRAFDKKILDVYY
PLTAGIRSTIIYDNQESNKIDMIGDLENFDIIIKWVDIYGNVYDLYLAPGSSVNIRLCFT
RKKIKEAPLSNNDIIKRLGGRTKILLYDEFNKYESLEDTLKPWDNVVFLTQEDFGHWMCI
KKNRKISFFDSYGFPDVQKKFVRKKFLEESEQKYNKLCEKASYTIEFSEYKYQKKAANIS
TCGQWCCLFIESGLLTDDFTYIDKDKLCVKLFYELLTTIIKDVLESSSNSKGAVSKKKYS
NVPETDFPEGPRPKERITMFIAGPQNCGKSYFIAEFLDEYKQFHPKPIYLLTGLDEDKHF
ARHIRKIDMDAEIGSLSLEELRNCLLIFDDTDRIPSKLMKKVYDLMGMALSTGRHQNIDV
IITNHEINDFLRTKPVLTECNYLVMFPQCSLKKQMDYCLDKVGINKRMKEMITTLSRSLV
IHKTYPFYAVMLDKIIML
>SRS476271_k119_132073
VTTVNVVDPRLIPDNPYPITKGPREIQPYRIPASGLSDSIITFNLTMLNRVYMDTFEVEY
VLEITMHPADITLWGFESWPLNKSMDQCRVNINGASCTSRPAYDVRPRERYDQETNCYAD
TVPCIKPRLSTTTPFAAVNTYPKQPFSIPNATAKIIATIREPIFVSPFNSKNPLFNITSL
DFTFTLNMIILSSVTIKEANICYDVLSLQPNISVPPVLMRPYIVRTPYVTDFPTNLTVTS
GVYTLGSVPTAIWIYVASFFKMYGTIEHVSITLGNTTQILNTSTPYELYRICKANGLQDD
FTAFYGAGSVLRLIPGTDLITPQLVPGSADQLNCQVSVNFKGSAYKALWLLFEYSGVIKI
SPGFAETDTMPVKDANVAIMSAAIAPSSISTGGNLKNIVKQISGYEEEGGDFCNEIYFRT
NFSSTNGKDIELPGLLDPATDVSLLLTKASIPSQLPPISDTNNVFSLSVEFTQEPYYYDN
RFNDINEILAYPIIHFEESSIRILFFSLCMSKENAEIFHNSFDFHFFNPISLTPFTSIII
YSQDLPINSQVQVTSSAQISTILDVFYPLLSENDVVVSTAGKNTKSLTQFRNFSFNIGYI
AKDGTLHNLLIPENANLSIQLTFMSNPTTDRQLSVASNGVPIYLYNKISRESPLNYMLNL
NPAMIVLIQPKSPSGHWVCVYRRYYFFSSYGRPDEENSFISPQDQIISGQKNNFISDGLR
YSGKKIHYNEFEYQKIGDKTATCGIWCVAFISNMNPTEFFHFVTLDPIAITDEGEVAYKE
PKSLMRIRKESGPLALGRATCFVAGCPGAGKSYFIARCLELFPEDQVMLFTALTEDGNFS
DLQIFKVKMVPELRKINLANLRKILVFDDFDCLPKGILSETQRILHDALANGRHEEIHVF
VSSHSLNDFLRTKYSIENSDYIVMFPRSTTFAQLVRLGMKIGLTQAQITEMRGERAVIVH
KTPPLYVIEGPSLKTI
>AUXO017923253_1
MVKTVQYLDPRIPQPDPYDYVIGPTQNQYYRIPASGFSQSSITFNLTTLDRAYLDTFEIE
LSATITFNLKDVSDWTFQSFPFNTCCEEARVNINGGAFFSQPMLYVRAKERYNQYEKSYQ
NICPVHRPRFDVSIRDVPALPRYGTSFLHADGKKLVVTIVWREPIFVSPFSSKTPLYNIT
SMDLSFSLNMIRVKSVHLDTACLCYQVMTIPPILNKPLTTLVPYRRFVPYITEYVGDTNM
SSGVYTFNEIPTAIWVFVAQNVSPDKLFAFLRKVNISMANTTQILATAKPADLYRIAKAN
GCEDSAESWLGAGSVLRLKPGVDIIVPDQLIPGAANNMVFQVEVDAVNSLYALWLLFEYV
GVAAISPGQCEISMNPLGSGEIMAVSMSATSELGGNAKGQLADIHGLGEPAGGNDWVMSE
RYFNTSIVNSDSEILELLDNPENSVQMLKMRISMENTPILVPYVNNLCAHHITLEFACLK
TFPQSCIPVPQDGRYWYKYNYSSLLPVGNEEMYTSMGRIPPPWDNFGSVDLYTTTNYNYL
ESPEEAITTFEWSPIQSIVLTLQGMNVNQEYQPQPGGSSVSTVIENYSLAQLRDLVSYDD
QPYSLSTDGQARSLRLAAHYITKDGRLHQIYIPPNGVFSLQLTFSFLETISPRSGDEMEE
ATNKVPVYTYSELCEMGEHGAMLKKSNDNIILLQPKNMNGHWISVRRKIYFFSTYGKPDN
EIAWMSEDDLRSSGQYLNIFRDGLRDKGWTIHYNDYPYQIEGDHTAVCGIYTAAFLNGKN
PDVFTERLWIVVKKKPIADTIGGDQAYITPSHSSMSLTSFAHLTGPNDRMTMFIAGAPGA
GKSYLAKQMINLLPPSDILLFTALEEDGNFEDLKELYKIKMSPELSKITLAEIRSTILLF
DDVDKIRDPIQNLTFAIMNDALANGRHHDIHVICTSHSANDYQKTKYTFENSNYVALFPG
VTPALQLYRMFDKLGLEKELCMKMMRKIRSIIVHKVVPMYMIFGDKIMLL
>IMG_VR_0171
MTSSYIEKVGVWDPRLVQEEPTFLVQKGALSNTVMPFQAISANSSQHTYQLQVPNLGVFT
ARDIRWRSGVYLQYQAFYAGIPDSLATGGGTTIPSVPPPPITNSYSTGLGGNATVAPTLN
TMAMPGKDFVLSMFPLQSLCTNMQISINDANVTTNGDTLKEVLLLSNVPSVRKLRTTPTR
FDVYANCRADAGDGTQNYPGAHNGNFSTFLDASEAQVSNGSWPVVFYAPAATTGDVYPIA
PANVTNANLTYGSQLVGSGTYTDPGNGQMVRYINGVPCWGLYTTDNNGVAQTITGTTGFT
VWLSFVVTEPIAVSPFLWRETSEMSSVGLFGCTNMQFTMNLQSPSTAAVSAANFNTAGAA
VAYPGVPYWKDSQVAFPGGANIIKASGVNTVISNVKIAGPSSATSGFANPTIYAQFLTPA
PGISVPLISSVPYTDFPRYFSNITQPLYTSSNNVGTTTFSSQTITLSSCPDIILVWVKPN
IVGSTTNIPYVPITRAAVTFDNFSNLCANFQQQHLYACTTAAGIDMPWLQWAGYANTKTD
VGIGGWGAPNMLCGGPLALRVGTDITLSPGLAPGCLGNYSTQITVDLDNSQGFFNQGGLF
PAQTFTMTIMPVSSGMFETCQGSSTIRRTILNTSDVISVTTANSITTAHLHRLVGGSHLL
GHTGNALGVGPFHNIRRGGAQSGGAGSGGGKRMHSMLM
>IMG_VR_0236
MSKIQKVAVTDARLIQDEPAYAVQKGALSISVAPFQAISASSSQMTFQVLVPSLNVFIDR
KIQLSTPLSYNAQLFYGGARGTGYKQIYTGTFNALSANATSLTTTAFFQAGAIVTKSTMD
ATLVAFILAAYQNGQPALLFGSGFAPNTFVTSATSSNDSIIILNFSPPLAAASAGEGFTM
CFPTNFDVPDVSMSQFTAGISIGADNGMALQTGGIAGSQSGWCSAVSGKDLAWTQFPVQS
SLVNMTATLNDCTVTTNGDTLREQLMLTSTQENLKQRTTPTNADTFAWGRDDVQNNSGNF
STYSVTNNFGDIPNGSWPSVWSSNATCSTTLTSASGYAPTSGTAAQWPFLAAGKAYAFVP
STVQGGEAGKGGIGFYIATASTSVKLPAGFTSGQNVLVPFFNYQPVWTTNFPGGDLYGAA
SGANGGGTANAFTVNGTTLTLNVAVPPMCMLGARLYDALAGNYSVAAPPQSAANTVNTSA
NGCFAIVTGLIAGTVTGGVARGYGGLGQIGSQYQLTFTQTLAGVTTLVAPASGPQSIYAL
QGGCPVQLPLPVYGTISVTEPMVISPLIWADSAEFQTVGLYGMTNMQFVMNFSTLGTTRA
VASTAVVLSGALAKANATMPYWLDDLTQPNPNTGNVLRSSNVRSVLSDLTFASTGNSNGP
WYGGDNTILTTAANAPTLFTTFLTPGVDVQLPDVSTVPYVEFPRYFYSTGITSIATGDNT
VLSQTISLTSIPDMVMVYVKPATRGPSQLDQYIPINRVSVTFDNFSNLCSSFQQVHLYEC
AVAAGLDMDWQQWRGFTQAQYPSGVLGPCNFDTNPPYAYTGQSQYTQTSGGPILLRMGQD
ITLQPGLAPGCLGNYSFQIQVTLDNRRGYFSYTPSTASPVITIIAINSGFFETMRGQSAI
RKTILSMADVAAATSDSGVSKTHLNRMVGRGHYMSGGSSMLHRGLSWMKKAHEVNARHGL
TNLARTYGGEAGSRIADMAESAMSHGAAAHDSLYGGGKRHRGSGL
>IMG_VR_0562
MAEIEKIAVYDARIIQDPPKYAVQKGALSVSTSQFQANAANANQLSFQVLVPSLNVFTDR
KIELNASAYCYAEAVPAQQVSRYEATTDVPAGRYIDPPRSEANQYIAQDTPIVATFPPDG
SSFIGEGNTACVLPANSWSGLGEFTSTNSTNITPTPVTTAPESIKAFPISITLTSQAGGP
LESPPLFSTDLLKFNNIFAPFTGKSISGQFTVSYSFLAQISYLASAQSEQTTPNQFRFEI
WSVTGTSAIATSDTYQTSSQSISQTGDVGVVNINFTGSGNALFSLTNNSTIQDVGELQIK
IKWTIPVYNNGQTGDASMLIFSDTGTSWVVSGIALVSDTVVVDTPYRNWYQSIGLPSDLS
LGMFPVQSLATSMTATINDCSVSVSGDVLHEQLLLSQTRDSLMQRTCPSKYDVYSWTADD
VRSGNGAIRSYDEAKDSDIPNGSYPIQFVHPQTGLPFQQFDAYRYTNSAGQVVTVPVLNF
RPVFIPYNSNLVGELIPSPSLTDPAQTTWVIQPTDCTKPVPVMFRFTTTEPLCLSPFLWQ
DSKQMTEVGLYGITNMTVNMTLSAPGAVVGYDTGSSVQQSRPRGRLYMDKLNNANGSYGY
MTRQSGINALFGAMRLQPPANNAGNQTGPWVTPPRLLCTFLTPPPEITLPLVSSVPYVEF
PRYTSTGSVTFTTGGTAQVQSNTVTLSSIPDLLVVFVKPAFRGQTQGDTYIPITNIGVTF
DNYANLCSNYSQEDLYACSVAGGLDMDFNQFRGFARNRFPTAVPKSSSIEGSKFDTYTAS
SANVQLTGSPIVLRMGQDIPLSSGLAPGTLGNYSVQVSVTLDNSNGFFSYLGQIPNSNNV
TVTIMGVNSGFFESVRGSSAIRKTILNTTDVEAASTSSSVTSSQLVRLVGGASGMHTSSR
LTTSLGMPQFKPAMSEEPRRKMARMSGSMIP
>IMG_VR_0560
MSTITKVAVYDSRLIQDEPVYAVQKGALSVSVAPFQAISANSSQMTFQVLVPSLNVFVDR
KIQLSATLNFTAQLFYSGPRGQSINGQVSGAWGGTATIKGTLLVLSAMPTNINGVSLVSL
PYGTKLYSSNAAYTVAPGTFITSVIGPIVYTVNIPQTWGAAGGSTGMQFLTPAQFDVPDV
STSVQQQVASDGGLVGANASDFFQPLGYATAVSAKDLALVSFPIQSALTNMTATLNDCTV
TTNGDTLREQIMLTSSQETLKQRTCPTSQDVYSWGRDDTMNGSGNFSSYSVVNGYGDIPN
GAFPIQWSSDASQNSALGATTATYSAGAAGAYPFLPPGSVYSFGLSNGPSNVAVQGGCGF
YIATQASNVTGATKNNVVVPFVNGQPVWTTGFPGGDLISAFNSYTTPITVVSATERFDPP
AGFQVLTSTSITLLTTVPPYSMIGARIYRSGAVPGTAVTPVGFVSHLLSGALGLPGSQYN
ICCATPLTIATVGGDAAANLNSSYQLQAGFQGIYGPMPVFGAVSVVEPLVISPLIWADSA
EFQSVGLYGMTNMQFVMNFGALGSCFAALNGIPNLAEITSDGTATIPFWVDDLTKNTNNT
GNILRSSNIHTVISDLAFSSSTNQYGPWTSPTLFVEFLTPGPDVTLPLVSTVPYVEFPRY
QTTTTVAGLSKDTSINTNTISLTSIPDMIMMYVKPGTKGPSQLDGYIPLQGVSVTFDNFS
NLCSGFQQFNLYESAVAAGLDMDWHQWRGYTQAAYPSLARTTAGSALVTTRPLYKMTGVT
QLSGGPVLLRMGQDITLSPGLAPGCLGNYSFQAQLRISNPWGFYDYVSSIQTTVIAINTG
FFETVRGQSAIRKTILNSADVEAAGSDVGITKTHLSRMIGRGGRSSMHGSNTAVGLAHAA
SKALRRIAKEATGPAFGGRPGAMLEAGVKRARSSGLL
>IMG_VR_0603 
MAEIEKIAVYDARIIQDPPKYAVQKGALSVSTSSFQANAANSSQLSFQVLVPSLNVFTDR
KIELNSSAFVYAEAVPSQNIINAPAQTFPFTVAAGKYVAPITDAIADCYRQQDTVTCPTF
KPDGSAPSGGNTALIVPSNAWPGLVESSTPSLPLPSDAGTLFQLPFTQQTNPQGAIYYTG
PSWKVFPSTSPLAVIDPDCIYTTAALANPFLAANVTDISGVLNLDYNLIGRIDAVTSGAD
YSMWLLLELIDPVAGTSFGSCRTAVFTNLPFGTGASDITAASSVGTGSFPIVNGSALATC
ATVAIRSTMYGTGFSIPNPPGLFKLYLPSNPFLALGPVLGNAGAGSFLLRGSDSLTSSLS
TTYRNYYQSIGAPTDLSLGMFPVQSLATSVTVTINDCSVSIQGDVLREQLLLSQTRDSLM
QRTCPSKFDMYAWTQDDAKTYNGVTAGFDGARDSDIPNGSYPIRFVHPTTGAFLNQYDAY
TVNGIVVPIINWTPAFIPLNSNLIGQTLVTSSMGTWTITPTAADVPLPIMYRFQTTEPLC
VSPFLWQDSKQMTEVGLYGITNMTVNMTLGNPGAIQGYSTRSSTSPLSVGQIGRLYADKL
DNSYGSYQYMTRQSGINALYGNVRLQPPTNNAGNQTGPWTTPPRLLCTFLTPPPEITLPL
VSSVPYVEFPRYNSTSSATWSSTGTVQVSSNTVTLSSIPDLLVVWARPAFRGQTQSDTYI
PISNIGVTFDNYANLCSNYSQEDLYACAVAGGLDMDWNQFRGYARERFSTLTPVSSGALG
SGVYDTFQGNSPNVQLTGSPIVLRMGQDVPLSSGLAPGTLGNYSVQVNVTLDNSNGFFNY
LGGLSASNNVIITIMGVNSGFFESVRGSSAIRKTILNTNDVEAASTSSSVTSSQLVRLVG
GASGMHTSSRLTTSLGMPQFKPAMGDEPRMRKMARMSGSMIPQ
>IMG_VR_0679
MTSSYIEKVGVWDPRLVQEEPTFLVQKGALSNTVMPFQAISANSSQHTYQLQVPNLGVFT
SRDIRWRSGVYLRFNAKYSGVPDAVNGQTVPSVPYPVWQNGVAGAPPLAGTTTGFGSTAS
LSYIGLNTMVLPGKDICLSMFPLGSLCTNMQISVNDANVTTNGDTLREVLLLSNVPSVRK
VRTTPTRFDVYANCRADSGDGTAAYPGSHNGNFATFLDASEAQIPNGAWPVVFYNPSTSP
TIPDGGAGSGVTVALQGGTGAFPAVPAGGVLVGNGVYTDPLNGQTVRYMNGIPCWGLYAV
DQNPINTAAPLAGVGVAQTITGTSGFVVQMQYLVTEPIPVSPFLWRETSEMSSVGLFGCT
NMQFTMNLQSPSTASTTARLVGGVPTAAASTPYWYDATVAYPGGANIIKCSGVNTVIDSV
AITPPQGSSSTYNGFVNPTIFAQFLTPAPGISVPLISSVPYTDFPRYFSNITAPLSNGGT
TTFSSQTITLSSCPDIILVWVKPNIVGSTRNIPYVPITRASVTFDNFSNLCSNFQQQHLY
ACTTAAGIDMPWLQWAGYAGVSTETSNGGYGASSMLCGGPLALRVGTDVTLSPGLAPGCL
GNYSTQITVDLDNTNGFFNTGASPGLFPAQTYTMTIMPVSSGMFETCQGSSTIRRTILNT
SDVISVTTANSITTAHLHRLVGGSHMLGHCGTALGIGNFHHMAKRYGAGGSGGGMSAGGK
RGHDMMIESGLR
>IMG_VR_0769
MSTIEKIAVYDARIIQEAPKYAVQKGALAVSVAPFNALAASASQHTYQVLVPSLNVFVDR
KIDLAASATVYMDAVPSQYSTIAKSYTIPAGNFITADGVFPPSDGKAPGATVILGATLNG
ITDAGGASVDPNILVANTSLVLSNVLFATMAHSSGGASGATTVTLTATSGLGFVKLNSFI
QANPGVIRMIGTGAVSPGIVVNSISAGGVVTLATATTANAANNYTFIAATAPTLKIQRVE
YVSTVVRLYLPPFAGLTSGDSFSASLTNTTGVITCDADYIATPTLLSKQDLVTQAQEVIG
AGNVRGFGVNSGYQLPRGAFPGCTGATDTNWYQPIGTPADLSLCMFPIQSLCTNFTASIN
DCTVTTNGDTLKEQLLFSQTRASLMQRTTTSKFDVFAWASDDVQNNCGNSQTYSNTKDSD
IPNGAWTLKFVNPSTGAALNRFDFYPSSVTGQYVTVIDYKPVFIPYGSSLVGKVITSGGS
NYTIVPSPMASIPVMFSFTSQEPLCLSPFLWQDAKEMTEVGLYGCTNMSLTFNMQSAGPT
IGYDTLTVVQGKRYFVDKLSTIYPSHAALVRSSGTHALYGNVRLQSPVGNAGTSFGPFTN
PKLYVTFLTPPPDVTLPLVSTVPYMEFPRYFSPGTLTANSKSITLQSNTITLSSIPDVLA
IFVKPTVRGQTQNESYVPILQAGVTFDNYSNLCSNFSQEDLYCCSIAAGLDMDWQQWRGY
TTAASPTLIPKSSNNNSVFDLRDTSSVTQLTGGPLLLRMGQDVPLSAGLAPGTLGNYSVQ
VTLQVDNTYGFFDHVPVCATGSNCNIIIMALNSGFFETIRGQSAIRKTILNSVDVESASV
QSGITTSQLRRLVGGNAAQSQPSSQITNADVEVEKAPMGRDEMKMAAGRGG
>IMG_VR_0765
MSTISKVAVYDARLMQEEPAYAVQKGALSVSVAPFQAISANQSQMTFQILVPSLNVFVDR
KISLSTSLSFTAQLFYSGPRGLTVRQYANTAYAALPSLVDPGWAGNTLTINTTFLDRNGA
AYTLPPGVQLYKIGQITANANNYTPIGRVVEAVSDTVYKVDTYNFKTFVAGEKLTYFIDA
RWDAPSVDMSVSLAQDAGFSGASTQAFIPAGYATAVSAKDLALVPFPVQSALSNMTATMN
DCTVTTNGDTLREQIILTSSHETLKQRTTPSKMDTYSWGRDDANNESGNFSSYSAANGYG
DIPNGAWPISWYLPDGVTPLRRVVAPSGGIGAVQSAYPFLDVGSSANFNFAAEDVGSNLA
NAGCGWYIAQCASGVENSGNGLLTVVPFVNGQPVWTTAFPGGDLQGVGVNGNGPYTGAGV
APAAVAPAPDGGTPLLQFYISVVNGKNILTLGCDVPPYSMIGARLYDAFNINFASLDPIT
PLGFVCGIVSGSLGRVGSQYLLLTPGGNAVPAVANGLALQAGFKACSNVMPVYGAIETVE
PLVISPLIWADSAEFQSVGLYGMTNMQFILNFSVLSTTSAAKNFNSFADGSDLAVLPFWV
DDLNKQTNFTGNILRSSSIRTIISDMKFSSPASSQFGPWSLSSPTLFVNFLTPGPDVTLP
LVSTVPYVEFPRYVSTRDVDFTGDRVIATNTISLTSIPDMVMLYIKPATQGPSQLNGYIP
IENVNVTFDNFSNLCAGFKQFNLYESAVAAGLDMDWHQWRGYTQGNYPSLARASGSIEAG
VAFSMRQPGVTQLSGGPILLRMGTDITLSPGLAPGCLGNYSFQANLTVANSYGFYDWVRR
ATVYIVAINTGFFETVRGQSAIRKTILNSADVEAASPETGMTKTDLHRLVGRGTQGCRGM
STMLGGALRRTAISHLMGSKRMLGGGGYGRSMGSAMMGGPGGKRMMPGGGSGL
>IMG_VR_1008
MSKIQKIAVTDARLMQDEPAYAVQKGALSVSVAPFQAIAASSSQMTFQVLVPSLNVFIDR
KIVLATPLSFNASVFYSGPRGPSYRVIYACASNAGTNVQGSSGFTTSAFATLGLNLTVAA
TQATTKTAIDAQIASGQPPLIFGAGFAPGTQLLTFTTTGADGAVAITFTPPLQAAIIASN
PFLIASYVLFDVPDAQIGSSQGAGVSQGTDLGQSLSSGGIPGALAGWCSAVSGKDLALTQ
FPIQSCLTNMTATLNDCTVTTNGDTLREELMLTSQRDTLKQRTTPTNADVFSWGRDDAQN
GAGNFSTYSVSNGYGDVPNGAWPLAWSSDKACSAQLTVSKDILAKGNGTAAIWPFLDVGK
VFSFVPASAASGSAQGGGIGFYIASYSTGVTLPTSPAYATASALVPFLNYQPVWTTGFPG
GDLLGGLSGSNAAFTSMSGANSFTVSLSGATAGTLTLLVSAPPMSMIGARLYDALAGNYS
TAVAPAIGASANTASTGVIAICSSLISGALGAPGSVYGLTNSLNATTNSVFAITAVNPVA
VSGSVLALSGGWPAGVPMPVFGTLSCAEALIISPLIWADSAEFASVGLYGMTNMQFVLNF
SALGSTAAVMNPSVVTSGSFIGNSSKQTASLSLFIDDLTKANPNTGNILRSSNIRSVISD
VKYAATTSSAGPWSGGPPSIATVSNNVPTLYTTFLTPGVDVPLPEVSTVPYVEFPRYFFS
TGQLLQSSNPTISSQTISLTSIPDMVMIYVKPDTRGPSQLDQYVPISKLSVTFDNFSNLC
SSFQQINLYESAVAAGLDMDWHQWRGFTQAQYPSGVLPLTAAASAGTYVQQSPFTQLSGG
PVILRMGTDITLQPGLAPGCLGNYSFQVNVTVDNTRGYHSYLRNPVITVIAINTGFFETM
RGQSAIRKTILQMADVAAATSESGMSKTHLSRLVGRGFFSSASNLVNKGLSAVKKAKEIN
DQYGITNLARTYGGTAGASLADMADSALNKGSAAHDSLYGHQTGKRHRGSGL
>IMG_VR_1254
MQRSFLHRAIYDARLIQTPPVYGVQKGALSVSTAPFNALAASNSQHTYQILVPSLNVFVD
RKIVWESGVFLQSLVFPTLPCDPKDGAYSPALPLTPSSASYSAPPCFGGSASIDVLLQAN
PETEMYRRTLPANSFPSSGAQPAFPRTEGDYYEIAQPGTNFNLCPFPLQSLCNSMTCSIN
DCSVTTNGDTLQEQILLTNTRDTQRIRTTPSKFDQYAWTLDDYQSQNGNMSTFNFQRPAV
GETPTGAWPITFYNPNDGTRLIDDVNNVGAYLDPNSRCPVYFMNGRPIVIPGGILAGIFI
QGTPSSFSAGTPDSLGTGTATITIALNEQQQACLVPGSHFTITTLTGSYAAWNGYYTIEN
VNHMATTSAISFKYGRVAFAYNNSVQFVSRATVSASLPASIVITSDRLPSNDSALSFQPV
TCISKLLGQILPNGIQIMPTPMNVPMTLSFLYNVAEPMVMSPFIYQDALEFSNVGLYGCT
NIQFTMNIQAPSPNCQAIQQGSWPTQIAPFSVVRTNCDYPSGGNVLRTTGCVGAFTAVSL
TPPAGIVSTTGAFQNPRMVVQFLTPGPDVSLPLISNVPYMEFPRYTNTYLVADPRAASLN
IQSQTITLSSIPDFIMVYVKSRTRCQLQNETYVPVQRVAVTFDNFSNLCSNMTQYELYTC
SVAAGLDMDYQTWRGYANASGLRLTNGSVNAAVSGAASGRSLRGDGFQTVIASFSSGSVS
VSLASGAYTYVFTGVQYNNPYANAPAAGTTIFLNGFGGSLSSLNGTQIVSSTGAGTITFS
CTTPPVAIVGGAITGTATGTSPAPVTGTISLPATLAYGTSWSGGTISVLTSVSPGFQGNV
CPVSSGSYNLGGSKVPYELSSGTSNLWPATTGLYNVAGQNKLVPRSTTQLTGGPLMLRMG
QDVSLSPGLAPGTLGNFSIQLNLTLDNSQHFFDAYSSYQLTIIAVNSGYFETVRGQSAVR
KTILNMADVESASVATGVTTSQLRRLVGGARGLTLSAMGPYMGSRTTSSDSNKRPRQYTG
GSGL
>IMG_VR_1275
MSTISKIAVYDARLQQDEPAYAVQKGALSVSVAPFQAISANASQMTFQVLVPSLNVFVDR
KIQLSSTLYFSSNLYYAGPRNISLKQCTASGVTGAIATASGLSTLTIGTAPSTAVVVGAK
VSFSGSTPGLYVQTVTDATHFVLSAPQATIASAANTVTIENPLNWDVVDPAMGVQAQLTT
DIGFMNANQSQTFQQLGYCTAVSAKDLAYCAFPVQSALTNMTATLNDCTVTTNGDTLREQ
LLLTQTPENTKQRTTPSNMDSFAWGRDDVFNGSGNFSSYSTVNGYGDIPNGAYPTTWFAD
DKQTSALSKVKSAVIAKTSTSYPFLDTGVTGNFMPGAAAGVSGGNISTQSGVGWYVAKQS
TGQVTQLAAAYGTDTSGTVIVPFVNNQPVWTTGFPGGDLICKSNSVATTFFSPGFTLDVN
DSATYAVLTLLQTVPPYCMIAARLYTTNGTVAGRAPSVLGWVSSLKSGSLGQVGSKYTII
AGTAFTSVTAVTLSLSAGWQAPLGPLPVYGALQTVEPLVLSPLIWADSAEFQTVGLYGMT
NMQFVLNFASLGTCFAAQNGLISVTEPTTATLPMWVDDMTRLNTNTGNILRSSNVRTVLS
DLAFSASSQAGTGPWGNPTLYVGFLTPGPDITLPLVSTVPYVEFPRYVKTDSVQTFGSSQ
VFSTNTISLTSIPDMIMVYVKPGTKGPSSLDTYIPISNCTVTFDNFSNLCSGFQQFNLYE
SAVAAGLPMDWHHWRGYTQAAYPSLARSSGSPNSQAITQQAQYTQTGFTQLSGGPILLRM
GHDVTLSPGLAPGCLGNYSIQINLTASNPYGYFDSVTSTTTTLIAINTGFFETVRGQSAI
RKTILNSADVEAATPEGGMTKTHLNRMVGRGNWLSAASTGIGKAVSLANKANEINKKYDI
SGKAAAMGVPGAALAGRALSYAPQAQQLASQFGMGGGKRPRSGLV
>IMG_VR_1276
MTTSFIEKVGVWDPRLVQEDPTFLVQKGALSNTVMPFQAISANPAQHTYQLQVPNLGVFV
DREIRWQSGVYLTMNTYYAGPTAGGQGTSPPPLAGTPAYNGNQVAAVPNPPNMVWRNTIT
VANRVPTVVLGAPNASVFTGAQSTGNWSSTLPSMMDPGSDMSLSMFPLSNLVSNMQVSIN
DANVTTNGDVLREMLQLANPTQVRKIRTTPSRWEKYQSCRADSGDGTSLYPGARNGNFRD
YTYETDGDIPNGSWPITFYNPSTVQSIPDLVQGQSYAFVLAGAGVQTYAAVQPGAELKGS
GLYLDPNGFYVRYHDGVPCWGYYQSDLALYGGTVPPPDLVVVAPAVNTYFGKPLGMPIDC
GSGGGTATPYTLIMSFTVMEPIVVSPFLWRETLEMSSVGLFGCTNMQFTMNMQTPSSAAV
TKTAAVPGPGQSYWKDLQVPYPNSGQIIKVSGVNTVISNVSIAGPSASTTPGFINPRIYA
QFLTPAPGISVPLISSVPYTDFPRYFSNYGSALGTTSNVFQSQTITLSSCPDILLVWVKP
NLIGSTTNIPYVPITSARVTFDNFSNLCSNFTQQHLYTCTQAAGIDISWLEFSGYANNAG
VGNTAALVGCPLALRMGTDVTLSPGLAPGCLGNYSTQITVDLDNSKGYFSTGGLFPATSF
TMTIMPVSSGMFETCQGSSTIRRTILNTSDVISVTSTNSLTTAHLHRLVGGAMNTGNSMV
DGMIKMATKHSPQIQQGMRAAKRMYDMMG
>IMG_VR_1283 
MSKIQKIAITDARLMQDEPAYAVQKGALSVSVAPFAAIAASSSQMTFQILVPSLNVFIDR
KIVLATPLSFTANVFWGGPRGASYRTVYVCVSTGTVATNVNTFSTSKISTAGIALQTGPT
LTLGLAAAAITAQIAAGQPPQVLGAGFAPGTVLTVFTDSGTNDIAAITFEPPTQAALAAT
APFLIVASTLFDVPEPQMSASQGAGISQGLDLGQSISYGGLPSGISGWCSAVSGKDLALT
QFPIQSCLNSMTATLNDCTVTTNGDTLREQLMLTSSRDTLKQRTTPTNADVFSWGRDDVQ
NGAGNFSTYSTANGYGDVPNGAWPIAWSINPTCATQLAATATTSVTAPGVGTAASWPFLA
AGVVSNFLPVTSVAGSAASGGIGFYIAAVSTSVTVPTTPAYTATNVLVPFLNYQPVWTTG
FPGGDLLGSTNAANTLYTGATGANQFIVTAGATATLKLNIAVPPMSMIGARLYDALAGNY
LTSVAPNAPATANTSSTGVFAIVTSLVTGGLGQPGSVYGLTYSTTSTTGASTTIALQSAV
SPSGHVLGLSGGCPAGYPLPVYGTIACAEPLIISPLIWADSAEFQSVGLYGMTNMQFVLN
FSALGSTYAALNPSVVTTGTITGNTSKAVACLPLYIDDLTKQNPNTGNILRSSNVRSVVS
DVKYAAASGTSGPWAGGPASIATVSGTNPTLYTTFLTPGVDVPLPEVSTVPYVEFPRYFY
TTGQLLTSTAPTINSQTISLTSIPDMVMIFVKPNTRGPSQLDQYMPIKSLSVTFDNFSNL
CSSFQQVNLYESAVAAGLDMDWHQWRGFTQAQWPSGVLPSTAATTAATYSQQSPFTQLSG
GPILLRMGTDITLQPGLAPGCLGNYSFQVNCTIDNSKGYYSYVSNPVITVIAINTGFFET
MRGQSAIRKTILQMADVAAATSDSGMSKTHLNRMVGRGFSFGSASNLVNRGLAAVKKAKD
INDQYGLTNLARTYGGKTGASMADMADSAMSAGAQAHDSLYGHGKRHRGSGL
>IMG_VR_1289
MSKIQKVAITDARLMQEEPAYAVQKGALSVSVAPFSAIAASSSQMTFQVLVPSLNVFIDR
KILLATPLSFNANVYFGGARGASYRTIYVAVLPAAALTAGANTFLTTGFSTNGVALAVAT
TMATAISDWTAQILAGQPPVLIGPSFAPGTTLLSATAGAGAGQVTLVFNPGVAAPTFASG
MFILAAYSLFDVPDPQCSVSQASGPQYGLDMGQSLSVGGLPGGQSGWCSAVSGKDLALTQ
FPIQSCLSTMTATLNDCTVTTNGDTLREQLLLTSTRENLKQRTTPTNADVFSWGRDDVQN
GAGNFSTYSTANGYGDIANGAWPIAWSINPTCATQLQSTAVTEVQAPGLGTAASWPFLPA
GTVKNFFQTTALGAGNSTNGGVGFYIAAVANEGVTVPTTPAYTATNVLVPFLNYQPVWTT
GFPGGDLLGGFAGTNLALTTGTHGQFTVVTGATATLTLQVNVPPMSMVGARLYDALAGNF
LTTVPPSGTAAANTASTGVIAIVTSLVRGALGQAGSVYGLTYSTTATTTITTVSAVNPAG
NVMALSGGCPVGYALPVYGTISCAEALVISPLIWADSAEFQTVGLYGMTNMQFVLNFSPL
GTTKAALSPSVVTTGTLSGNDSRSKSSLPLWIDDLTVQNPNTGNILRSSNVRSVVSSVKY
AAASGTSGPWAAGPASINTTTATSPTLFATFLTPGVDVPLPEVSTVPYVEFPRYFYTTGQ
SLGSSAPTIYSQTISLTSIPDMVMVYVKPNTRGPSQLDQYLPIKSLSITFDNFSNLCSSF
QQVNLYESAVAAGLDMDWHQWRGFTQAQYNSGVLGAASATSAVGYTKQSPFTQLSGGPIL
LRMGQDITLQPGLAPGCLGNYSFQITCTIDNSKGYYDYVNNPVITVVAINTGFFETMRGQ
SAIRKTILQMADVAAATSDSGMSKTSLNRMIGRGSGGSMFSGASNLVSRGLAGLRQAKKI
NDEYGLTNLARTYGGTTGSQLADAADMAMNTGSKIDSLYGNGKRHRSSGIM
>IMG_VR_1295
MSTISKIAVYDPRLQQDEPAYAVQKGALSVSVAPFQAISANSSQMTFQVLVPSLNVFVDR
KLQLSATLNFTAQLFYGGPRSLALKKYTSIATSSIASATLTCSGYAGTVLSVGTRVFGGT
VKPGTVIVAVVTDPTVYTVNISQVSASTTLVFETPLNYDVPEPSMGVQQVQDIGFMNANG
DESYMQNGYCTAVSSKDLAYCSFPLQSALTNMTATLNDCTVTTNGDTLREQLLLTMTPEN
IKQRTTPTNIDTFAWGRDDVFNGSGNFSSYSVVNALGDLPNGAYPTTWFSDITQSAPLAS
VASTPIKVGTTSSFPFLPPPTTGANLVGSFGLETSTGGYAAGSAGVGWYIATPSTEVNLG
TVPQYSQVIVPFVNNQPVWTTGFPGGDLICLGNTNTTQAGFSLTAGASPVLTLLQDVPPY
CMIAARLYTVNAGAAGTPPPVLGWVSSLLSGSLGQNGSTYSVVSPAAGVTGPTAVCLSAG
WQVENGPMPVFGAVSVVEPLVISPLVWADSAEFQTVGLYGMTNMQFVLNFSTLGTVFAAL
NAGASITVAAKSTPPYWVDDLTRPTTNTGNILRSSNVRTVISDLKFGQSSNQYGPWGKPT
LYCGFLTPGPDITLPLVSTVPYVEFPRYVKTDTWSGFSGSQTVSTNTISLTSIPDMIMLY
VKPATKGPSQLDTYIPIQTVAVTFDNFSNLCSGFQQFNLYESAVAAGMPMDWHQWRGYTQ
AAYPSVARVTANNKALTEVATYRQTGATQLSGGPILLRMGHDITLSPGLAPGCLGNYSIQ
INAQTSNPYGYFDSITSTTITLVAINTGFFETVRGQSAIRKTILNSADVEAATPEEGVTK
THLNRMVGRGNFLSGASTAVMKGLSLANKANDLNKKYNLSGIAEKAGIPGAAMAGRALSY
APQAQQIAGQFMGSGKRPRSGLV
>IMG_VR_1331
MSTISKVAVYDARLIQEEPAYAVTKGALSVSVAPFSAIAANASQMTFQVLVPSLNVFVDR
KIQLSTALTFSAQLYYSGPRSASTSLFGPPPANFGLSTCTIVGNLLTTPNGAGYPIGTKI
YSVVSGTAAAGGALAAPGTAIQSLVQPAVLGLGSQVITGTATGSLVVSSVYTSAAVTGLP
TIFPGTMIVASLGVVGINSLYLVNYAQDFFATNMTALAAGGNAGTAGVQPAPFAYSYPLN
YDVPDPSMSIDQSPTQDVGFMNLTDSEFYEQRGYATAVGPKDLSWCAFPVQSCLANMTAT
MNDCTVTTNGDTLKEQLMLTSLRDNNRQRTTPCKLDTYAWGRDDCQNESGNFSSYSITNN
SNGETPNGAFPTTWYADAGFTRPLSSVAGTATGNGASGVYPFNLEGQAFSFNLEGASVSN
NIASSYAGVGWYVAKTNTTGISNVQPGLTIVPFVNNRPVWTCGFPGGDLVQSGATYISPA
STLNQGGFLAGGFQYVGASNQLTLLQNVPPMCMVGARLYSINPAISGAAGGTPPTTLGVV
TSITSGALGQIGSVYLVTTPGGANIQTTAPTGLCLSAGWQVSLGPMPVFGQVSVVEPLVI
SPLVWADSAEFQVVGLYGMTNMQFVLNFAAISSTFAAQNSGVGISDSRLRTAPYWTDDLT
KVNTYLGNPLRSSGVRTTLSNLAYGAPSISQYGPWTTPTMYVNFLTPGPDVTLPLVSSVP
YVEFPRYALSRTGVSLVGTQTVPTNTISLTSIPDMVMLYVKPGTRGPTQLDTYIPISSCQ
ITFDNFSNLCSSFQQFSLYESAIAAGMEMDWHQWRGYTQAAYPSLALVSTPGAGTLKFKQ
TGVTQLSGGPLILRMGIDITLSPGLAPGCLGNYSFQANVNTSNPYGFFDYLTSYTITLIA
INTGFFETVRGQSAIRKTILNSADVEASSPETGMTKTDLHRMVGRGGHGFISGSTGMGKA
MRMARMHGRHGSRPTNMGGLLGGPGGKRMRDGGGGSGIV
>IMG_VR_1361
MSTISKVAVYDARLQQEEPAYAVQKGALSVSVAPFQAISANSSQMTFQVLVPSLNVFVDR
KLQLSTGLFFTANLFYGGPRSLSSKGYILGAASALGQTDVIGETLSITNAVTINNGAATT
STLPVGTRLYQTVTGKAVPPNTFITGAFSSTVYSVNNTFEYSTASGIGLELPMSFDVPDP
LFGVNEQVVGDLGYSNAYQGEKFLQPGFCTAVSAKDLSLVSFPVQSSLSNMTATLNDCTV
TTNGDTLREQILLTMARENTKQRTCPTNTDVFSWGRDDALNGSGNFSSYSVVDAYGDIPN
GAYPIQYYADASQALVLTGPATKITPLKVLTIGGASTAGTSRTDTNGTLPDYPFLPSGGA
VYSFGLDTNPNIEGPSSCGFYIATPSTQVSGAVISPVVVPFVNGQPVWTTGFPGGDLISI
DNTYTTPALTGASPDPGFALTKVATGAAPATTTPRIFSIGDSVVITLLRDVPPYCMIGAR
LYATGNSSTYNGGGSLVAGAQPKTLAFVSSLFSGALGQKGSQYNIVTGSALFLDSNATPL
AIGGNFSLSAGFKIFGPMPVFGGLQVTEPLVISPLIWADSAEFQSVGLYGMTNMQFVLNF
AVLGTCFAQQNAAVTSLASNIYTTIPYWIDDLTRPTNNTGNILRSSNIRSVISDLAFGQS
TNQLGPWVKPTLFVGFLTPGPDITLPLVSTVPYVEFPRYVTTVQPQGTFAGAQVVQTNTI
SLTSIPDMVMLYVKPATKGPSQLDQYIPIQNVTVTFDNFSNLCSGFQQFNLYESAVAAGL
DMDWHQWRGYTQAAYPSLARVTSNSAVLTAAAPVKYRQTGVTQLSGGPILLRMGHDITLS
PGLAPGCLGNYSIQANLTTSNAFGFYDSLQAVTITLIAINTGFFETVRGQSAIRKTILNS
ADVEAATPEEGMTKTHLNRMVGRGGMGHAMGTHVMKAISVARKAHKAAKRFASMMPSGSN
AASAMDMGSSGKRMRTSGL
