# Supplementary material for: Virophages Found in Viromes from Lake Baikal
Source: Biomolecules. 2023 Dec 11;13(12):1773. doi: 10.3390/biom13121773 (PMC10741620; doi:10.3390/biom13121773)
Supplement: Supplementary file 1 [file biomolecules-13-01773-s001.zip › TableS1.xlsx]

## Sheet: 1
query	taxid	accession	title	evalue	querycov	ident
BVP1_NODE_503__ORF7 MCP1	2704064	QIG59351	putative major capsid protein [Dishui Lake virophage 2]	0	95.5	54.51
BVP1_NODE_1371_ORF1 MCP11	2704066	QIG59376	putative major capsid protein [Dishui Lake virophage 3]	8.59231e-68	96.26	31.91
BVP1_NODE_248_ORF4 MCP12	2704064	QIG59351	putative major capsid protein [Dishui Lake virophage 2]	0	99.83	80.37
BVP1_NODE_564_ORF8 MCP13	2704067	QIG59393	putative major capsid protein [Dishui Lake virophage 6]	0	99.67	72.89
BVP1_NODE_354_ORF5 MCP14	2704064	QIG59351	putative major capsid protein [Dishui Lake virophage 2]	0	99.51	52.22
BVP1_NODE_407_ORF5 MCP15	2704065	QIG59368	putative major capsid protein [Dishui Lake virophage 4]	0	99.68	74.88
BVP1_NODE_7287_ORF2 MCP17	2704065	QIG59368	putative major capsid protein [Dishui Lake virophage 4]	0	99.82	76.78
BVP1_NODE_87_ORF5 MCP18	1739971	ALN97666	putative major capsid protein [Dishui lake virophage 1]	0	91.51	57.7
BVP1_NODE_136_ORF10 MCP19	2704065	QIG59368	putative major capsid protein [Dishui Lake virophage 4]	2.53451e-178	99.01	47.94
BVP1_NODE_8945_ORF1 MCP20	1557035	YP_009177692	MAG: putative major capsid protein [Yellowstone Lake virophage 7]	4.75755e-107	99.64	36.77
BVP1_NODE_67_ORF19 MCP21	2921312	ULY68431	major capsid protein [Chlorella virophage]	0	90.52	59.96
BVP1_NODE_372_ORF5 MCP2	1557035	YP_009177692	MAG: putative major capsid protein [Yellowstone Lake virophage 7]	5.22797e-39	96.91	27.64
BVP1_NODE_322_ORF8 MCP22	1557035	YP_009177692	MAG: putative major capsid protein [Yellowstone Lake virophage 7]	1.85706e-39	91.45	27.14
BVP1_NODE_2933_ORF1 MCP23	1516115	AIF72183	MAG: putative major capsid protein [Qinghai Lake virophage]	8.1574e-155	92.17	48.33
BVP1_NODE_139_ORF3 MCP24	2704066	QIG59376	putative major capsid protein [Dishui Lake virophage 3]	0	99.82	79.23
BVP1_NODE_479_ORF8 MCP25	2704064	QIG59351	putative major capsid protein [Dishui Lake virophage 2]	0	99.83	64.44
BVP1_NODE_1892_ORF2 MCP26	2704064	QIG59351	putative major capsid protein [Dishui Lake virophage 2]	5.50542e-159	99.66	45.88
BVP1_NODE_1724_ORF2 MCP27	2704066	QIG59376	putative major capsid protein [Dishui Lake virophage 3]	0	99.82	86.3
BVP1_NODE_2337_ORF2 MCP28	2921312	ULY68431	major capsid protein [Chlorella virophage]	1.48694e-53	90.53	28.6
BVP1_NODE_178_ORF10 MCP29	1797099	AMF83737	putative major capsid protein [Dishui Lake virophage]	0	90.5	57.3
BVP1_NODE_5755_ORF2 MCP30	1557033	YP_009177804	MAG: putative major capsid protein [Yellowstone Lake virophage 5]	3.93818e-119	91.72	38.46
BVP1_NODE_109_ORF6 MCP31	2704069	QIG59425	putative major capsid protein [Dishui Lake virophage 8]	0	90.62	56.34
BVP1_NODE_170_ORF3 MCP3	1557033	YP_009177804	MAG: putative major capsid protein [Yellowstone Lake virophage 5]	0	94	55.57
BVP1_NODE_241_ORF5 MCP32	2704064	QIG59351	putative major capsid protein [Dishui Lake virophage 2]	3.79419e-178	97.99	48.25
BVP1_NODE_2166_ORF2 MCP33	1557033	YP_009177804	MAG: putative major capsid protein [Yellowstone Lake virophage 5]	0	91.04	51.58
BVP1_NODE_155_ORF8 MCP34	1557033	YP_009177804	MAG: putative major capsid protein [Yellowstone Lake virophage 5]	0	99.54	56.06
BVP1_NODE_183_ORF13 MCP35	2704064	QIG59351	putative major capsid protein [Dishui Lake virophage 2]	0	99.5	50.97
BVP1_NODE_238_ORF5 MCP36	2704069	QIG59425	putative major capsid protein [Dishui Lake virophage 8]	0	90.98	55.56
BVP1_NODE_799_ORF5 MCP37	2921312	ULY68431	major capsid protein [Chlorella virophage]	0	91.16	58.05
BVP1_NODE_4558_ORF1 MCP38	2921312	ULY68431	major capsid protein [Chlorella virophage]	6.48364e-09	85.81	23.9
BVP1_NODE_132_ORF9 MCP39	1557033	YP_009177804	MAG: putative major capsid protein [Yellowstone Lake virophage 5]	2.68961e-147	99.3	46.51
BVP1_NODE_478_ORF6 MCP40	1739971	ALN97666	putative major capsid protein [Dishui lake virophage 1]	0	91.19	55.17
BVP1_NODE_165_ORF18 MCP41	1557033	YP_009177804	MAG: putative major capsid protein [Yellowstone Lake virophage 5]	7.61056e-168	89.43	48.69
BVP1_NODE_223_ORF10 MCP4	2704064	QIG59351	putative major capsid protein [Dishui Lake virophage 2]	0	99.49	71.38
BVP1_NODE_514_ORF5 MCP42	2704066	QIG59376	putative major capsid protein [Dishui Lake virophage 3]	2.81498e-67	93.84	31.92
BVP1_NODE_108_ORF7 MCP43	2704064	QIG59351	putative major capsid protein [Dishui Lake virophage 2]	2.01994e-165	97.75	48.73
BVP1_NODE_5332_ORF2 MCP44	1516115	AIF72183	MAG: putative major capsid protein [Qinghai Lake virophage]	0	99.48	65.57
BVP1_NODE_191_ORF1 MCP45	2704064	QIG59351	putative major capsid protein [Dishui Lake virophage 2]	0	99.49	73.28
BVP1_NODE_259_ORF8 MCP46	2921312	ULY68431	major capsid protein [Chlorella virophage]	0	91.94	58.55
BVP1_NODE_235_ORF9 MCP49	2704066	QIG59376	putative major capsid protein [Dishui Lake virophage 3]	0	99.82	82.12
BVP1_NODE_81_ORF2 MCP50	1797099	AMF83735	putative major capsid protein [Dishui Lake virophage]	0	99.83	86.4
BVP1_NODE_649_ORF1 MCP51	2704064	QIG59351	putative major capsid protein [Dishui Lake virophage 2]	0	99.5	52.17
BVP1_NODE_318_ORF8 MCP52	2704065	QIG59368	putative major capsid protein [Dishui Lake virophage 4]	2.21067e-177	96.42	48.64
BVP1_NODE_88_ORF17 MCP53	1557033	YP_009177804	MAG: putative major capsid protein [Yellowstone Lake virophage 5]	7.0892e-164	93.77	46.79
BVP1_NODE_794_ORF7 MCP5	2704064	QIG59351	putative major capsid protein [Dishui Lake virophage 2]	8.16624e-168	98.31	48.35
BVP2_NODE_254_ORF22 MCP1	2704064	QIG59351	putative major capsid protein [Dishui Lake virophage 2]	0	99.49	73.28
BVP1_NODE_100_ORF11 MCP6	1557033	YP_009177804	MAG: putative major capsid protein [Yellowstone Lake virophage 5]	0	94.19	56.68
BVP1_NODE_64_ORF6 MCP8	2704065	QIG59368	putative major capsid protein [Dishui Lake virophage 4]	0	99.68	70.6
BVP1_NODE_967_ORF4 MCP9	2704064	QIG59351	putative major capsid protein [Dishui Lake virophage 2]	4.75302e-105	99.22	37.44
BVP1_NODE_870_ORF2 MCP10	1557033	YP_009177804	MAG: putative major capsid protein [Yellowstone Lake virophage 5]	0	90.27	57.08
BVP2_NODE_3247_ORF1 MCP3	1516115	AIF72183	MAG: putative major capsid protein [Qinghai Lake virophage]	0	95.07	53.02
BVP2_NODE_6925_ORF2 MCP12	2704064	QIG59351	putative major capsid protein [Dishui Lake virophage 2]	0	99.5	51.85
BVP2_NODE_742_ORF4 MCP13	1557033	YP_009177804	MAG: putative major capsid protein [Yellowstone Lake virophage 5]	5.45227e-132	99.83	40.88
BVP2_NODE_1330_ORF2 MCP14	1739971	ALN97666	putative major capsid protein [Dishui lake virophage 1]	0	91.51	57.7
BVP2_NODE_727_ORF13 MCP15	1516115	AIF72183	MAG: putative major capsid protein [Qinghai Lake virophage]	1.37059e-163	98.86	49.52
BVP2_NODE_3435_ORF4 MCP16	1557035	YP_009177692	MAG: putative major capsid protein [Yellowstone Lake virophage 7]	9.67122e-37	93.06	27.39
BVP2_NODE_661_ORF16 MCP17	2704064	QIG59351	putative major capsid protein [Dishui Lake virophage 2]	6.33818e-105	99.22	37.44
BVP2_NODE_981_ORF8 MCP18	2704064	QIG59351	putative major capsid protein [Dishui Lake virophage 2]	0	99.83	64.44
BVP2_NODE_4869_ORF2 MCP19	1557035	YP_009177692	MAG: putative major capsid protein [Yellowstone Lake virophage 7]	4.2345e-107	99.82	36.77
BVP2_NODE_5283_ORF3 MCP20	2704066	QIG59376	putative major capsid protein [Dishui Lake virophage 3]	0	99.83	85.59
BVP2_NODE_637_ORF2 MCP22	2704066	QIG59376	putative major capsid protein [Dishui Lake virophage 3]	0	99.82	79.23
BVP2_NODE_4538_ORF2 MCP4	2704064	QIG59351	putative major capsid protein [Dishui Lake virophage 2]	0	99.51	52.15
BVP2_NODE_1521_ORF8 MCP23	1557033	YP_009177804	MAG: putative major capsid protein [Yellowstone Lake virophage 5]	2.9631e-168	89.43	48.87
BVP2_NODE_2800_ORF1 MCP24	1516115	AIF72183	MAG: putative major capsid protein [Qinghai Lake virophage]	6.47951e-157	92.17	49.81
BVP2_NODE_371_ORF10 MCP25	1739971	ALN97666	putative major capsid protein [Dishui lake virophage 1]	0	91.19	55.17
BVP2_NODE_2736_ORF5 MCP26	2704066	QIG59376	putative major capsid protein [Dishui Lake virophage 3]	1.80123e-67	96.26	31.91
BVP2_NODE_2114_ORF3 MCP27	2704066	QIG59376	putative major capsid protein [Dishui Lake virophage 3]	0	99.83	82.59
BVP2_NODE_596_ORF5 MCP28	1797099	AMF83737	putative major capsid protein [Dishui Lake virophage]	0	90.5	57.3
BVP2_NODE_11128_ORF2 MCP29	2704064	QIG59351	putative major capsid protein [Dishui Lake virophage 2]	8.39105e-167	95.25	49.57
BVP2_NODE_1903_ORF3 MCP30	2921312	ULY68431	major capsid protein [Chlorella virophage]	0	91.16	58.05
BVP2_NODE_2808_ORF2 MCP31	2704065	QIG59368	putative major capsid protein [Dishui Lake virophage 4]	0	99.68	75.89
BVP2_NODE_3935_ORF4 MCP32	2704065	QIG59368	putative major capsid protein [Dishui Lake virophage 4]	1.80928e-175	99.18	46.89
BVP2_NODE_2340_ORF6 MCP5	1557033	YP_009177804	MAG: putative major capsid protein [Yellowstone Lake virophage 5]	0	94.19	56.68
BVP2_NODE_636_ORF10 MCP33	2704064	QIG59351	putative major capsid protein [Dishui Lake virophage 2]	0	99.5	50.97
BVP2_NODE_564_ORF6 MCP34	2704069	QIG59425	putative major capsid protein [Dishui Lake virophage 8]	0	90.98	55.56
BVP2_NODE_496_ORF7 MCP35	2704065	QIG59368	putative major capsid protein [Dishui Lake virophage 4]	0	99.68	74.72
BVP2_NODE_9707_ORF2 MCP36	1557033	YP_009177804	MAG: putative major capsid protein [Yellowstone Lake virophage 5]	0	91.28	62.58
BVP2_NODE_714_ORF3 MCP37	2704065	QIG59368	putative major capsid protein [Dishui Lake virophage 4]	2.21067e-177	96.42	48.64
BVP2_NODE_9293_ORF1 MCP39	2704064	QIG59351	putative major capsid protein [Dishui Lake virophage 2]	0	99.49	71.55
BVP2_NODE_6275_ORF1 MCP41	1516115	AIF72183	MAG: putative major capsid protein [Qinghai Lake virophage]	0	99.48	65.57
BVP2_NODE_3665_ORF1 MCP42	2704064	QIG59351	putative major capsid protein [Dishui Lake virophage 2]	0	95.5	54.51
BVP2_NODE_1091_ORF4 MCP43	1557033	YP_009177804	MAG: putative major capsid protein [Yellowstone Lake virophage 5]	0	94	55.42
BVP2_NODE_156_ORF20 MCP44	2704069	QIG59425	putative major capsid protein [Dishui Lake virophage 8]	0	90.62	56.34
BVP2_NODE_3502_ORF1 MCP6	2704067	QIG59393	putative major capsid protein [Dishui Lake virophage 6]	0	99.67	72.89
BVP2_NODE_755_ORF1 MCP45	1557033	YP_009177804	MAG: putative major capsid protein [Yellowstone Lake virophage 5]	0	91.04	51.58
BVP3_NODE_11915_ORF1 MCP1	2704064	QIG59351	putative major capsid protein [Dishui Lake virophage 2]	0	99.63	53.99
BVP3_NODE_441_ORF12 MCP3	1557033	YP_009177804	MAG: putative major capsid protein [Yellowstone Lake virophage 5]	0	94.19	56.68
BVP3_NODE_1794_ORF2 MCP4	2704064	QIG59351	putative major capsid protein [Dishui Lake virophage 2]	0	99.5	52.01
BVP3_NODE_2331_ORF4 MCP5	1557033	YP_009177804	MAG: putative major capsid protein [Yellowstone Lake virophage 5]	0	89.89	50.17
BVP3_NODE_928_ORF3 MCP6	2704067	QIG59393	putative major capsid protein [Dishui Lake virophage 6]	0	99.67	72.89
BVP3_NODE_126_ORF6 MCP7	2704065	QIG59368	putative major capsid protein [Dishui Lake virophage 4]	0	99.68	70.6
BVP3_NODE_191_ORF17 MCP8	2704064	QIG59351	putative major capsid protein [Dishui Lake virophage 2]	0	99.83	80.37
BVP3_NODE_1162_ORF5 MCP9	1557033	YP_009177804	MAG: putative major capsid protein [Yellowstone Lake virophage 5]	5.34898e-164	93.77	46.79
BVP3_NODE_1318_ORF4 MCP10	1557033	YP_009177804	MAG: putative major capsid protein [Yellowstone Lake virophage 5]	0	94	55.57
BVP2_NODE_130_ORF6 MCP7	2921312	ULY68431	major capsid protein [Chlorella virophage]	0	90.52	59.96
BVP3_NODE_229_ORF15 MCP11	2921312	ULY68431	major capsid protein [Chlorella virophage]	0	91.19	57.85
BVP2_NODE_201_ORF6 MCP8	2921312	ULY68431	major capsid protein [Chlorella virophage]	0	91.94	58.55
BVP2_NODE_1575_ORF5 MCP9	1557033	YP_009177804	MAG: putative major capsid protein [Yellowstone Lake virophage 5]	0	90.27	57.08
BVP2_NODE_453_ORF5 MCP10	2704065	QIG59368	putative major capsid protein [Dishui Lake virophage 4]	4.31501e-178	99.01	47.78
BVP2_NODE_151_ORF23 MCP11	2704065	QIG59368	putative major capsid protein [Dishui Lake virophage 4]	0	99.68	70.6
BVP3_NODE_980_ORF6 MCP12	2704064	QIG59351	putative major capsid protein [Dishui Lake virophage 2]	6.33818e-105	99.22	37.44
BVP3_NODE_2024_ORF1 MCP22	2921312	ULY68431	major capsid protein [Chlorella virophage]	6.07968e-09	85.96	23.85
BVP3_NODE_5011_ORF1 MCP23	1516115	AIF72183	MAG: putative major capsid protein [Qinghai Lake virophage]	5.72742e-175	99.6	54.67
BVP3_NODE_427_ORF1 MCP24	2704069	QIG59425	putative major capsid protein [Dishui Lake virophage 8]	0	90.62	56.34
BVP3_NODE_539_ORF8 MCP25	1557033	YP_009177804	MAG: putative major capsid protein [Yellowstone Lake virophage 5]	0	91.04	51.58
BVP3_NODE_376_ORF5 MCP26	2704069	QIG59425	putative major capsid protein [Dishui Lake virophage 8]	0	90.98	55.56
BVP3_NODE_1756_ORF2 MCP27	2704064	QIG59351	putative major capsid protein [Dishui Lake virophage 2]	2.12367e-125	99.51	41.31
BVP3_NODE_600_ORF2 MCP28	2704064	QIG59351	putative major capsid protein [Dishui Lake virophage 2]	0	99.5	50.97
BVP3_NODE_863_ORF6 MCP29	1739971	ALN97666	putative major capsid protein [Dishui lake virophage 1]	0	91.19	55.17
BVP3_NODE_365_ORF1 MCP30	2704064	QIG59351	putative major capsid protein [Dishui Lake virophage 2]	0	99.49	73.28
BVP3_NODE_5159_ORF2 MCP31	2704064	QIG59351	putative major capsid protein [Dishui Lake virophage 2]	1.6447e-118	99.53	38.65
BVP3_NODE_625_ORF10 MCP13	2704065	QIG59368	putative major capsid protein [Dishui Lake virophage 4]	2.53451e-178	99.01	47.94
BVP3_NODE_393_ORF16 MCP32	2704064	QIG59351	putative major capsid protein [Dishui Lake virophage 2]	2.01994e-165	97.75	48.73
BVP3_NODE_113_ORF19 MCP33	2921312	ULY68431	major capsid protein [Chlorella virophage]	0	90.52	59.96
BVP3_NODE_1568_ORF1 MCP34	1557033	YP_009177804	MAG: putative major capsid protein [Yellowstone Lake virophage 5]	0	90.27	57.08
BVP3_NODE_3167_ORF3 MCP36	2704066	QIG59376	putative major capsid protein [Dishui Lake virophage 3]	5.31312e-67	93.84	31.75
BVP3_NODE_5029_ORF1 MCP37	1557033	YP_009177804	MAG: putative major capsid protein [Yellowstone Lake virophage 5]	2.29973e-131	98.25	42.16
BVP3_NODE_288_ORF13 MCP39	2704064	QIG59351	putative major capsid protein [Dishui Lake virophage 2]	0	99.49	71.55
BVP3_NODE_717_ORF6 MCP40	2704065	QIG59368	putative major capsid protein [Dishui Lake virophage 4]	0	99.68	74.72
BVP4_NODE_841_ORF10 MCP1	2704065	QIG59368	putative major capsid protein [Dishui Lake virophage 4]	4.31501e-178	99.01	47.78
BVP4_NODE_439_ORF13 MCP2	2704067	QIG59393	putative major capsid protein [Dishui Lake virophage 6]	0	99.67	72.89
BVP4_NODE_4070_ORF4 MCP3	2704066	QIG59376	putative major capsid protein [Dishui Lake virophage 3]	1.22996e-57	95.86	29.55
BVP3_NODE_1899_ORF5 MCP15	1739971	ALN97666	putative major capsid protein [Dishui lake virophage 1]	0	91.51	57.7
BVP4_NODE_158_ORF6 MCP4	2704065	QIG59368	putative major capsid protein [Dishui Lake virophage 4]	0	99.68	70.6
BVP4_NODE_5179_ORF2 MCP5	2704064	QIG59351	putative major capsid protein [Dishui Lake virophage 2]	0	99.51	52.22
BVP4_NODE_1602_ORF5 MCP6	1557033	YP_009177804	MAG: putative major capsid protein [Yellowstone Lake virophage 5]	0	90.27	57.08
BVP4_NODE_5832_ORF3 MCP7	1557033	YP_009177804	MAG: putative major capsid protein [Yellowstone Lake virophage 5]	0	96.34	57.8
BVP4_NODE_2300_ORF1 MCP9	1557034	YP_009177819	MAG: putative major capsid protein [Yellowstone Lake virophage 6]	0	99.83	78.25
BVP4_NODE_5217_ORF1 MCP10	2704066	QIG59376	putative major capsid protein [Dishui Lake virophage 3]	8.07121e-68	96.26	32.08
BVP4_NODE_12158_ORF1 MCP11	1557034	YP_009177819	MAG: putative major capsid protein [Yellowstone Lake virophage 6]	0	99.82	65.8
BVP4_NODE_2352_ORF3 MCP12	2704070	QIG59442	putative major capsid protein [Dishui Lake virophage 7]	7.27584e-13	77.33	25.72
BVP4_NODE_1970_ORF7 MCP13	2704065	QIG59368	putative major capsid protein [Dishui Lake virophage 4]	1.34485e-166	99.35	46.47
BVP4_NODE_6752_ORF1 MCP14	2704064	QIG59351	putative major capsid protein [Dishui Lake virophage 2]	3.26546e-125	99.51	40.83
BVP3_NODE_10116_ORF1 MCP16	2704066	QIG59376	putative major capsid protein [Dishui Lake virophage 3]	0	99.8	77.98
BVP4_NODE_146_ORF5 MCP15	2921312	ULY68431	major capsid protein [Chlorella virophage]	0	90.52	60.15
BVP4_NODE_1079_ORF8 MCP16	2704064	QIG59351	putative major capsid protein [Dishui Lake virophage 2]	0	99.83	80.2
BVP4_NODE_3222_ORF2 MCP17	1797099	AMF83737	putative major capsid protein [Dishui Lake virophage]	0	90.5	57.3
BVP4_NODE_2139_ORF2 MCP18	2704066	QIG59376	putative major capsid protein [Dishui Lake virophage 3]	0	99.83	79.93
BVP4_NODE_1216_ORF6 MCP19	1739971	ALN97666	putative major capsid protein [Dishui lake virophage 1]	0	91.19	55.17
BVP4_NODE_569_ORF6 MCP20	2704069	QIG59425	putative major capsid protein [Dishui Lake virophage 8]	0	90.98	55.56
BVP4_NODE_579_ORF12 MCP21	2704064	QIG59351	putative major capsid protein [Dishui Lake virophage 2]	0	99.5	50.97
BVP4_NODE_373_ORF1 MCP22	2704064	QIG59351	putative major capsid protein [Dishui Lake virophage 2]	0	99.49	73.45
BVP4_NODE_1074_ORF6 MCP23	2704066	QIG59376	putative major capsid protein [Dishui Lake virophage 3]	0	99.82	82.12
BVP4_NODE_2489_ORF3 MCP24	2704064	QIG59351	putative major capsid protein [Dishui Lake virophage 2]	0	99.49	71.55
BVP3_NODE_2329_ORF4 MCP17	1516115	AIF72183	MAG: putative major capsid protein [Qinghai Lake virophage]	0	99.48	65.57
BVP4_NODE_3598_ORF4 MCP25	1516115	AIF72183	MAG: putative major capsid protein [Qinghai Lake virophage]	0	99.48	65.22
BVP3_NODE_883_ORF8 MCP18	2704064	QIG59351	putative major capsid protein [Dishui Lake virophage 2]	0	99.83	64.44
BVP3_NODE_2600_ORF3 MCP19	2704067	QIG59393	putative major capsid protein [Dishui Lake virophage 6]	1.76669e-141	99.6	45.87
BVP3_NODE_127_ORF7 MCP20	1557034	YP_009177819	MAG: putative major capsid protein [Yellowstone Lake virophage 6]	0	99.83	73.39
BVP3_NODE_2336_ORF1 MCP21	2704066	QIG59376	putative major capsid protein [Dishui Lake virophage 3]	1.80123e-67	96.26	31.91
BVP4_NODE_769_ORF5 MCP27	2704065	QIG59368	putative major capsid protein [Dishui Lake virophage 4]	0	99.68	74.72
BVP5_NODE_606_ORF7 MCP8	1557033	YP_009177804	MAG: putative major capsid protein [Yellowstone Lake virophage 5]	0	96.34	57.8
BVP5_NODE_333_ORF18 MCP9	2704064	QIG59351	putative major capsid protein [Dishui Lake virophage 2]	0	99.67	62.93
BVP5_NODE_1103_ORF6 MCP10	2704065	QIG59368	putative major capsid protein [Dishui Lake virophage 4]	0	99.68	74.88
BVP5_NODE_695_ORF7 MCP11	2704066	QIG59376	putative major capsid protein [Dishui Lake virophage 3]	0	99.82	79.79
BVP5_NODE_169_ORF19 MCP12	1797099	AMF83737	putative major capsid protein [Dishui Lake virophage]	0	90.48	61.5
BVP5_NODE_5374_ORF3 MCP13	2704064	QIG59351	putative major capsid protein [Dishui Lake virophage 2]	3.86294e-147	99.51	42.81
BVP5_NODE_682_ORF2 MCP14	2921312	ULY68431	major capsid protein [Chlorella virophage]	1.44713e-59	95.75	26.72
BVP5_NODE_2081_ORF5 MCP15	1557033	YP_009177804	MAG: putative major capsid protein [Yellowstone Lake virophage 5]	0	94.19	56.84
BVP5_NODE_1116_ORF11 MCP16	1557034	YP_009177819	MAG: putative major capsid protein [Yellowstone Lake virophage 6]	0	99.83	73.39
BVP5_NODE_191_ORF7 MCP17	2704064	QIG59351	putative major capsid protein [Dishui Lake virophage 2]	0	99.49	71.5
BVP4_NODE_369_ORF14 MCP29	1557033	YP_009177804	MAG: putative major capsid protein [Yellowstone Lake virophage 5]	0	94.19	56.68
BVP5_NODE_6910_ORF4 MCP18	1516115	AIF72183	MAG: putative major capsid protein [Qinghai Lake virophage]	0	99.48	65.39
BVP5_NODE_2796_ORF2 MCP19	2704066	QIG59376	putative major capsid protein [Dishui Lake virophage 3]	0	99.83	82.59
BVP5_NODE_14152_ORF3 MCP20	2704066	QIG59376	putative major capsid protein [Dishui Lake virophage 3]	0	99.62	85.99
BVP5_NODE_1302_ORF2 MCP21	1557035	YP_009177692	MAG: putative major capsid protein [Yellowstone Lake virophage 7]	1.71121e-50	99.29	28.17
BVP5_NODE_767_ORF2 MCP22	2704064	QIG59351	putative major capsid protein [Dishui Lake virophage 2]	0	99.5	50.97
BVP5_NODE_2050_ORF5 MCP23	1557033	YP_009177804	MAG: putative major capsid protein [Yellowstone Lake virophage 5]	0	94.27	57.98
BVP5_NODE_3051_ORF6 MCP25	1739971	ALN97666	putative major capsid protein [Dishui lake virophage 1]	0	91.19	55.17
BVP5_NODE_224_ORF8 MCP26	1557033	YP_009177804	MAG: putative major capsid protein [Yellowstone Lake virophage 5]	0	91.04	51.58
BVP5_NODE_442_ORF8 MCP27	1557033	YP_009177804	MAG: putative major capsid protein [Yellowstone Lake virophage 5]	0	90.35	51.81
BVP5_NODE_1019_ORF8 MCP28	2704066	QIG59376	putative major capsid protein [Dishui Lake virophage 3]	2.81498e-67	93.84	31.92
BVP4_NODE_2328_ORF5 MCP30	1557033	YP_009177804	MAG: putative major capsid protein [Yellowstone Lake virophage 5]	7.0892e-164	93.77	46.79
BVP5_NODE_1215_ORF8 MCP29	1557033	YP_009177804	MAG: putative major capsid protein [Yellowstone Lake virophage 5]	7.61056e-168	89.43	48.69
BVP5_NODE_6570_ORF2 MCP30	2704064	QIG59351	putative major capsid protein [Dishui Lake virophage 2]	0	99.51	52.22
BVP5_NODE_1936_ORF8 MCP31	1557033	YP_009177804	MAG: putative major capsid protein [Yellowstone Lake virophage 5]	7.0892e-164	93.77	46.79
BVP5_NODE_272_ORF7 MCP32	2704064	QIG59351	putative major capsid protein [Dishui Lake virophage 2]	3.79419e-178	97.99	48.25
BVP5_NODE_9641_ORF1 MCP33	1557034	YP_009177819	MAG: putative major capsid protein [Yellowstone Lake virophage 6]	0	99.83	65.55
BVP5_NODE_457_ORF13 MCP34	2704064	QIG59351	putative major capsid protein [Dishui Lake virophage 2]	0	99.49	71.55
BVP6_NODE_753_ORF3 MCP1	1739971	ALN97666	putative major capsid protein [Dishui lake virophage 1]	4.57782e-102	95.11	36.21
BVP6_NODE_1434_ORF2 MCP2	2704064	QIG59351	putative major capsid protein [Dishui Lake virophage 2]	8.16624e-168	98.31	48.35
BVP6_NODE_1636_ORF2 MCP4	2704066	QIG59376	putative major capsid protein [Dishui Lake virophage 3]	0	99.83	79.76
BVP6_NODE_11147_ORF2 MCP5	2704066	QIG59376	putative major capsid protein [Dishui Lake virophage 3]	0	99.83	86.66
BVP5_NODE_341_ORF7 MCP1	1557033	YP_009177804	MAG: putative major capsid protein [Yellowstone Lake virophage 5]	0	91.44	57.66
BVP6_NODE_4774_ORF3 MCP6	1557033	YP_009177804	MAG: putative major capsid protein [Yellowstone Lake virophage 5]	2.71859e-174	99.84	47.54
BVP6_NODE_4423_ORF2 MCP7	1557035	YP_009177692	MAG: putative major capsid protein [Yellowstone Lake virophage 7]	1.85706e-39	91.45	27.14
BVP6_NODE_2263_ORF2 MCP8	2921312	ULY68431	major capsid protein [Chlorella virophage]	0	90.52	60.15
BVP6_NODE_4398_ORF1 MCP9	2704064	QIG59351	putative major capsid protein [Dishui Lake virophage 2]	0	99.83	64.61
BVP6_NODE_1248_ORF2 MCP10	2704066	QIG59376	putative major capsid protein [Dishui Lake virophage 3]	0	99.83	85.94
BVP6_NODE_485_ORF6 MCP12	2704065	QIG59368	putative major capsid protein [Dishui Lake virophage 4]	0	99.68	74.88
BVP6_NODE_1473_ORF5 MCP13	2704065	QIG59368	putative major capsid protein [Dishui Lake virophage 4]	2.53451e-178	99.01	47.94
BVP6_NODE_1697_ORF2 MCP14	2704066	QIG59376	putative major capsid protein [Dishui Lake virophage 3]	0	99.83	82.59
BVP6_NODE_753_ORF2 MCP15	2704067	QIG59393	putative major capsid protein [Dishui Lake virophage 6]	3.39802e-90	96.64	33.93
BVP6_NODE_164_ORF9 MCP16	2704064	QIG59351	putative major capsid protein [Dishui Lake virophage 2]	3.79419e-178	97.99	48.25
BVP5_NODE_450_ORF6 MCP2	1516115	AIF72183	MAG: putative major capsid protein [Qinghai Lake virophage]	0	99.48	65.74
BVP6_NODE_1448_ORF3 MCP17	2921312	ULY68431	major capsid protein [Chlorella virophage]	0	91.16	58.05
BVP5_NODE_207_ORF23 MCP4	2704064	QIG59351	putative major capsid protein [Dishui Lake virophage 2]	9.27338e-152	99.34	44.73
BVP5_NODE_2721_ORF5 MCP5	1557033	YP_009177804	MAG: putative major capsid protein [Yellowstone Lake virophage 5]	0	90.27	57.08
BVP5_NODE_11221_ORF2 MCP6	2704066	QIG59376	putative major capsid protein [Dishui Lake virophage 3]	0	99.82	86.3
BVP5_NODE_769_ORF6 MCP7	2704065	QIG59368	putative major capsid protein [Dishui Lake virophage 4]	0	99.68	70.6
BVP6_NODE_278_ORF8 MCP18	1739971	ALN97666	putative major capsid protein [Dishui lake virophage 1]	0	91.19	55.17
BVP7_NODE_3673_ORF4 MCP3	1557033	YP_009177804	MAG: putative major capsid protein [Yellowstone Lake virophage 5]	0	89.89	50.17
BVP7_NODE_649_ORF7 MCP4	1739971	ALN97666	putative major capsid protein [Dishui lake virophage 1]	4.57782e-102	95.11	36.21
BVP7_NODE_1894_ORF2 MCP7	2704064	QIG59351	putative major capsid protein [Dishui Lake virophage 2]	8.16624e-168	98.31	48.35
BVP7_NODE_4515_ORF3 MCP8	2704065	QIG59368	putative major capsid protein [Dishui Lake virophage 4]	2.03585e-174	99.18	46.73
BVP7_NODE_847_ORF7 MCP9	2704065	QIG59368	putative major capsid protein [Dishui Lake virophage 4]	0	99.68	70.6
BVP7_NODE_683_ORF17 MCP10	1557033	YP_009177804	MAG: putative major capsid protein [Yellowstone Lake virophage 5]	0	91.52	63.52
BVP7_NODE_977_ORF14 MCP11	2704064	QIG59351	putative major capsid protein [Dishui Lake virophage 2]	6.87257e-109	99.22	36.87
BVP7_NODE_7936_ORF1 MCP12	1516115	AIF72183	MAG: putative major capsid protein [Qinghai Lake virophage]	0	99.65	66.43
BVP7_NODE_1948_ORF3 MCP13	2704067	QIG59393	putative major capsid protein [Dishui Lake virophage 6]	0	99.67	72.89
BVP7_NODE_467_ORF9 MCP14	1557033	YP_009177804	MAG: putative major capsid protein [Yellowstone Lake virophage 5]	0	99.35	60.16
BVP6_NODE_1076_ORF12 MCP20	1516115	AIF72183	MAG: putative major capsid protein [Qinghai Lake virophage]	0	99.48	66.32
BVP7_NODE_4794_ORF3 MCP15	2704064	QIG59351	putative major capsid protein [Dishui Lake virophage 2]	3.86294e-147	99.51	42.81
BVP7_NODE_953_ORF2 MCP16	2704064	QIG59351	putative major capsid protein [Dishui Lake virophage 2]	0	99.52	53.15
BVP7_NODE_1419_ORF7 MCP17	1797099	AMF83737	putative major capsid protein [Dishui Lake virophage]	0	99.66	90.09
BVP7_NODE_6155_ORF2 MCP18	1516115	AIF72183	MAG: putative major capsid protein [Qinghai Lake virophage]	0	98.8	67.18
BVP7_NODE_1149_ORF10 MCP19	2704065	QIG59368	putative major capsid protein [Dishui Lake virophage 4]	2.53451e-178	99.01	47.94
BVP7_NODE_2847_ORF2 MCP20	2704064	QIG59351	putative major capsid protein [Dishui Lake virophage 2]	0	99.51	52.38
BVP7_NODE_413_ORF7 MCP21	1557033	YP_009177804	MAG: putative major capsid protein [Yellowstone Lake virophage 5]	0	96.49	51.38
BVP7_NODE_3980_ORF7 MCP22	1797099	AMF83737	putative major capsid protein [Dishui Lake virophage]	1.34821e-105	90.38	38.93
BVP7_NODE_1318_ORF8 MCP23	2704064	QIG59351	putative major capsid protein [Dishui Lake virophage 2]	0	99.83	64.44
BVP7_NODE_453_ORF23 MCP24	2704064	QIG59351	putative major capsid protein [Dishui Lake virophage 2]	0	99.49	71.5
BVP6_NODE_1541_ORF2 MCP21	1557033	YP_009177804	MAG: putative major capsid protein [Yellowstone Lake virophage 5]	0	90.27	57.08
BVP7_NODE_297_ORF6 MCP25	2921312	ULY68431	major capsid protein [Chlorella virophage]	0	90.52	59.96
BVP7_NODE_9919_ORF1 MCP26	1516115	AIF72183	MAG: putative major capsid protein [Qinghai Lake virophage]	0	99.49	65.12
BVP7_NODE_720_ORF13 MCP27	1557033	YP_009177804	MAG: putative major capsid protein [Yellowstone Lake virophage 5]	0	95.67	54.61
BVP7_NODE_649_ORF8 MCP29	2704067	QIG59393	putative major capsid protein [Dishui Lake virophage 6]	3.39802e-90	96.64	33.93
BVP7_NODE_9187_ORF2 MCP30	1516115	AIF72183	MAG: putative major capsid protein [Qinghai Lake virophage]	0	99.48	65.39
BVP7_NODE_1984_ORF2 MCP31	2704066	QIG59376	putative major capsid protein [Dishui Lake virophage 3]	0	99.83	82.59
BVP7_NODE_1163_ORF4 MCP32	2704066	QIG59376	putative major capsid protein [Dishui Lake virophage 3]	0	99.83	79.93
BVP7_NODE_879_ORF2 MCP33	2704064	QIG59351	putative major capsid protein [Dishui Lake virophage 2]	0	99.5	50.97
BVP7_NODE_857_ORF6 MCP34	2704069	QIG59425	putative major capsid protein [Dishui Lake virophage 8]	0	90.98	55.56
BVP7_NODE_6310_ORF1 MCP35	2921312	ULY68431	major capsid protein [Chlorella virophage]	0	99.81	58.66
BVP6_NODE_1980_ORF2 MCP22	1557033	YP_009177804	MAG: putative major capsid protein [Yellowstone Lake virophage 5]	0	91.52	63.52
BVP7_NODE_753_ORF8 MCP37	1739971	ALN97666	putative major capsid protein [Dishui lake virophage 1]	0	91.19	55.17
BVP7_NODE_573_ORF10 MCP38	1557033	YP_009177804	MAG: putative major capsid protein [Yellowstone Lake virophage 5]	0	90.35	51.81
BVP7_NODE_2406_ORF2 MCP39	1516115	AIF72183	MAG: putative major capsid protein [Qinghai Lake virophage]	0	99.49	66.67
BVP7_NODE_607_ORF10 MCP40	2704064	QIG59351	putative major capsid protein [Dishui Lake virophage 2]	0	99.49	71.55
BVP7_NODE_2247_ORF1 MCP41	1557033	YP_009177804	MAG: putative major capsid protein [Yellowstone Lake virophage 5]	0	90.27	57.08
BVP7_NODE_524_ORF15 MCP42	2704066	QIG59376	putative major capsid protein [Dishui Lake virophage 3]	0	99.82	86.3
BVP7_NODE_1374_ORF7 MCP43	1557035	YP_009177692	MAG: putative major capsid protein [Yellowstone Lake virophage 7]	2.80448e-50	99.29	28.24
BVP7_NODE_976_ORF1 MCP44	1516115	AIF72183	MAG: putative major capsid protein [Qinghai Lake virophage]	0	99.5	50.17
BVP7_NODE_523_ORF23 MCP45	2704064	QIG59351	putative major capsid protein [Dishui Lake virophage 2]	3.79419e-178	97.99	48.25
BVP7_NODE_499_ORF8 MCP46	1557033	YP_009177804	MAG: putative major capsid protein [Yellowstone Lake virophage 5]	0	91.04	51.58
BVP6_NODE_181_ORF23 MCP23	2704065	QIG59368	putative major capsid protein [Dishui Lake virophage 4]	0	99.68	70.6
BVP7_NODE_1239_ORF3 MCP47	2704065	QIG59368	putative major capsid protein [Dishui Lake virophage 4]	2.21067e-177	96.42	48.64
BVP7_NODE_2392_ORF5 MCP48	2704065	QIG59368	putative major capsid protein [Dishui Lake virophage 4]	0	99.68	74.72
BVP7_NODE_1076_ORF3 MCP49	2704064	QIG59351	putative major capsid protein [Dishui Lake virophage 2]	3.45363e-108	99.21	36.74
BVP8_NODE_38_ORF22 MCP1	1557033	YP_009177804	MAG: putative major capsid protein [Yellowstone Lake virophage 5]	0	99.35	60.16
BVP8_NODE_974_ORF3 MCP2	1739971	ALN97666	putative major capsid protein [Dishui lake virophage 1]	4.57782e-102	95.11	36.21
BVP8_NODE_3085_ORF1 MCP3	2704064	QIG59351	putative major capsid protein [Dishui Lake virophage 2]	2.4154e-179	99.68	50.95
BVP8_NODE_760_ORF12 MCP4	2704064	QIG59351	putative major capsid protein [Dishui Lake virophage 2]	0	99.68	61.75
BVP8_NODE_2767_ORF4 MCP5	1557033	YP_009177804	MAG: putative major capsid protein [Yellowstone Lake virophage 5]	0	89.89	50.17
BVP8_NODE_8353_ORF1 MCP6	2704066	QIG59376	putative major capsid protein [Dishui Lake virophage 3]	0	99.47	82.92
BVP8_NODE_1350_ORF3 MCP7	2704067	QIG59393	putative major capsid protein [Dishui Lake virophage 6]	0	99.67	72.89
BVP6_NODE_1201_ORF7 MCP25	2704064	QIG59351	putative major capsid protein [Dishui Lake virophage 2]	2.01994e-165	97.75	48.73
BVP8_NODE_135_ORF6 MCP8	2704065	QIG59368	putative major capsid protein [Dishui Lake virophage 4]	0	99.68	70.6
BVP8_NODE_1359_ORF2 MCP9	2704066	QIG59376	putative major capsid protein [Dishui Lake virophage 3]	0	99.83	86.66
BVP8_NODE_5203_ORF3 MCP10	2704066	QIG59376	putative major capsid protein [Dishui Lake virophage 3]	0	99.62	85.99
BVP8_NODE_5149_ORF1 MCP11	2921312	ULY68431	major capsid protein [Chlorella virophage]	0	99.81	58.29
BVP8_NODE_246_ORF10 MCP12	2704065	QIG59368	putative major capsid protein [Dishui Lake virophage 4]	2.53451e-178	99.01	47.94
BVP8_NODE_1358_ORF2 MCP13	2704064	QIG59351	putative major capsid protein [Dishui Lake virophage 2]	3.86294e-147	99.51	42.81
BVP8_NODE_194_ORF18 MCP14	1516115	AIF72183	MAG: putative major capsid protein [Qinghai Lake virophage]	0	99.5	50.17
BVP8_NODE_169_ORF18 MCP15	1797099	AMF83737	putative major capsid protein [Dishui Lake virophage]	0	99.66	90.09
BVP8_NODE_113_ORF6 MCP16	2921312	ULY68431	major capsid protein [Chlorella virophage]	0	90.52	60.15
BVP8_NODE_2080_ORF3 MCP17	2704064	QIG59351	putative major capsid protein [Dishui Lake virophage 2]	0	99.51	52.38
BVP6_NODE_2564_ORF5 MCP26	1557033	YP_009177804	MAG: putative major capsid protein [Yellowstone Lake virophage 5]	0	90.35	51.81
BVP8_NODE_1299_ORF7 MCP18	2704064	QIG59351	putative major capsid protein [Dishui Lake virophage 2]	8.16624e-168	98.31	48.35
BVP8_NODE_868_ORF8 MCP19	2704064	QIG59351	putative major capsid protein [Dishui Lake virophage 2]	0	99.83	64.44
BVP8_NODE_5849_ORF1 MCP20	1557035	YP_009177692	MAG: putative major capsid protein [Yellowstone Lake virophage 7]	1.99067e-99	99.82	35.85
BVP8_NODE_654_ORF2 MCP21	2704066	QIG59376	putative major capsid protein [Dishui Lake virophage 3]	0	99.82	79.23
BVP8_NODE_313_ORF11 MCP22	2704064	QIG59351	putative major capsid protein [Dishui Lake virophage 2]	0	99.68	50.32
BVP8_NODE_8529_ORF1 MCP23	1557033	YP_009177804	MAG: putative major capsid protein [Yellowstone Lake virophage 5]	0	99.84	61.27
BVP8_NODE_145_ORF8 MCP24	1557033	YP_009177804	MAG: putative major capsid protein [Yellowstone Lake virophage 5]	0	91.04	51.58
BVP8_NODE_1851_ORF2 MCP25	1516115	AIF72183	MAG: putative major capsid protein [Qinghai Lake virophage]	0	99.49	65.12
BVP8_NODE_262_ORF23 MCP26	2704064	QIG59351	putative major capsid protein [Dishui Lake virophage 2]	3.79419e-178	97.99	48.25
BVP8_NODE_404_ORF6 MCP27	1739971	ALN97666	putative major capsid protein [Dishui lake virophage 1]	0	91.19	55.17
BVP7_NODE_747_ORF11 MCP1	2704064	QIG59351	putative major capsid protein [Dishui Lake virophage 2]	0	99.68	50.32
BVP8_NODE_465_ORF2 MCP28	2921312	ULY68431	major capsid protein [Chlorella virophage]	0	91.16	58.05
BVP8_NODE_904_ORF1 MCP29	1557033	YP_009177804	MAG: putative major capsid protein [Yellowstone Lake virophage 5]	3.85136e-177	99.53	47.57
BVP8_NODE_974_ORF4 MCP30	2704067	QIG59393	putative major capsid protein [Dishui Lake virophage 6]	3.39802e-90	96.64	33.93
BVP8_NODE_602_ORF13 MCP31	1133031	AUG85006	capsid protein [Sputnik virophage 2]	5.38745e-43	92.58	27.22
BVP8_NODE_613_ORF2 MCP32	2704065	QIG59368	putative major capsid protein [Dishui Lake virophage 4]	0	99.68	74.72
BVP8_NODE_1942_ORF2 MCP33	1516115	AIF72183	MAG: putative major capsid protein [Qinghai Lake virophage]	0	99.48	65.39
BVP8_NODE_292_ORF15 MCP34	1557033	YP_009177804	MAG: putative major capsid protein [Yellowstone Lake virophage 5]	2.55682e-155	89.71	44.54
BVP8_NODE_859_ORF7 MCP35	1557035	YP_009177692	MAG: putative major capsid protein [Yellowstone Lake virophage 7]	2.80448e-50	99.29	28.24
BVP8_NODE_537_ORF6 MCP36	1557033	YP_009177804	MAG: putative major capsid protein [Yellowstone Lake virophage 5]	0	91.52	63.52
BVP8_NODE_1583_ORF1 MCP37	1557033	YP_009177804	MAG: putative major capsid protein [Yellowstone Lake virophage 5]	0	90.27	57.08
BVP7_NODE_2542_ORF5 MCP2	1557033	YP_009177804	MAG: putative major capsid protein [Yellowstone Lake virophage 5]	2.9621e-163	93.77	47.2
BVP8_NODE_303_ORF10 MCP38	2704064	QIG59351	putative major capsid protein [Dishui Lake virophage 2]	0	99.49	71.55
BVP8_NODE_699_ORF3 MCP39	2704065	QIG59368	putative major capsid protein [Dishui Lake virophage 4]	2.21067e-177	96.42	48.64
BVP8_NODE_211_ORF8 MCP40	2704064	QIG59351	putative major capsid protein [Dishui Lake virophage 2]	2.01994e-165	97.75	48.73
BVP8_NODE_380_ORF11 MCP41	1557033	YP_009177804	MAG: putative major capsid protein [Yellowstone Lake virophage 5]	7.61056e-168	89.43	48.69
BVP8_NODE_664_ORF7 MCP42	1557033	YP_009177804	MAG: putative major capsid protein [Yellowstone Lake virophage 5]	0	90.35	51.81
