# Supplementary material for: Virophages Found in Viromes from Lake Baikal
Source: Biomolecules. 2023 Dec 11;13(12):1773. doi: 10.3390/biom13121773 (PMC10741620; doi:10.3390/biom13121773)
Supplement: Supplementary file 1 [file biomolecules-13-01773-s001.zip › TableS2.xlsx]

## Sheet: HQ_virophages_294_MCP_blast_res
qseqid	sacc	pident	qcovs	stitle	length	evalue	bitscore	score
BVP1_NODE_8945_ORF1	gene_837_549_aa|-|5478|7127>3300009152_Ga0114980_10001820	96.175	99	gene_837_549_aa|-|5478|7127>3300009152_Ga0114980_10001820	549	0	1074	2778
BVP2_NODE_4869_ORF2	gene_837_549_aa|-|5478|7127>3300009152_Ga0114980_10001820	96.175	100	gene_837_549_aa|-|5478|7127>3300009152_Ga0114980_10001820	549	0	1073	2776
BVP1_NODE_238_ORF5	gene_5091_599_aa|-|22287|24086>3300010885_Ga0133913_10006437	95.492	100	gene_5091_599_aa|-|22287|24086>3300010885_Ga0133913_10006437	599	0	1161	3004
BVP2_NODE_564_ORF6	gene_5091_599_aa|-|22287|24086>3300010885_Ga0133913_10006437	95.492	100	gene_5091_599_aa|-|22287|24086>3300010885_Ga0133913_10006437	599	0	1161	3004
BVP3_NODE_376_ORF5	gene_5091_599_aa|-|22287|24086>3300010885_Ga0133913_10006437	95.492	100	gene_5091_599_aa|-|22287|24086>3300010885_Ga0133913_10006437	599	0	1161	3004
BVP4_NODE_569_ORF6	gene_5091_599_aa|-|22287|24086>3300010885_Ga0133913_10006437	95.492	100	gene_5091_599_aa|-|22287|24086>3300010885_Ga0133913_10006437	599	0	1161	3004
BVP7_NODE_857_ORF6	gene_5091_599_aa|-|22287|24086>3300010885_Ga0133913_10006437	95.492	100	gene_5091_599_aa|-|22287|24086>3300010885_Ga0133913_10006437	599	0	1161	3004
BVP7_NODE_720_ORF13	gene_1598_624_aa|+|7801|9675>3300010885_Ga0133913_10031394	88.96	100	gene_1598_624_aa|+|7801|9675>3300010885_Ga0133913_10031394	625	0	1142	2954
BVP5_NODE_169_ORF19	gene_3994_585_aa|-|6366|8123>3300009183_Ga0114974_10000644	88.288	94	gene_3994_585_aa|-|6366|8123>3300009183_Ga0114974_10000644	555	0	991	2561
BVP2_NODE_130_ORF6	gene_3994_585_aa|-|6366|8123>3300009183_Ga0114974_10000644	88.172	94	gene_3994_585_aa|-|6366|8123>3300009183_Ga0114974_10000644	558	0	988	2554
BVP3_NODE_113_ORF19	gene_3994_585_aa|-|6366|8123>3300009183_Ga0114974_10000644	88.172	94	gene_3994_585_aa|-|6366|8123>3300009183_Ga0114974_10000644	558	0	988	2554
BVP8_NODE_5149_ORF1	gene_3555_613_aa|-|26789|28630>3300009183_Ga0114974_10000518	88.104	100	gene_3555_613_aa|-|26789|28630>3300009183_Ga0114974_10000518	538	0	972	2513
BVP1_NODE_259_ORF8	gene_3555_613_aa|-|26789|28630>3300009183_Ga0114974_10000518	88.091	100	gene_3555_613_aa|-|26789|28630>3300009183_Ga0114974_10000518	613	0	1051	2719
BVP2_NODE_201_ORF6	gene_3555_613_aa|-|26789|28630>3300009183_Ga0114974_10000518	88.091	100	gene_3555_613_aa|-|26789|28630>3300009183_Ga0114974_10000518	613	0	1051	2719
BVP1_NODE_67_ORF19	gene_3994_585_aa|-|6366|8123>3300009183_Ga0114974_10000644	87.993	94	gene_3994_585_aa|-|6366|8123>3300009183_Ga0114974_10000644	558	0	988	2553
BVP4_NODE_146_ORF5	gene_3994_585_aa|-|6366|8123>3300009183_Ga0114974_10000644	87.993	94	gene_3994_585_aa|-|6366|8123>3300009183_Ga0114974_10000644	558	0	986	2549
BVP7_NODE_297_ORF6	gene_3994_585_aa|-|6366|8123>3300009183_Ga0114974_10000644	87.993	94	gene_3994_585_aa|-|6366|8123>3300009183_Ga0114974_10000644	558	0	988	2553
BVP1_NODE_799_ORF5	gene_3555_613_aa|-|26789|28630>3300009183_Ga0114974_10000518	87.864	100	gene_3555_613_aa|-|26789|28630>3300009183_Ga0114974_10000518	618	0	1056	2732
BVP2_NODE_1903_ORF3	gene_3555_613_aa|-|26789|28630>3300009183_Ga0114974_10000518	87.864	100	gene_3555_613_aa|-|26789|28630>3300009183_Ga0114974_10000518	618	0	1056	2732
BVP6_NODE_1448_ORF3	gene_3555_613_aa|-|26789|28630>3300009183_Ga0114974_10000518	87.864	100	gene_3555_613_aa|-|26789|28630>3300009183_Ga0114974_10000518	618	0	1056	2732
BVP8_NODE_465_ORF2	gene_3555_613_aa|-|26789|28630>3300009183_Ga0114974_10000518	87.864	100	gene_3555_613_aa|-|26789|28630>3300009183_Ga0114974_10000518	618	0	1056	2732
BVP7_NODE_6310_ORF1	gene_3555_613_aa|-|26789|28630>3300009183_Ga0114974_10000518	87.732	100	gene_3555_613_aa|-|26789|28630>3300009183_Ga0114974_10000518	538	0	971	2509
BVP6_NODE_2263_ORF2	gene_3994_585_aa|-|6366|8123>3300009183_Ga0114974_10000644	87.634	94	gene_3994_585_aa|-|6366|8123>3300009183_Ga0114974_10000644	558	0	981	2537
BVP8_NODE_113_ORF6	gene_3994_585_aa|-|6366|8123>3300009183_Ga0114974_10000644	87.634	94	gene_3994_585_aa|-|6366|8123>3300009183_Ga0114974_10000644	558	0	981	2537
BVP5_NODE_14152_ORF3	gene_4427_576_aa|+|23151|24881>3300002835_B570J40625_100003451	87.332	99	gene_4427_576_aa|+|23151|24881>3300002835_B570J40625_100003451	521	0	950	2456
BVP8_NODE_5203_ORF3	gene_4427_576_aa|+|23151|24881>3300002835_B570J40625_100003451	87.332	99	gene_4427_576_aa|+|23151|24881>3300002835_B570J40625_100003451	521	0	950	2456
BVP3_NODE_229_ORF15	gene_3555_613_aa|-|26789|28630>3300009183_Ga0114974_10000518	87.217	100	gene_3555_613_aa|-|26789|28630>3300009183_Ga0114974_10000518	618	0	1050	2714
BVP6_NODE_1248_ORF2	gene_4427_576_aa|+|23151|24881>3300002835_B570J40625_100003451	87.153	100	gene_4427_576_aa|+|23151|24881>3300002835_B570J40625_100003451	576	0	1042	2694
BVP7_NODE_1419_ORF7	gene_1087_587_aa|+|6777|8540>3300013132_Ga0172372_10002666	87.075	99	gene_1087_587_aa|+|6777|8540>3300013132_Ga0172372_10002666	588	0	987	2552
BVP8_NODE_169_ORF18	gene_1087_587_aa|+|6777|8540>3300013132_Ga0172372_10002666	87.075	99	gene_1087_587_aa|+|6777|8540>3300013132_Ga0172372_10002666	588	0	987	2552
BVP2_NODE_5283_ORF3	gene_4427_576_aa|+|23151|24881>3300002835_B570J40625_100003451	86.979	100	gene_4427_576_aa|+|23151|24881>3300002835_B570J40625_100003451	576	0	1039	2687
BVP6_NODE_11147_ORF2	gene_4427_576_aa|+|23151|24881>3300002835_B570J40625_100003451	86.828	100	gene_4427_576_aa|+|23151|24881>3300002835_B570J40625_100003451	577	0	1035	2676
BVP8_NODE_1359_ORF2	gene_4427_576_aa|+|23151|24881>3300002835_B570J40625_100003451	86.828	100	gene_4427_576_aa|+|23151|24881>3300002835_B570J40625_100003451	577	0	1035	2676
BVP1_NODE_81_ORF2	gene_3155_576_aa|-|20325|22055>3300010354_Ga0129333_10000799	86.747	100	gene_3155_576_aa|-|20325|22055>3300010354_Ga0129333_10000799	581	0	1025	2650
BVP7_NODE_3980_ORF7	gene_5834_564_aa|+|16645|18339>3300002835_B570J40625_100004931	86.702	98	gene_5834_564_aa|+|16645|18339>3300002835_B570J40625_100004931	564	0	1001	2589
BVP1_NODE_1724_ORF2	gene_4427_576_aa|+|23151|24881>3300002835_B570J40625_100003451	86.477	100	gene_4427_576_aa|+|23151|24881>3300002835_B570J40625_100003451	562	0	1004	2596
BVP5_NODE_11221_ORF2	gene_4427_576_aa|+|23151|24881>3300002835_B570J40625_100003451	86.477	100	gene_4427_576_aa|+|23151|24881>3300002835_B570J40625_100003451	562	0	1004	2596
BVP7_NODE_524_ORF15	gene_4427_576_aa|+|23151|24881>3300002835_B570J40625_100003451	86.477	100	gene_4427_576_aa|+|23151|24881>3300002835_B570J40625_100003451	562	0	1004	2596
BVP1_NODE_155_ORF8	gene_4029_639_aa|-|10687|12606>3300009158_Ga0114977_10000780	85.846	99	gene_4029_639_aa|-|10687|12606>3300009158_Ga0114977_10000780	650	0	1107	2863
BVP8_NODE_3085_ORF1	gene_3351_620_aa|-|6523|8385>3300010885_Ga0133913_10008287	85.623	100	gene_3351_620_aa|-|6523|8385>3300010885_Ga0133913_10008287	626	0	1048	2711
BVP1_NODE_178_ORF10	gene_5091_599_aa|-|22287|24086>3300010885_Ga0133913_10006437	85.265	99	gene_5091_599_aa|-|22287|24086>3300010885_Ga0133913_10006437	604	0	1026	2653
BVP2_NODE_596_ORF5	gene_5091_599_aa|-|22287|24086>3300010885_Ga0133913_10006437	85.265	99	gene_5091_599_aa|-|22287|24086>3300010885_Ga0133913_10006437	604	0	1025	2649
BVP4_NODE_3222_ORF2	gene_5091_599_aa|-|22287|24086>3300010885_Ga0133913_10006437	85.265	99	gene_5091_599_aa|-|22287|24086>3300010885_Ga0133913_10006437	604	0	1026	2653
BVP1_NODE_191_ORF1	gene_4392_592_aa|+|18690|20468>3300010885_Ga0133913_10010890	84.512	100	gene_4392_592_aa|+|18690|20468>3300010885_Ga0133913_10010890	594	0	1022	2642
BVP2_NODE_254_ORF22	gene_4392_592_aa|+|18690|20468>3300010885_Ga0133913_10010890	84.512	100	gene_4392_592_aa|+|18690|20468>3300010885_Ga0133913_10010890	594	0	1021	2641
BVP4_NODE_373_ORF1	gene_4392_592_aa|+|18690|20468>3300010885_Ga0133913_10010890	84.512	100	gene_4392_592_aa|+|18690|20468>3300010885_Ga0133913_10010890	594	0	1022	2643
BVP1_NODE_109_ORF6	gene_5091_599_aa|-|22287|24086>3300010885_Ga0133913_10006437	84.448	99	gene_5091_599_aa|-|22287|24086>3300010885_Ga0133913_10006437	598	0	1013	2620
BVP2_NODE_156_ORF20	gene_5091_599_aa|-|22287|24086>3300010885_Ga0133913_10006437	84.448	99	gene_5091_599_aa|-|22287|24086>3300010885_Ga0133913_10006437	598	0	1013	2620
BVP3_NODE_427_ORF1	gene_5091_599_aa|-|22287|24086>3300010885_Ga0133913_10006437	84.448	99	gene_5091_599_aa|-|22287|24086>3300010885_Ga0133913_10006437	598	0	1013	2620
BVP3_NODE_365_ORF1	gene_4392_592_aa|+|18690|20468>3300010885_Ga0133913_10010890	84.343	100	gene_4392_592_aa|+|18690|20468>3300010885_Ga0133913_10010890	594	0	1019	2634
BVP1_NODE_870_ORF2	gene_2394_710_aa|+|19730|21862>3300010885_Ga0133913_10012518	84.262	100	gene_2394_710_aa|+|19730|21862>3300010885_Ga0133913_10012518	718	0	1215	3144
BVP2_NODE_1575_ORF5	gene_2394_710_aa|+|19730|21862>3300010885_Ga0133913_10012518	84.262	100	gene_2394_710_aa|+|19730|21862>3300010885_Ga0133913_10012518	718	0	1215	3144
BVP3_NODE_1568_ORF1	gene_2394_710_aa|+|19730|21862>3300010885_Ga0133913_10012518	84.262	100	gene_2394_710_aa|+|19730|21862>3300010885_Ga0133913_10012518	718	0	1215	3144
BVP4_NODE_1602_ORF5	gene_2394_710_aa|+|19730|21862>3300010885_Ga0133913_10012518	84.262	100	gene_2394_710_aa|+|19730|21862>3300010885_Ga0133913_10012518	718	0	1215	3144
BVP5_NODE_2721_ORF5	gene_2394_710_aa|+|19730|21862>3300010885_Ga0133913_10012518	84.262	100	gene_2394_710_aa|+|19730|21862>3300010885_Ga0133913_10012518	718	0	1215	3144
BVP6_NODE_1541_ORF2	gene_2394_710_aa|+|19730|21862>3300010885_Ga0133913_10012518	84.262	100	gene_2394_710_aa|+|19730|21862>3300010885_Ga0133913_10012518	718	0	1215	3144
BVP7_NODE_2247_ORF1	gene_2394_710_aa|+|19730|21862>3300010885_Ga0133913_10012518	84.262	100	gene_2394_710_aa|+|19730|21862>3300010885_Ga0133913_10012518	718	0	1215	3144
BVP8_NODE_1583_ORF1	gene_2394_710_aa|+|19730|21862>3300010885_Ga0133913_10012518	84.262	100	gene_2394_710_aa|+|19730|21862>3300010885_Ga0133913_10012518	718	0	1215	3144
BVP8_NODE_8353_ORF1	gene_4427_576_aa|+|23151|24881>3300002835_B570J40625_100003451	83.659	99	gene_4427_576_aa|+|23151|24881>3300002835_B570J40625_100003451	563	0	948	2450
BVP2_NODE_2114_ORF3	gene_4427_576_aa|+|23151|24881>3300002835_B570J40625_100003451	83.305	100	gene_4427_576_aa|+|23151|24881>3300002835_B570J40625_100003451	581	0	971	2509
BVP5_NODE_2796_ORF2	gene_4427_576_aa|+|23151|24881>3300002835_B570J40625_100003451	83.305	100	gene_4427_576_aa|+|23151|24881>3300002835_B570J40625_100003451	581	0	971	2509
BVP6_NODE_1697_ORF2	gene_4427_576_aa|+|23151|24881>3300002835_B570J40625_100003451	83.305	100	gene_4427_576_aa|+|23151|24881>3300002835_B570J40625_100003451	581	0	971	2509
BVP7_NODE_1984_ORF2	gene_4427_576_aa|+|23151|24881>3300002835_B570J40625_100003451	83.305	100	gene_4427_576_aa|+|23151|24881>3300002835_B570J40625_100003451	581	0	971	2509
BVP1_NODE_235_ORF9	gene_4427_576_aa|+|23151|24881>3300002835_B570J40625_100003451	82.862	100	gene_4427_576_aa|+|23151|24881>3300002835_B570J40625_100003451	566	0	939	2426
BVP4_NODE_1074_ORF6	gene_4427_576_aa|+|23151|24881>3300002835_B570J40625_100003451	82.862	100	gene_4427_576_aa|+|23151|24881>3300002835_B570J40625_100003451	566	0	939	2426
BVP5_NODE_191_ORF7	gene_4392_592_aa|+|18690|20468>3300010885_Ga0133913_10010890	82.529	100	gene_4392_592_aa|+|18690|20468>3300010885_Ga0133913_10010890	601	0	989	2557
BVP7_NODE_453_ORF23	gene_4392_592_aa|+|18690|20468>3300010885_Ga0133913_10010890	82.529	100	gene_4392_592_aa|+|18690|20468>3300010885_Ga0133913_10010890	601	0	989	2557
BVP3_NODE_1756_ORF2	gene_2636_623_aa|+|11517|13388>3300009182_Ga0114959_10002038	81.31	100	gene_2636_623_aa|+|11517|13388>3300009182_Ga0114959_10002038	626	0	1026	2653
BVP5_NODE_695_ORF7	gene_4427_576_aa|+|23151|24881>3300002835_B570J40625_100003451	80.844	100	gene_4427_576_aa|+|23151|24881>3300002835_B570J40625_100003451	569	0	922	2383
BVP4_NODE_6752_ORF1	gene_2636_623_aa|+|11517|13388>3300009182_Ga0114959_10002038	80.831	100	gene_2636_623_aa|+|11517|13388>3300009182_Ga0114959_10002038	626	0	1023	2644
BVP4_NODE_2139_ORF2	gene_4427_576_aa|+|23151|24881>3300002835_B570J40625_100003451	80.789	100	gene_4427_576_aa|+|23151|24881>3300002835_B570J40625_100003451	583	0	952	2461
BVP6_NODE_1636_ORF2	gene_4427_576_aa|+|23151|24881>3300002835_B570J40625_100003451	80.789	100	gene_4427_576_aa|+|23151|24881>3300002835_B570J40625_100003451	583	0	953	2463
BVP7_NODE_1163_ORF4	gene_4427_576_aa|+|23151|24881>3300002835_B570J40625_100003451	80.617	100	gene_4427_576_aa|+|23151|24881>3300002835_B570J40625_100003451	583	0	952	2460
BVP1_NODE_139_ORF3	gene_4427_576_aa|+|23151|24881>3300002835_B570J40625_100003451	80.282	100	gene_4427_576_aa|+|23151|24881>3300002835_B570J40625_100003451	568	0	922	2384
BVP2_NODE_637_ORF2	gene_4427_576_aa|+|23151|24881>3300002835_B570J40625_100003451	80.282	100	gene_4427_576_aa|+|23151|24881>3300002835_B570J40625_100003451	568	0	922	2384
BVP8_NODE_654_ORF2	gene_4427_576_aa|+|23151|24881>3300002835_B570J40625_100003451	80.282	100	gene_4427_576_aa|+|23151|24881>3300002835_B570J40625_100003451	568	0	922	2384
BVP1_NODE_2933_ORF1	gene_313_563_aa|-|3835|5526>3300010883_Ga0133547_10022499	79.478	100	gene_313_563_aa|-|3835|5526>3300010883_Ga0133547_10022499	575	0	909	2350
BVP7_NODE_953_ORF2	gene_3351_620_aa|-|6523|8385>3300010885_Ga0133913_10008287	79.332	100	gene_3351_620_aa|-|6523|8385>3300010885_Ga0133913_10008287	629	0	980	2534
BVP3_NODE_10116_ORF1	gene_4427_576_aa|+|23151|24881>3300002835_B570J40625_100003451	79.167	100	gene_4427_576_aa|+|23151|24881>3300002835_B570J40625_100003451	504	0	808	2087
BVP2_NODE_2800_ORF1	gene_313_563_aa|-|3835|5526>3300010883_Ga0133547_10022499	79.13	100	gene_313_563_aa|-|3835|5526>3300010883_Ga0133547_10022499	575	0	906	2341
BVP1_NODE_248_ORF4	gene_1038_586_aa|+|17894|19654>3300009159_Ga0114978_10000595	77.28	99	gene_1038_586_aa|+|17894|19654>3300009159_Ga0114978_10000595	603	0	892	2306
BVP3_NODE_191_ORF17	gene_1038_586_aa|+|17894|19654>3300009159_Ga0114978_10000595	77.28	99	gene_1038_586_aa|+|17894|19654>3300009159_Ga0114978_10000595	603	0	892	2306
BVP4_NODE_1079_ORF8	gene_1038_586_aa|+|17894|19654>3300009159_Ga0114978_10000595	77.28	99	gene_1038_586_aa|+|17894|19654>3300009159_Ga0114978_10000595	603	0	893	2307
BVP1_NODE_108_ORF7	gene_290_585_aa|-|9129|10886>3300010885_Ga0133913_10009934	76.962	100	gene_290_585_aa|-|9129|10886>3300010885_Ga0133913_10009934	586	0	892	2304
BVP3_NODE_393_ORF16	gene_290_585_aa|-|9129|10886>3300010885_Ga0133913_10009934	76.962	100	gene_290_585_aa|-|9129|10886>3300010885_Ga0133913_10009934	586	0	892	2304
BVP6_NODE_1201_ORF7	gene_290_585_aa|-|9129|10886>3300010885_Ga0133913_10009934	76.962	100	gene_290_585_aa|-|9129|10886>3300010885_Ga0133913_10009934	586	0	892	2304
BVP8_NODE_211_ORF8	gene_290_585_aa|-|9129|10886>3300010885_Ga0133913_10009934	76.962	100	gene_290_585_aa|-|9129|10886>3300010885_Ga0133913_10009934	586	0	892	2304
BVP3_NODE_5159_ORF2	gene_2636_623_aa|+|11517|13388>3300009182_Ga0114959_10002038	76.406	100	gene_2636_623_aa|+|11517|13388>3300009182_Ga0114959_10002038	640	0	971	2509
BVP1_NODE_354_ORF5	gene_3351_620_aa|-|6523|8385>3300010885_Ga0133913_10008287	75.441	100	gene_3351_620_aa|-|6523|8385>3300010885_Ga0133913_10008287	623	0	913	2359
BVP2_NODE_4538_ORF2	gene_3351_620_aa|-|6523|8385>3300010885_Ga0133913_10008287	75.281	100	gene_3351_620_aa|-|6523|8385>3300010885_Ga0133913_10008287	623	0	909	2350
BVP4_NODE_5179_ORF2	gene_3351_620_aa|-|6523|8385>3300010885_Ga0133913_10008287	75.281	100	gene_3351_620_aa|-|6523|8385>3300010885_Ga0133913_10008287	623	0	910	2352
BVP5_NODE_6570_ORF2	gene_3351_620_aa|-|6523|8385>3300010885_Ga0133913_10008287	75.281	100	gene_3351_620_aa|-|6523|8385>3300010885_Ga0133913_10008287	623	0	910	2352
BVP7_NODE_2847_ORF2	gene_3351_620_aa|-|6523|8385>3300010885_Ga0133913_10008287	75.12	100	gene_3351_620_aa|-|6523|8385>3300010885_Ga0133913_10008287	623	0	909	2348
BVP8_NODE_2080_ORF3	gene_3351_620_aa|-|6523|8385>3300010885_Ga0133913_10008287	75.12	100	gene_3351_620_aa|-|6523|8385>3300010885_Ga0133913_10008287	623	0	909	2348
BVP1_NODE_649_ORF1	gene_3351_620_aa|-|6523|8385>3300010885_Ga0133913_10008287	74.194	100	gene_3351_620_aa|-|6523|8385>3300010885_Ga0133913_10008287	620	0	909	2349
BVP2_NODE_6925_ORF2	gene_3351_620_aa|-|6523|8385>3300010885_Ga0133913_10008287	74.194	100	gene_3351_620_aa|-|6523|8385>3300010885_Ga0133913_10008287	620	0	908	2347
BVP3_NODE_1794_ORF2	gene_3351_620_aa|-|6523|8385>3300010885_Ga0133913_10008287	74.032	100	gene_3351_620_aa|-|6523|8385>3300010885_Ga0133913_10008287	620	0	907	2345
BVP7_NODE_6155_ORF2	gene_2781_575_aa|+|18378|20105>3300007540_Ga0099847_1000087	73.611	99	gene_2781_575_aa|+|18378|20105>3300007540_Ga0099847_1000087	576	0	869	2246
BVP1_NODE_318_ORF8	gene_4183_598_aa|+|25867|27663>3300010334_Ga0136644_10000572	73.214	99	gene_4183_598_aa|+|25867|27663>3300010334_Ga0136644_10000572	616	0	860	2222
BVP2_NODE_714_ORF3	gene_4183_598_aa|+|25867|27663>3300010334_Ga0136644_10000572	73.214	99	gene_4183_598_aa|+|25867|27663>3300010334_Ga0136644_10000572	616	0	860	2222
BVP7_NODE_1239_ORF3	gene_4183_598_aa|+|25867|27663>3300010334_Ga0136644_10000572	73.214	99	gene_4183_598_aa|+|25867|27663>3300010334_Ga0136644_10000572	616	0	860	2222
BVP8_NODE_699_ORF3	gene_4183_598_aa|+|25867|27663>3300010334_Ga0136644_10000572	73.214	99	gene_4183_598_aa|+|25867|27663>3300010334_Ga0136644_10000572	616	0	860	2222
BVP2_NODE_453_ORF5	gene_4183_598_aa|+|25867|27663>3300010334_Ga0136644_10000572	73.147	99	gene_4183_598_aa|+|25867|27663>3300010334_Ga0136644_10000572	607	0	869	2246
BVP4_NODE_841_ORF10	gene_4183_598_aa|+|25867|27663>3300010334_Ga0136644_10000572	73.147	99	gene_4183_598_aa|+|25867|27663>3300010334_Ga0136644_10000572	607	0	869	2246
BVP1_NODE_183_ORF13	gene_2527_585_aa|+|6127|7884>3300006119_Ga0007866_1000399	73.132	94	gene_2527_585_aa|+|6127|7884>3300006119_Ga0007866_1000399	562	0	811	2095
BVP2_NODE_636_ORF10	gene_2527_585_aa|+|6127|7884>3300006119_Ga0007866_1000399	73.132	94	gene_2527_585_aa|+|6127|7884>3300006119_Ga0007866_1000399	562	0	811	2095
BVP3_NODE_600_ORF2	gene_2527_585_aa|+|6127|7884>3300006119_Ga0007866_1000399	73.132	94	gene_2527_585_aa|+|6127|7884>3300006119_Ga0007866_1000399	562	0	811	2095
BVP4_NODE_579_ORF12	gene_2527_585_aa|+|6127|7884>3300006119_Ga0007866_1000399	73.132	94	gene_2527_585_aa|+|6127|7884>3300006119_Ga0007866_1000399	562	0	811	2095
BVP5_NODE_767_ORF2	gene_2527_585_aa|+|6127|7884>3300006119_Ga0007866_1000399	73.132	94	gene_2527_585_aa|+|6127|7884>3300006119_Ga0007866_1000399	562	0	811	2095
BVP7_NODE_879_ORF2	gene_2527_585_aa|+|6127|7884>3300006119_Ga0007866_1000399	73.132	94	gene_2527_585_aa|+|6127|7884>3300006119_Ga0007866_1000399	562	0	811	2095
BVP1_NODE_136_ORF10	gene_4183_598_aa|+|25867|27663>3300010334_Ga0136644_10000572	72.937	99	gene_4183_598_aa|+|25867|27663>3300010334_Ga0136644_10000572	606	0	868	2243
BVP3_NODE_625_ORF10	gene_4183_598_aa|+|25867|27663>3300010334_Ga0136644_10000572	72.937	99	gene_4183_598_aa|+|25867|27663>3300010334_Ga0136644_10000572	606	0	868	2243
BVP6_NODE_1473_ORF5	gene_4183_598_aa|+|25867|27663>3300010334_Ga0136644_10000572	72.937	99	gene_4183_598_aa|+|25867|27663>3300010334_Ga0136644_10000572	606	0	868	2243
BVP7_NODE_1149_ORF10	gene_4183_598_aa|+|25867|27663>3300010334_Ga0136644_10000572	72.937	99	gene_4183_598_aa|+|25867|27663>3300010334_Ga0136644_10000572	606	0	868	2243
BVP8_NODE_246_ORF10	gene_4183_598_aa|+|25867|27663>3300010334_Ga0136644_10000572	72.937	99	gene_4183_598_aa|+|25867|27663>3300010334_Ga0136644_10000572	606	0	868	2243
BVP3_NODE_5029_ORF1	gene_5393_607_aa|-|14562|16385>3300009068_Ga0114973_10001071	72.65	100	gene_5393_607_aa|-|14562|16385>3300009068_Ga0114973_10001071	585	0	829	2142
BVP2_NODE_6275_ORF1	gene_2781_575_aa|+|18378|20105>3300007540_Ga0099847_1000087	72.522	99	gene_2781_575_aa|+|18378|20105>3300007540_Ga0099847_1000087	575	0	848	2191
BVP1_NODE_87_ORF5	gene_5091_599_aa|-|22287|24086>3300010885_Ga0133913_10006437	72.368	100	gene_5091_599_aa|-|22287|24086>3300010885_Ga0133913_10006437	608	0	870	2248
BVP2_NODE_1330_ORF2	gene_5091_599_aa|-|22287|24086>3300010885_Ga0133913_10006437	72.368	100	gene_5091_599_aa|-|22287|24086>3300010885_Ga0133913_10006437	608	0	870	2248
BVP3_NODE_1899_ORF5	gene_5091_599_aa|-|22287|24086>3300010885_Ga0133913_10006437	72.368	100	gene_5091_599_aa|-|22287|24086>3300010885_Ga0133913_10006437	608	0	870	2248
BVP1_NODE_5332_ORF2	gene_2781_575_aa|+|18378|20105>3300007540_Ga0099847_1000087	72.174	99	gene_2781_575_aa|+|18378|20105>3300007540_Ga0099847_1000087	575	0	844	2181
BVP8_NODE_1942_ORF2	gene_2781_575_aa|+|18378|20105>3300007540_Ga0099847_1000087	72.174	99	gene_2781_575_aa|+|18378|20105>3300007540_Ga0099847_1000087	575	0	846	2185
BVP3_NODE_2329_ORF4	gene_2781_575_aa|+|18378|20105>3300007540_Ga0099847_1000087	72	99	gene_2781_575_aa|+|18378|20105>3300007540_Ga0099847_1000087	575	0	844	2180
BVP5_NODE_6910_ORF4	gene_2781_575_aa|+|18378|20105>3300007540_Ga0099847_1000087	72	99	gene_2781_575_aa|+|18378|20105>3300007540_Ga0099847_1000087	575	0	843	2179
BVP7_NODE_9187_ORF2	gene_2781_575_aa|+|18378|20105>3300007540_Ga0099847_1000087	72	99	gene_2781_575_aa|+|18378|20105>3300007540_Ga0099847_1000087	575	0	843	2179
BVP4_NODE_3598_ORF4	gene_2781_575_aa|+|18378|20105>3300007540_Ga0099847_1000087	71.826	99	gene_2781_575_aa|+|18378|20105>3300007540_Ga0099847_1000087	575	0	842	2176
BVP7_NODE_747_ORF11	gene_3351_620_aa|-|6523|8385>3300010885_Ga0133913_10008287	70.833	100	gene_3351_620_aa|-|6523|8385>3300010885_Ga0133913_10008287	624	0	864	2232
BVP8_NODE_313_ORF11	gene_3351_620_aa|-|6523|8385>3300010885_Ga0133913_10008287	70.833	100	gene_3351_620_aa|-|6523|8385>3300010885_Ga0133913_10008287	624	0	864	2232
BVP7_NODE_4515_ORF3	gene_4183_598_aa|+|25867|27663>3300010334_Ga0136644_10000572	70.54	99	gene_4183_598_aa|+|25867|27663>3300010334_Ga0136644_10000572	611	0	847	2189
BVP2_NODE_9293_ORF1	gene_4392_592_aa|+|18690|20468>3300010885_Ga0133913_10010890	70.401	100	gene_4392_592_aa|+|18690|20468>3300010885_Ga0133913_10010890	598	0	824	2129
BVP3_NODE_288_ORF13	gene_4392_592_aa|+|18690|20468>3300010885_Ga0133913_10010890	70.401	100	gene_4392_592_aa|+|18690|20468>3300010885_Ga0133913_10010890	598	0	824	2129
BVP4_NODE_2489_ORF3	gene_4392_592_aa|+|18690|20468>3300010885_Ga0133913_10010890	70.401	100	gene_4392_592_aa|+|18690|20468>3300010885_Ga0133913_10010890	598	0	825	2130
BVP5_NODE_457_ORF13	gene_4392_592_aa|+|18690|20468>3300010885_Ga0133913_10010890	70.401	100	gene_4392_592_aa|+|18690|20468>3300010885_Ga0133913_10010890	598	0	824	2129
BVP7_NODE_607_ORF10	gene_4392_592_aa|+|18690|20468>3300010885_Ga0133913_10010890	70.401	100	gene_4392_592_aa|+|18690|20468>3300010885_Ga0133913_10010890	598	0	824	2129
BVP8_NODE_303_ORF10	gene_4392_592_aa|+|18690|20468>3300010885_Ga0133913_10010890	70.401	100	gene_4392_592_aa|+|18690|20468>3300010885_Ga0133913_10010890	598	0	824	2129
BVP2_NODE_3935_ORF4	gene_4183_598_aa|+|25867|27663>3300010334_Ga0136644_10000572	70.376	99	gene_4183_598_aa|+|25867|27663>3300010334_Ga0136644_10000572	611	0	845	2183
BVP6_NODE_1076_ORF12	gene_2781_575_aa|+|18378|20105>3300007540_Ga0099847_1000087	70.312	99	gene_2781_575_aa|+|18378|20105>3300007540_Ga0099847_1000087	576	0	828	2139
BVP1_NODE_223_ORF10	gene_4392_592_aa|+|18690|20468>3300010885_Ga0133913_10010890	70.234	100	gene_4392_592_aa|+|18690|20468>3300010885_Ga0133913_10010890	598	0	824	2128
BVP2_NODE_742_ORF4	gene_5393_607_aa|-|14562|16385>3300009068_Ga0114973_10001071	70.161	100	gene_5393_607_aa|-|14562|16385>3300009068_Ga0114973_10001071	620	0	834	2155
BVP7_NODE_7936_ORF1	gene_2781_575_aa|+|18378|20105>3300007540_Ga0099847_1000087	70.157	99	gene_2781_575_aa|+|18378|20105>3300007540_Ga0099847_1000087	573	0	823	2126
BVP8_NODE_5849_ORF1	gene_837_549_aa|-|5478|7127>3300009152_Ga0114980_10001820	70.107	99	gene_837_549_aa|-|5478|7127>3300009152_Ga0114980_10001820	562	0	795	2054
BVP7_NODE_2406_ORF2	gene_2781_575_aa|+|18378|20105>3300007540_Ga0099847_1000087	70.085	99	gene_2781_575_aa|+|18378|20105>3300007540_Ga0099847_1000087	585	0	829	2141
BVP8_NODE_194_ORF18	gene_1791_582_aa|-|19399|21147>3300010885_Ga0133913_10009566	69.849	100	gene_1791_582_aa|-|19399|21147>3300010885_Ga0133913_10009566	597	0	783	2021
BVP7_NODE_976_ORF1	gene_1791_582_aa|-|19399|21147>3300010885_Ga0133913_10009566	69.682	100	gene_1791_582_aa|-|19399|21147>3300010885_Ga0133913_10009566	597	0	781	2017
BVP7_NODE_9919_ORF1	gene_2781_575_aa|+|18378|20105>3300007540_Ga0099847_1000087	69.64	99	gene_2781_575_aa|+|18378|20105>3300007540_Ga0099847_1000087	583	0	821	2121
BVP8_NODE_1851_ORF2	gene_2781_575_aa|+|18378|20105>3300007540_Ga0099847_1000087	69.64	99	gene_2781_575_aa|+|18378|20105>3300007540_Ga0099847_1000087	583	0	821	2121
BVP3_NODE_2600_ORF3	gene_4183_598_aa|+|25867|27663>3300010334_Ga0136644_10000572	69.231	100	gene_4183_598_aa|+|25867|27663>3300010334_Ga0136644_10000572	507	0	689	1778
BVP5_NODE_450_ORF6	gene_2781_575_aa|+|18378|20105>3300007540_Ga0099847_1000087	69.043	99	gene_2781_575_aa|+|18378|20105>3300007540_Ga0099847_1000087	575	0	817	2111
BVP7_NODE_413_ORF7	gene_1598_624_aa|+|7801|9675>3300010885_Ga0133913_10031394	68.312	100	gene_1598_624_aa|+|7801|9675>3300010885_Ga0133913_10031394	628	0	882	2280
BVP4_NODE_1970_ORF7	gene_4183_598_aa|+|25867|27663>3300010334_Ga0136644_10000572	67.099	100	gene_4183_598_aa|+|25867|27663>3300010334_Ga0136644_10000572	617	0	802	2071
BVP5_NODE_333_ORF18	gene_1038_586_aa|+|17894|19654>3300009159_Ga0114978_10000595	66.176	100	gene_1038_586_aa|+|17894|19654>3300009159_Ga0114978_10000595	612	0	764	1974
BVP1_NODE_88_ORF17	gene_3857_518_aa|-|28307|29863>3300002307_JGI24890J29729_1000225	65.913	82	gene_3857_518_aa|-|28307|29863>3300002307_JGI24890J29729_1000225	531	0	645	1664
BVP3_NODE_1162_ORF5	gene_3857_518_aa|-|28307|29863>3300002307_JGI24890J29729_1000225	65.913	82	gene_3857_518_aa|-|28307|29863>3300002307_JGI24890J29729_1000225	531	0	645	1665
BVP4_NODE_2328_ORF5	gene_3857_518_aa|-|28307|29863>3300002307_JGI24890J29729_1000225	65.913	82	gene_3857_518_aa|-|28307|29863>3300002307_JGI24890J29729_1000225	531	0	645	1664
BVP5_NODE_1936_ORF8	gene_3857_518_aa|-|28307|29863>3300002307_JGI24890J29729_1000225	65.913	82	gene_3857_518_aa|-|28307|29863>3300002307_JGI24890J29729_1000225	531	0	645	1664
BVP7_NODE_2542_ORF5	gene_3857_518_aa|-|28307|29863>3300002307_JGI24890J29729_1000225	65.913	82	gene_3857_518_aa|-|28307|29863>3300002307_JGI24890J29729_1000225	531	0	646	1667
BVP6_NODE_4398_ORF1	gene_4392_592_aa|+|18690|20468>3300010885_Ga0133913_10010890	65.829	99	gene_4392_592_aa|+|18690|20468>3300010885_Ga0133913_10010890	597	0	757	1955
BVP1_NODE_479_ORF8	gene_4392_592_aa|+|18690|20468>3300010885_Ga0133913_10010890	65.662	99	gene_4392_592_aa|+|18690|20468>3300010885_Ga0133913_10010890	597	0	754	1947
BVP2_NODE_981_ORF8	gene_4392_592_aa|+|18690|20468>3300010885_Ga0133913_10010890	65.662	99	gene_4392_592_aa|+|18690|20468>3300010885_Ga0133913_10010890	597	0	754	1947
BVP3_NODE_883_ORF8	gene_4392_592_aa|+|18690|20468>3300010885_Ga0133913_10010890	65.662	99	gene_4392_592_aa|+|18690|20468>3300010885_Ga0133913_10010890	597	0	754	1947
BVP7_NODE_1318_ORF8	gene_4392_592_aa|+|18690|20468>3300010885_Ga0133913_10010890	65.662	99	gene_4392_592_aa|+|18690|20468>3300010885_Ga0133913_10010890	597	0	754	1947
BVP8_NODE_868_ORF8	gene_4392_592_aa|+|18690|20468>3300010885_Ga0133913_10010890	65.662	99	gene_4392_592_aa|+|18690|20468>3300010885_Ga0133913_10010890	597	0	754	1947
BVP4_NODE_369_ORF14	gene_3243_674_aa|-|7943|9967>3300009181_Ga0114969_10000735	65.032	91	gene_3243_674_aa|-|7943|9967>3300009181_Ga0114969_10000735	632	0	774	1998
BVP1_NODE_170_ORF3	gene_3243_674_aa|-|7943|9967>3300009181_Ga0114969_10000735	64.96	90	gene_3243_674_aa|-|7943|9967>3300009181_Ga0114969_10000735	625	0	801	2070
BVP2_NODE_1091_ORF4	gene_3243_674_aa|-|7943|9967>3300009181_Ga0114969_10000735	64.96	90	gene_3243_674_aa|-|7943|9967>3300009181_Ga0114969_10000735	625	0	801	2069
BVP3_NODE_1318_ORF4	gene_3243_674_aa|-|7943|9967>3300009181_Ga0114969_10000735	64.96	90	gene_3243_674_aa|-|7943|9967>3300009181_Ga0114969_10000735	625	0	801	2070
BVP1_NODE_100_ORF11	gene_3243_674_aa|-|7943|9967>3300009181_Ga0114969_10000735	64.715	91	gene_3243_674_aa|-|7943|9967>3300009181_Ga0114969_10000735	632	0	770	1989
BVP2_NODE_2340_ORF6	gene_3243_674_aa|-|7943|9967>3300009181_Ga0114969_10000735	64.715	91	gene_3243_674_aa|-|7943|9967>3300009181_Ga0114969_10000735	632	0	770	1989
BVP3_NODE_441_ORF12	gene_3243_674_aa|-|7943|9967>3300009181_Ga0114969_10000735	64.715	91	gene_3243_674_aa|-|7943|9967>3300009181_Ga0114969_10000735	632	0	770	1989
BVP5_NODE_2081_ORF5	gene_3243_674_aa|-|7943|9967>3300009181_Ga0114969_10000735	64.715	91	gene_3243_674_aa|-|7943|9967>3300009181_Ga0114969_10000735	632	0	771	1990
BVP4_NODE_2300_ORF1	gene_1513_592_aa|-|15249|17027>3300009154_Ga0114963_10000587	64.608	100	gene_1513_592_aa|-|15249|17027>3300009154_Ga0114963_10000587	599	0	773	1995
BVP4_NODE_12158_ORF1	gene_1513_592_aa|-|15249|17027>3300009154_Ga0114963_10000587	64.161	99	gene_1513_592_aa|-|15249|17027>3300009154_Ga0114963_10000587	572	0	738	1905
BVP3_NODE_127_ORF7	gene_1513_592_aa|-|15249|17027>3300009154_Ga0114963_10000587	63.866	100	gene_1513_592_aa|-|15249|17027>3300009154_Ga0114963_10000587	595	0	761	1964
BVP5_NODE_1116_ORF11	gene_1513_592_aa|-|15249|17027>3300009154_Ga0114963_10000587	63.866	100	gene_1513_592_aa|-|15249|17027>3300009154_Ga0114963_10000587	595	0	761	1964
BVP5_NODE_9641_ORF1	gene_1513_592_aa|-|15249|17027>3300009154_Ga0114963_10000587	63.5	100	gene_1513_592_aa|-|15249|17027>3300009154_Ga0114963_10000587	600	0	763	1971
BVP8_NODE_8529_ORF1	gene_5688_627_aa|-|21278|23161>3300010157_Ga0114964_10000624	63.093	100	gene_5688_627_aa|-|21278|23161>3300010157_Ga0114964_10000624	653	0	758	1956
BVP5_NODE_341_ORF7	gene_3243_674_aa|-|7943|9967>3300009181_Ga0114969_10000735	62.714	100	gene_3243_674_aa|-|7943|9967>3300009181_Ga0114969_10000735	700	0	801	2068
BVP6_NODE_1980_ORF2	gene_5688_627_aa|-|21278|23161>3300010157_Ga0114964_10000624	62.611	100	gene_5688_627_aa|-|21278|23161>3300010157_Ga0114964_10000624	674	0	790	2039
BVP7_NODE_683_ORF17	gene_5688_627_aa|-|21278|23161>3300010157_Ga0114964_10000624	62.611	100	gene_5688_627_aa|-|21278|23161>3300010157_Ga0114964_10000624	674	0	790	2039
BVP8_NODE_537_ORF6	gene_5688_627_aa|-|21278|23161>3300010157_Ga0114964_10000624	62.611	100	gene_5688_627_aa|-|21278|23161>3300010157_Ga0114964_10000624	674	0	790	2039
BVP7_NODE_467_ORF9	gene_5853_618_aa|+|6860|8716>3300010885_Ga0133913_10023783	62.5	100	gene_5853_618_aa|+|6860|8716>3300010885_Ga0133913_10023783	632	0	748	1930
BVP8_NODE_38_ORF22	gene_5853_618_aa|+|6860|8716>3300010885_Ga0133913_10023783	62.5	100	gene_5853_618_aa|+|6860|8716>3300010885_Ga0133913_10023783	632	0	748	1930
BVP8_NODE_760_ORF12	gene_1038_586_aa|+|17894|19654>3300009159_Ga0114978_10000595	62.063	100	gene_1038_586_aa|+|17894|19654>3300009159_Ga0114978_10000595	630	0	695	1794
BVP2_NODE_9707_ORF2	gene_5688_627_aa|-|21278|23161>3300010157_Ga0114964_10000624	62.043	100	gene_5688_627_aa|-|21278|23161>3300010157_Ga0114964_10000624	656	0	759	1961
BVP5_NODE_2050_ORF5	gene_3243_674_aa|-|7943|9967>3300009181_Ga0114969_10000735	62.02	100	gene_3243_674_aa|-|7943|9967>3300009181_Ga0114969_10000735	703	0	806	2082
BVP1_NODE_794_ORF7	gene_5135_599_aa|+|4280|6079>3300002307_JGI24890J29729_1000652	61.879	94	gene_5135_599_aa|+|4280|6079>3300002307_JGI24890J29729_1000652	564	0	638	1645
BVP6_NODE_1434_ORF2	gene_5135_599_aa|+|4280|6079>3300002307_JGI24890J29729_1000652	61.879	94	gene_5135_599_aa|+|4280|6079>3300002307_JGI24890J29729_1000652	564	0	638	1645
BVP7_NODE_1894_ORF2	gene_5135_599_aa|+|4280|6079>3300002307_JGI24890J29729_1000652	61.879	94	gene_5135_599_aa|+|4280|6079>3300002307_JGI24890J29729_1000652	564	0	638	1645
BVP8_NODE_1299_ORF7	gene_5135_599_aa|+|4280|6079>3300002307_JGI24890J29729_1000652	61.879	94	gene_5135_599_aa|+|4280|6079>3300002307_JGI24890J29729_1000652	564	0	638	1645
BVP1_NODE_478_ORF6	gene_5091_599_aa|-|22287|24086>3300010885_Ga0133913_10006437	61.204	99	gene_5091_599_aa|-|22287|24086>3300010885_Ga0133913_10006437	598	0	706	1822
BVP2_NODE_371_ORF10	gene_5091_599_aa|-|22287|24086>3300010885_Ga0133913_10006437	61.204	99	gene_5091_599_aa|-|22287|24086>3300010885_Ga0133913_10006437	598	0	706	1822
BVP3_NODE_863_ORF6	gene_5091_599_aa|-|22287|24086>3300010885_Ga0133913_10006437	61.204	99	gene_5091_599_aa|-|22287|24086>3300010885_Ga0133913_10006437	598	0	706	1822
BVP4_NODE_1216_ORF6	gene_5091_599_aa|-|22287|24086>3300010885_Ga0133913_10006437	61.204	99	gene_5091_599_aa|-|22287|24086>3300010885_Ga0133913_10006437	598	0	706	1822
BVP5_NODE_3051_ORF6	gene_5091_599_aa|-|22287|24086>3300010885_Ga0133913_10006437	61.204	99	gene_5091_599_aa|-|22287|24086>3300010885_Ga0133913_10006437	598	0	706	1822
BVP6_NODE_278_ORF8	gene_5091_599_aa|-|22287|24086>3300010885_Ga0133913_10006437	61.204	99	gene_5091_599_aa|-|22287|24086>3300010885_Ga0133913_10006437	598	0	706	1822
BVP7_NODE_753_ORF8	gene_5091_599_aa|-|22287|24086>3300010885_Ga0133913_10006437	61.204	99	gene_5091_599_aa|-|22287|24086>3300010885_Ga0133913_10006437	598	0	706	1822
BVP8_NODE_404_ORF6	gene_5091_599_aa|-|22287|24086>3300010885_Ga0133913_10006437	61.204	99	gene_5091_599_aa|-|22287|24086>3300010885_Ga0133913_10006437	598	0	706	1822
BVP5_NODE_207_ORF23	gene_4077_641_aa|+|14566|16491>3300004770_Ga0007804_1000288	60.742	99	gene_4077_641_aa|+|14566|16491>3300004770_Ga0007804_1000288	647	0	734	1895
BVP6_NODE_753_ORF3	gene_3972_599_aa|-|10942|12741>3300010885_Ga0133913_10008278	59.677	100	gene_3972_599_aa|-|10942|12741>3300010885_Ga0133913_10008278	620	0	669	1725
BVP7_NODE_649_ORF7	gene_3972_599_aa|-|10942|12741>3300010885_Ga0133913_10008278	59.677	100	gene_3972_599_aa|-|10942|12741>3300010885_Ga0133913_10008278	620	0	669	1725
BVP8_NODE_974_ORF3	gene_3972_599_aa|-|10942|12741>3300010885_Ga0133913_10008278	59.677	100	gene_3972_599_aa|-|10942|12741>3300010885_Ga0133913_10008278	620	0	669	1725
BVP4_NODE_5832_ORF3	gene_5853_618_aa|+|6860|8716>3300010885_Ga0133913_10023783	59.098	99	gene_5853_618_aa|+|6860|8716>3300010885_Ga0133913_10023783	665	0	702	1813
BVP5_NODE_606_ORF7	gene_5853_618_aa|+|6860|8716>3300010885_Ga0133913_10023783	59.098	99	gene_5853_618_aa|+|6860|8716>3300010885_Ga0133913_10023783	665	0	702	1813
BVP6_NODE_753_ORF2	gene_3971_687_aa|-|8828|10891>3300010885_Ga0133913_10008278	57.576	99	gene_3971_687_aa|-|8828|10891>3300010885_Ga0133913_10008278	693	0	745	1924
BVP7_NODE_649_ORF8	gene_3971_687_aa|-|8828|10891>3300010885_Ga0133913_10008278	57.576	99	gene_3971_687_aa|-|8828|10891>3300010885_Ga0133913_10008278	693	0	745	1924
BVP8_NODE_974_ORF4	gene_3971_687_aa|-|8828|10891>3300010885_Ga0133913_10008278	57.576	99	gene_3971_687_aa|-|8828|10891>3300010885_Ga0133913_10008278	693	0	745	1924
BVP3_NODE_5011_ORF1	gene_2781_575_aa|+|18378|20105>3300007540_Ga0099847_1000087	57.171	100	gene_2781_575_aa|+|18378|20105>3300007540_Ga0099847_1000087	502	0	538	1386
BVP1_NODE_503__ORF7	gene_2683_580_aa|+|2404|4146>3300006916_Ga0070750_10000267	56.835	95	gene_2683_580_aa|+|2404|4146>3300006916_Ga0070750_10000267	556	0	593	1529
BVP2_NODE_3665_ORF1	gene_2683_580_aa|+|2404|4146>3300006916_Ga0070750_10000267	56.655	95	gene_2683_580_aa|+|2404|4146>3300006916_Ga0070750_10000267	556	0	593	1529
BVP3_NODE_11915_ORF1	gene_2683_580_aa|+|2404|4146>3300006916_Ga0070750_10000267	56.538	99	gene_2683_580_aa|+|2404|4146>3300006916_Ga0070750_10000267	543	0	572	1473
BVP2_NODE_3435_ORF4	gene_3713_579_aa|-|1840|3579>3300006108_Ga0007862_1000466	56.513	90	gene_3713_579_aa|-|1840|3579>3300006108_Ga0007862_1000466	522	0	580	1496
BVP2_NODE_3247_ORF1	gene_2781_575_aa|+|18378|20105>3300007540_Ga0099847_1000087	55.345	97	gene_2781_575_aa|+|18378|20105>3300007540_Ga0099847_1000087	580	0	605	1561
BVP1_NODE_372_ORF5	gene_3713_579_aa|-|1840|3579>3300006108_Ga0007862_1000466	54.296	97	gene_3713_579_aa|-|1840|3579>3300006108_Ga0007862_1000466	582	0	597	1538
BVP1_NODE_322_ORF8	gene_3713_579_aa|-|1840|3579>3300006108_Ga0007862_1000466	53.807	93	gene_3713_579_aa|-|1840|3579>3300006108_Ga0007862_1000466	591	0	588	1517
BVP6_NODE_4423_ORF2	gene_3713_579_aa|-|1840|3579>3300006108_Ga0007862_1000466	53.807	93	gene_3713_579_aa|-|1840|3579>3300006108_Ga0007862_1000466	591	0	588	1517
BVP1_NODE_2166_ORF2	gene_6364_611_aa|+|11336|13171>3300009068_Ga0114973_10000639	52.006	99	gene_6364_611_aa|+|11336|13171>3300009068_Ga0114973_10000639	623	0	606	1562
BVP2_NODE_755_ORF1	gene_6364_611_aa|+|11336|13171>3300009068_Ga0114973_10000639	52.006	99	gene_6364_611_aa|+|11336|13171>3300009068_Ga0114973_10000639	623	0	606	1562
BVP3_NODE_539_ORF8	gene_6364_611_aa|+|11336|13171>3300009068_Ga0114973_10000639	52.006	99	gene_6364_611_aa|+|11336|13171>3300009068_Ga0114973_10000639	623	0	606	1562
BVP5_NODE_224_ORF8	gene_6364_611_aa|+|11336|13171>3300009068_Ga0114973_10000639	52.006	99	gene_6364_611_aa|+|11336|13171>3300009068_Ga0114973_10000639	623	0	606	1562
BVP7_NODE_499_ORF8	gene_6364_611_aa|+|11336|13171>3300009068_Ga0114973_10000639	52.006	99	gene_6364_611_aa|+|11336|13171>3300009068_Ga0114973_10000639	623	0	606	1562
BVP8_NODE_145_ORF8	gene_6364_611_aa|+|11336|13171>3300009068_Ga0114973_10000639	52.006	99	gene_6364_611_aa|+|11336|13171>3300009068_Ga0114973_10000639	623	0	606	1562
BVP1_NODE_165_ORF18	gene_5311_627_aa|+|14184|16067>3300005805_Ga0079957_1002161	51.8	99	gene_5311_627_aa|+|14184|16067>3300005805_Ga0079957_1002161	639	0	593	1528
BVP2_NODE_1521_ORF8	gene_5311_627_aa|+|14184|16067>3300005805_Ga0079957_1002161	51.8	99	gene_5311_627_aa|+|14184|16067>3300005805_Ga0079957_1002161	639	0	593	1529
BVP5_NODE_1215_ORF8	gene_5311_627_aa|+|14184|16067>3300005805_Ga0079957_1002161	51.8	99	gene_5311_627_aa|+|14184|16067>3300005805_Ga0079957_1002161	639	0	593	1528
BVP8_NODE_380_ORF11	gene_5311_627_aa|+|14184|16067>3300005805_Ga0079957_1002161	51.8	99	gene_5311_627_aa|+|14184|16067>3300005805_Ga0079957_1002161	639	0	593	1528
BVP1_NODE_7287_ORF2	gene_6405_586_aa|+|4196|5956>3300010885_Ga0133913_10009135	51.756	99	gene_6405_586_aa|+|4196|5956>3300010885_Ga0133913_10009135	541	8.39e-177	509	1310
BVP3_NODE_2331_ORF4	gene_5311_627_aa|+|14184|16067>3300005805_Ga0079957_1002161	51.355	99	gene_5311_627_aa|+|14184|16067>3300005805_Ga0079957_1002161	664	0	587	1512
BVP7_NODE_3673_ORF4	gene_5311_627_aa|+|14184|16067>3300005805_Ga0079957_1002161	51.355	99	gene_5311_627_aa|+|14184|16067>3300005805_Ga0079957_1002161	664	0	587	1512
BVP8_NODE_2767_ORF4	gene_5311_627_aa|+|14184|16067>3300005805_Ga0079957_1002161	51.355	99	gene_5311_627_aa|+|14184|16067>3300005805_Ga0079957_1002161	664	0	587	1512
BVP2_NODE_2808_ORF2	gene_6405_586_aa|+|4196|5956>3300010885_Ga0133913_10009135	50.842	96	gene_6405_586_aa|+|4196|5956>3300010885_Ga0133913_10009135	594	0	551	1420
BVP1_NODE_132_ORF9	gene_4662_613_aa|+|1787|3628>3300010885_Ga0133913_10008424	50.6	99	gene_4662_613_aa|+|1787|3628>3300010885_Ga0133913_10008424	583	4.18e-175	506	1304
BVP2_NODE_11128_ORF2	gene_557_591_aa|+|1031|2806>3300009154_Ga0114963_10000931	50.412	99	gene_557_591_aa|+|1031|2806>3300009154_Ga0114963_10000931	607	0	573	1477
BVP8_NODE_292_ORF15	gene_327_621_aa|-|416|2281>3300007516_Ga0105050_10007389	50.314	99	gene_327_621_aa|-|416|2281>3300007516_Ga0105050_10007389	636	0	585	1508
BVP2_NODE_727_ORF13	gene_2781_575_aa|+|18378|20105>3300007540_Ga0099847_1000087	50.288	99	gene_2781_575_aa|+|18378|20105>3300007540_Ga0099847_1000087	521	1.52e-169	489	1259
BVP1_NODE_564_ORF8	gene_6405_586_aa|+|4196|5956>3300010885_Ga0133913_10009135	49.568	96	gene_6405_586_aa|+|4196|5956>3300010885_Ga0133913_10009135	579	5.27e-177	511	1317
BVP2_NODE_3502_ORF1	gene_6405_586_aa|+|4196|5956>3300010885_Ga0133913_10009135	49.568	96	gene_6405_586_aa|+|4196|5956>3300010885_Ga0133913_10009135	579	5.27e-177	511	1317
BVP3_NODE_928_ORF3	gene_6405_586_aa|+|4196|5956>3300010885_Ga0133913_10009135	49.568	96	gene_6405_586_aa|+|4196|5956>3300010885_Ga0133913_10009135	579	5.27e-177	511	1317
BVP4_NODE_439_ORF13	gene_6405_586_aa|+|4196|5956>3300010885_Ga0133913_10009135	49.568	96	gene_6405_586_aa|+|4196|5956>3300010885_Ga0133913_10009135	579	5.27e-177	511	1317
BVP7_NODE_1948_ORF3	gene_6405_586_aa|+|4196|5956>3300010885_Ga0133913_10009135	49.568	96	gene_6405_586_aa|+|4196|5956>3300010885_Ga0133913_10009135	579	5.27e-177	511	1317
BVP8_NODE_1350_ORF3	gene_6405_586_aa|+|4196|5956>3300010885_Ga0133913_10009135	49.568	96	gene_6405_586_aa|+|4196|5956>3300010885_Ga0133913_10009135	579	5.27e-177	511	1317
BVP1_NODE_1892_ORF2	gene_5707_606_aa|+|15022|16842>3300010885_Ga0133913_10013708	49.513	100	gene_5707_606_aa|+|15022|16842>3300010885_Ga0133913_10013708	616	0	546	1408
BVP1_NODE_64_ORF6	gene_6405_586_aa|+|4196|5956>3300010885_Ga0133913_10009135	49.508	98	gene_6405_586_aa|+|4196|5956>3300010885_Ga0133913_10009135	610	0	540	1390
BVP2_NODE_151_ORF23	gene_6405_586_aa|+|4196|5956>3300010885_Ga0133913_10009135	49.508	98	gene_6405_586_aa|+|4196|5956>3300010885_Ga0133913_10009135	610	0	540	1390
BVP3_NODE_126_ORF6	gene_6405_586_aa|+|4196|5956>3300010885_Ga0133913_10009135	49.508	98	gene_6405_586_aa|+|4196|5956>3300010885_Ga0133913_10009135	610	0	540	1390
BVP4_NODE_158_ORF6	gene_6405_586_aa|+|4196|5956>3300010885_Ga0133913_10009135	49.508	98	gene_6405_586_aa|+|4196|5956>3300010885_Ga0133913_10009135	610	0	540	1390
BVP5_NODE_769_ORF6	gene_6405_586_aa|+|4196|5956>3300010885_Ga0133913_10009135	49.508	98	gene_6405_586_aa|+|4196|5956>3300010885_Ga0133913_10009135	610	0	540	1390
BVP6_NODE_181_ORF23	gene_6405_586_aa|+|4196|5956>3300010885_Ga0133913_10009135	49.508	98	gene_6405_586_aa|+|4196|5956>3300010885_Ga0133913_10009135	610	0	540	1390
BVP7_NODE_847_ORF7	gene_6405_586_aa|+|4196|5956>3300010885_Ga0133913_10009135	49.508	98	gene_6405_586_aa|+|4196|5956>3300010885_Ga0133913_10009135	610	0	540	1390
BVP8_NODE_135_ORF6	gene_6405_586_aa|+|4196|5956>3300010885_Ga0133913_10009135	49.508	98	gene_6405_586_aa|+|4196|5956>3300010885_Ga0133913_10009135	610	0	540	1390
BVP7_NODE_1076_ORF3	gene_2636_623_aa|+|11517|13388>3300009182_Ga0114959_10002038	49.235	99	gene_2636_623_aa|+|11517|13388>3300009182_Ga0114959_10002038	654	0	567	1462
BVP8_NODE_904_ORF1	gene_3730_632_aa|+|6291|8189>3300010885_Ga0133913_10039588	48.892	93	gene_3730_632_aa|+|6291|8189>3300010885_Ga0133913_10039588	632	0	538	1387
BVP6_NODE_4774_ORF3	gene_3730_632_aa|+|6291|8189>3300010885_Ga0133913_10039588	48.878	93	gene_3730_632_aa|+|6291|8189>3300010885_Ga0133913_10039588	624	0	530	1365
BVP5_NODE_442_ORF8	gene_5311_627_aa|+|14184|16067>3300005805_Ga0079957_1002161	48.674	99	gene_5311_627_aa|+|14184|16067>3300005805_Ga0079957_1002161	641	0	564	1454
BVP6_NODE_2564_ORF5	gene_5311_627_aa|+|14184|16067>3300005805_Ga0079957_1002161	48.674	99	gene_5311_627_aa|+|14184|16067>3300005805_Ga0079957_1002161	641	0	564	1454
BVP7_NODE_573_ORF10	gene_5311_627_aa|+|14184|16067>3300005805_Ga0079957_1002161	48.674	99	gene_5311_627_aa|+|14184|16067>3300005805_Ga0079957_1002161	641	0	564	1454
BVP8_NODE_664_ORF7	gene_5311_627_aa|+|14184|16067>3300005805_Ga0079957_1002161	48.674	99	gene_5311_627_aa|+|14184|16067>3300005805_Ga0079957_1002161	641	0	564	1454
BVP1_NODE_241_ORF5	gene_2781_575_aa|+|18378|20105>3300007540_Ga0099847_1000087	48.5	99	gene_2781_575_aa|+|18378|20105>3300007540_Ga0099847_1000087	600	0	539	1389
BVP5_NODE_272_ORF7	gene_2781_575_aa|+|18378|20105>3300007540_Ga0099847_1000087	48.5	99	gene_2781_575_aa|+|18378|20105>3300007540_Ga0099847_1000087	600	0	539	1389
BVP6_NODE_164_ORF9	gene_2781_575_aa|+|18378|20105>3300007540_Ga0099847_1000087	48.5	99	gene_2781_575_aa|+|18378|20105>3300007540_Ga0099847_1000087	600	0	539	1389
BVP7_NODE_523_ORF23	gene_2781_575_aa|+|18378|20105>3300007540_Ga0099847_1000087	48.5	99	gene_2781_575_aa|+|18378|20105>3300007540_Ga0099847_1000087	600	0	539	1389
BVP8_NODE_262_ORF23	gene_2781_575_aa|+|18378|20105>3300007540_Ga0099847_1000087	48.5	99	gene_2781_575_aa|+|18378|20105>3300007540_Ga0099847_1000087	600	0	539	1389
BVP1_NODE_407_ORF5	gene_6405_586_aa|+|4196|5956>3300010885_Ga0133913_10009135	48.495	96	gene_6405_586_aa|+|4196|5956>3300010885_Ga0133913_10009135	598	0	536	1380
BVP2_NODE_496_ORF7	gene_6405_586_aa|+|4196|5956>3300010885_Ga0133913_10009135	48.495	96	gene_6405_586_aa|+|4196|5956>3300010885_Ga0133913_10009135	598	0	536	1380
BVP3_NODE_717_ORF6	gene_6405_586_aa|+|4196|5956>3300010885_Ga0133913_10009135	48.495	96	gene_6405_586_aa|+|4196|5956>3300010885_Ga0133913_10009135	598	0	536	1380
BVP4_NODE_769_ORF5	gene_6405_586_aa|+|4196|5956>3300010885_Ga0133913_10009135	48.495	96	gene_6405_586_aa|+|4196|5956>3300010885_Ga0133913_10009135	598	0	536	1380
BVP5_NODE_1103_ORF6	gene_6405_586_aa|+|4196|5956>3300010885_Ga0133913_10009135	48.495	96	gene_6405_586_aa|+|4196|5956>3300010885_Ga0133913_10009135	598	0	536	1380
BVP6_NODE_485_ORF6	gene_6405_586_aa|+|4196|5956>3300010885_Ga0133913_10009135	48.495	96	gene_6405_586_aa|+|4196|5956>3300010885_Ga0133913_10009135	598	0	536	1380
BVP7_NODE_2392_ORF5	gene_6405_586_aa|+|4196|5956>3300010885_Ga0133913_10009135	48.495	96	gene_6405_586_aa|+|4196|5956>3300010885_Ga0133913_10009135	598	0	536	1380
BVP8_NODE_613_ORF2	gene_6405_586_aa|+|4196|5956>3300010885_Ga0133913_10009135	48.495	96	gene_6405_586_aa|+|4196|5956>3300010885_Ga0133913_10009135	598	0	536	1380
BVP1_NODE_967_ORF4	gene_2636_623_aa|+|11517|13388>3300009182_Ga0114959_10002038	48.12	99	gene_2636_623_aa|+|11517|13388>3300009182_Ga0114959_10002038	665	0	571	1472
BVP2_NODE_661_ORF16	gene_2636_623_aa|+|11517|13388>3300009182_Ga0114959_10002038	48.12	99	gene_2636_623_aa|+|11517|13388>3300009182_Ga0114959_10002038	665	0	571	1472
BVP3_NODE_980_ORF6	gene_2636_623_aa|+|11517|13388>3300009182_Ga0114959_10002038	48.12	99	gene_2636_623_aa|+|11517|13388>3300009182_Ga0114959_10002038	665	0	571	1472
BVP7_NODE_977_ORF14	gene_2636_623_aa|+|11517|13388>3300009182_Ga0114959_10002038	47.478	99	gene_2636_623_aa|+|11517|13388>3300009182_Ga0114959_10002038	674	0	570	1469
BVP3_NODE_3167_ORF3	gene_1214_553_aa|+|8495|10156>3300010885_Ga0133913_10012200	46.774	94	gene_1214_553_aa|+|8495|10156>3300010885_Ga0133913_10012200	558	4.01e-160	466	1198
BVP1_NODE_514_ORF5	gene_1214_553_aa|+|8495|10156>3300010885_Ga0133913_10012200	46.595	94	gene_1214_553_aa|+|8495|10156>3300010885_Ga0133913_10012200	558	1.01e-159	465	1196
BVP5_NODE_1019_ORF8	gene_1214_553_aa|+|8495|10156>3300010885_Ga0133913_10012200	46.595	94	gene_1214_553_aa|+|8495|10156>3300010885_Ga0133913_10012200	558	1.01e-159	465	1196
BVP5_NODE_682_ORF2	gene_2904_604_aa|+|17687|19501>3300013126_Ga0172367_10002920	46.33	99	gene_2904_604_aa|+|17687|19501>3300013126_Ga0172367_10002920	613	3.57e-164	479	1234
BVP1_NODE_1371_ORF1	gene_1214_553_aa|+|8495|10156>3300010885_Ga0133913_10012200	46.237	95	gene_1214_553_aa|+|8495|10156>3300010885_Ga0133913_10012200	558	5.06e-154	450	1157
BVP2_NODE_2736_ORF5	gene_1214_553_aa|+|8495|10156>3300010885_Ga0133913_10012200	46.237	95	gene_1214_553_aa|+|8495|10156>3300010885_Ga0133913_10012200	558	5.11e-154	450	1157
BVP3_NODE_2336_ORF1	gene_1214_553_aa|+|8495|10156>3300010885_Ga0133913_10012200	46.237	95	gene_1214_553_aa|+|8495|10156>3300010885_Ga0133913_10012200	558	5.11e-154	450	1157
BVP4_NODE_5217_ORF1	gene_1214_553_aa|+|8495|10156>3300010885_Ga0133913_10012200	46.057	95	gene_1214_553_aa|+|8495|10156>3300010885_Ga0133913_10012200	558	7.39e-154	449	1156
BVP4_NODE_4070_ORF4	gene_1214_553_aa|+|8495|10156>3300010885_Ga0133913_10012200	45.951	100	gene_1214_553_aa|+|8495|10156>3300010885_Ga0133913_10012200	568	2.34e-157	458	1179
BVP5_NODE_5374_ORF3	gene_2527_585_aa|+|6127|7884>3300006119_Ga0007866_1000399	45.128	95	gene_2527_585_aa|+|6127|7884>3300006119_Ga0007866_1000399	585	1.78e-159	467	1202
BVP7_NODE_4794_ORF3	gene_2527_585_aa|+|6127|7884>3300006119_Ga0007866_1000399	45.128	95	gene_2527_585_aa|+|6127|7884>3300006119_Ga0007866_1000399	585	1.78e-159	467	1202
BVP8_NODE_1358_ORF2	gene_2527_585_aa|+|6127|7884>3300006119_Ga0007866_1000399	45.128	95	gene_2527_585_aa|+|6127|7884>3300006119_Ga0007866_1000399	585	1.78e-159	467	1202
BVP8_NODE_602_ORF13	gene_5537_546_aa|-|4324|5964>3300007538_Ga0099851_1001009	44.465	97	gene_5537_546_aa|-|4324|5964>3300007538_Ga0099851_1001009	551	5.83e-144	424	1090
BVP1_NODE_5755_ORF2	gene_5311_627_aa|+|14184|16067>3300005805_Ga0079957_1002161	43.82	98	gene_5311_627_aa|+|14184|16067>3300005805_Ga0079957_1002161	623	3.55e-156	460	1184
BVP7_NODE_1374_ORF7	gene_3713_579_aa|-|1840|3579>3300006108_Ga0007862_1000466	41.536	99	gene_3713_579_aa|-|1840|3579>3300006108_Ga0007862_1000466	573	2.73e-125	377	969
BVP8_NODE_859_ORF7	gene_3713_579_aa|-|1840|3579>3300006108_Ga0007862_1000466	41.536	99	gene_3713_579_aa|-|1840|3579>3300006108_Ga0007862_1000466	573	2.73e-125	377	969
BVP5_NODE_1302_ORF2	gene_3713_579_aa|-|1840|3579>3300006108_Ga0007862_1000466	41.434	99	gene_3713_579_aa|-|1840|3579>3300006108_Ga0007862_1000466	572	4.53e-125	377	967
BVP4_NODE_2352_ORF3	gene_6342_596_aa|-|1102|2892>3300006127_Ga0007805_1000725	39.43	95	gene_6342_596_aa|-|1102|2892>3300006127_Ga0007805_1000725	596	1.91e-108	335	858
BVP1_NODE_4558_ORF1	gene_6342_596_aa|-|1102|2892>3300006127_Ga0007805_1000725	37.268	94	gene_6342_596_aa|-|1102|2892>3300006127_Ga0007805_1000725	593	4.51e-98	308	788
BVP3_NODE_2024_ORF1	gene_6342_596_aa|-|1102|2892>3300006127_Ga0007805_1000725	37.268	94	gene_6342_596_aa|-|1102|2892>3300006127_Ga0007805_1000725	593	4.24e-98	308	788
BVP1_NODE_2337_ORF2	gene_1214_553_aa|+|8495|10156>3300010885_Ga0133913_10012200	32.308	99	gene_1214_553_aa|+|8495|10156>3300010885_Ga0133913_10012200	585	2.13e-90	286	732
