# Supplementary material for: Virophages Found in Viromes from Lake Baikal
Source: Biomolecules. 2023 Dec 11;13(12):1773. doi: 10.3390/biom13121773 (PMC10741620; doi:10.3390/biom13121773)
Supplement: Supplementary file 1 [file biomolecules-13-01773-s001.zip › TableS3.xlsx]

## Sheet: BVP1
Genome	Assignation (Class;Family)	Maveriviricetes marker list
NODE_100_length_24693_cov_48.235165	Maveriviricetes;Priklausovirales;Burtonviroviridae	ATPase MCP PRO Penton
NODE_102_length_24202_cov_8.540109	Possible_PLV	NA
NODE_106_length_23551_cov_36.772259	Possible_PLV	NA
NODE_108_length_23291_cov_9.500301	Maveriviricetes;Priklausovirales;Omnilimnoviroviridae	ATPase MCP PRO Penton
NODE_109_length_23097_cov_17.743902	Maveriviricetes;Priklausovirales;Dishuiviroviridae	ATPase MCP Penton
NODE_129_length_20008_cov_35.533855	Possible_PLV	NA
NODE_132_length_19705_cov_5.747277	Maveriviricetes;Priklausovirales;Burtonviroviridae	MCP PRO Penton
NODE_135_length_19347_cov_8.291572	Possible_PLV	NA
NODE_136_length_19337_cov_7.031480	Maveriviricetes;Priklausovirales;Dishuiviroviridae	MCP Penton
NODE_139_length_19192_cov_10.580028	Maveriviricetes;Priklausovirales;Dishuiviroviridae	ATPase MCP Penton
NODE_153_length_18597_cov_11.914626	Possible_PLV	NA
NODE_155_length_18560_cov_4.470467	Maveriviricetes;Priklausovirales;Burtonviroviridae	ATPase MCP PRO Penton
NODE_165_length_18000_cov_5.755364	Maveriviricetes;Priklausovirales;Burtonviroviridae	ATPase MCP PRO Penton
NODE_170_length_17671_cov_8.276964	Maveriviricetes;Priklausovirales;Burtonviroviridae	ATPase MCP PRO Penton
NODE_178_length_17267_cov_11.542645	Maveriviricetes;Priklausovirales;Dishuiviroviridae	ATPase MCP Penton
NODE_181_length_17093_cov_10.990198	Possible_PLV	NA
NODE_183_length_17063_cov_148.480656	Maveriviricetes;Priklausovirales;Omnilimnoviroviridae	ATPase MCP Penton
NODE_191_length_16749_cov_14.291182	Maveriviricetes;Priklausovirales;Omnilimnoviroviridae	ATPase MCP Penton
NODE_193_length_16672_cov_55.800385	Possible_PLV	NA
NODE_195_length_16565_cov_17.149849	Possible_PLV	NA
NODE_216_length_15993_cov_35.210440	Possible_PLV	NA
NODE_223_length_15829_cov_5.201344	Maveriviricetes;Priklausovirales;Omnilimnoviroviridae	ATPase MCP PRO Penton
NODE_235_length_15341_cov_8.546317	Maveriviricetes;Priklausovirales;Dishuiviroviridae	ATPase MCP Penton
NODE_238_length_15179_cov_65.626818	Maveriviricetes;Priklausovirales;Dishuiviroviridae	ATPase MCP Penton
NODE_241_length_15071_cov_3.848495	Maveriviricetes;Priklausovirales;Omnilimnoviroviridae	ATPase MCP PRO Penton
NODE_248_length_14827_cov_6.832183	Maveriviricetes;Priklausovirales;Omnilimnoviroviridae	MCP PRO Penton
NODE_259_length_14481_cov_15.553792	Maveriviricetes;Priklausovirales;Dishuiviroviridae	ATPase MCP Penton
NODE_287_length_13778_cov_16.854041	Possible_PLV	NA
NODE_306_length_13330_cov_10.577778	Possible_PLV	NA
NODE_316_length_13202_cov_3.902868	Possible_PLV	NA
NODE_318_length_13177_cov_9.425316	Maveriviricetes;Priklausovirales;Dishuiviroviridae	MCP Penton
NODE_322_length_13038_cov_8.648001	Maveriviricetes;Unclassified	ATPase MCP PRO Penton
NODE_328_length_12936_cov_4.651502	Possible_PLV	NA
NODE_354_length_12325_cov_21.613773	Maveriviricetes;Priklausovirales;Omnilimnoviroviridae	MCP PRO Penton
NODE_372_length_12014_cov_8.107283	Maveriviricetes;Unclassified	ATPase MCP PRO Penton
NODE_382_length_11821_cov_14.965664	Possible_PLV	NA
NODE_388_length_11665_cov_4.828768	Possible_PLV	NA
NODE_407_length_11357_cov_139.363829	Maveriviricetes;Priklausovirales;Dishuiviroviridae	MCP Penton
NODE_413_length_11237_cov_14.791540	Possible_PLV	NA
NODE_443_length_10803_cov_4.658727	Possible_PLV	NA
NODE_445_length_10794_cov_17.753608	Possible_PLV	NA
NODE_478_length_10300_cov_21.557833	Maveriviricetes;Priklausovirales;Dishuiviroviridae	MCP Penton
NODE_479_length_10296_cov_14.159848	Maveriviricetes;Priklausovirales;Omnilimnoviroviridae	MCP Penton
NODE_489_length_10222_cov_6.246484	Possible_PLV	NA
NODE_503_length_10113_cov_4.593160	Maveriviricetes;Priklausovirales;Omnilimnoviroviridae	ATPase MCP Penton
NODE_504_length_10099_cov_4.873158	Possible_PLV	NA
NODE_506_length_10091_cov_4.127939	Possible_PLV	NA
NODE_514_length_10036_cov_10.740206	Maveriviricetes;Unclassified	MCP Penton
NODE_64_length_29185_cov_98.737144	Maveriviricetes;Priklausovirales;Dishuiviroviridae	ATPase MCP PRO Penton
NODE_67_length_28833_cov_28.969838	Maveriviricetes;Priklausovirales;Dishuiviroviridae	ATPase MCP PRO Penton
NODE_81_length_26677_cov_8.389077	Maveriviricetes;Priklausovirales;Dishuiviroviridae	ATPase MCP PRO Penton
NODE_87_length_25929_cov_19.206037	Maveriviricetes;Priklausovirales;Dishuiviroviridae	ATPase MCP PRO Penton
NODE_88_length_25848_cov_11.721359	Maveriviricetes;Priklausovirales;Burtonviroviridae	ATPase MCP PRO Penton

## Sheet: BVP2
Genome	Assignation (Class;Family)	Maveriviricetes marker list
NODE_130_length_31009_cov_10.658687	Maveriviricetes;Priklausovirales;Dishuiviroviridae	ATPase MCP PRO Penton
NODE_151_length_29175_cov_75.850824	Maveriviricetes;Priklausovirales;Dishuiviroviridae	ATPase MCP PRO Penton
NODE_156_length_28599_cov_9.630746	Maveriviricetes;Priklausovirales;Dishuiviroviridae	ATPase MCP PRO Penton
NODE_201_length_24362_cov_14.752870	Maveriviricetes;Priklausovirales;Dishuiviroviridae	ATPase MCP Penton
NODE_210_length_23720_cov_21.048130	Possible_PLV	NA
NODE_254_length_21214_cov_6.588260	Maveriviricetes;Priklausovirales;Omnilimnoviroviridae	ATPase MCP PRO Penton
NODE_267_length_20539_cov_4.914958	Maveriviricetes;Unclassified	ATPase MCP PRO Penton
NODE_281_length_20008_cov_10.563073	Possible_PLV	NA
NODE_371_length_17483_cov_11.372160	Maveriviricetes;Priklausovirales;Dishuiviroviridae	ATPase MCP Penton
NODE_380_length_17185_cov_6.423876	Possible_PLV	NA
NODE_394_length_16805_cov_6.802627	Possible_PLV	NA
NODE_401_length_16626_cov_18.633335	Possible_PLV	NA
NODE_410_length_16513_cov_5.335581	Possible_PLV	NA
NODE_415_length_16477_cov_18.623493	Possible_PLV	NA
NODE_421_length_16361_cov_11.069606	Possible_PLV	NA
NODE_427_length_16178_cov_5.657508	Possible_PLV	NA
NODE_453_length_15630_cov_5.961027	Maveriviricetes;Priklausovirales;Dishuiviroviridae	ATPase MCP Penton
NODE_481_length_15146_cov_7.124180	Possible_PLV	NA
NODE_496_length_14979_cov_66.109153	Maveriviricetes;Priklausovirales;Dishuiviroviridae	MCP Penton
NODE_564_length_13675_cov_34.705213	Maveriviricetes;Priklausovirales;Dishuiviroviridae	MCP Penton
NODE_596_length_13265_cov_4.943452	Maveriviricetes;Priklausovirales;Dishuiviroviridae	MCP Penton
NODE_636_length_12780_cov_75.767859	Maveriviricetes;Priklausovirales;Omnilimnoviroviridae	ATPase MCP Penton
NODE_637_length_12777_cov_13.277629	Maveriviricetes;Priklausovirales;Dishuiviroviridae	ATPase MCP Penton
NODE_661_length_12508_cov_7.266683	Maveriviricetes;Priklausovirales;Omnilimnoviroviridae	MCP PRO Penton
NODE_714_length_11993_cov_11.706651	Maveriviricetes;Priklausovirales;Dishuiviroviridae	MCP Penton
NODE_720_length_11939_cov_14.178728	Possible_PLV	NA
NODE_727_length_11913_cov_3.088126	Maveriviricetes;Priklausovirales;Omnilimnoviroviridae	ATPase MCP PRO Penton
NODE_742_length_11765_cov_6.197353	Maveriviricetes;Priklausovirales;Burtonviroviridae	ATPase MCP PRO Penton
NODE_748_length_11721_cov_6.858135	Possible_PLV	NA
NODE_755_length_11671_cov_4.488550	Maveriviricetes;Priklausovirales;Burtonviroviridae	MCP
NODE_761_length_11612_cov_20.284762	Possible_PLV	NA
NODE_797_length_11250_cov_5.124877	Possible_PLV	NA
NODE_811_length_11073_cov_4.264386	Possible_PLV	NA
NODE_834_length_10940_cov_4.379605	Maveriviricetes;Priklausovirales;Dishuiviroviridae	MCP Penton
NODE_872_length_10648_cov_5.131974	Possible_PLV	NA
NODE_888_length_10515_cov_17.460421	Possible_PLV	NA

## Sheet: BVP3
Genome	Assignation (Class;Family)	Maveriviricetes marker list
NODE_113_length_31690_cov_9.629524	Maveriviricetes;Priklausovirales;Dishuiviroviridae	ATPase MCP PRO Penton
NODE_126_length_29238_cov_42.782750	Maveriviricetes;Priklausovirales;Dishuiviroviridae	ATPase MCP PRO Penton
NODE_127_length_29237_cov_11.013913	Maveriviricetes;Priklausovirales;Omnilimnoviroviridae	ATPase MCP PRO Penton
NODE_191_length_24050_cov_4.926235	Maveriviricetes;Priklausovirales;Omnilimnoviroviridae	ATPase MCP PRO Penton
NODE_229_length_21344_cov_6.231058	Maveriviricetes;Priklausovirales;Dishuiviroviridae	ATPase MCP Penton
NODE_288_length_19142_cov_13.448351	Maveriviricetes;Priklausovirales;Omnilimnoviroviridae	ATPase MCP PRO Penton
NODE_356_length_16770_cov_6.167933	Possible_PLV	NA
NODE_365_length_16516_cov_7.236316	Maveriviricetes;Priklausovirales;Omnilimnoviroviridae	ATPase MCP Penton
NODE_376_length_16302_cov_28.823968	Maveriviricetes;Priklausovirales;Dishuiviroviridae	ATPase MCP Penton
NODE_393_length_15975_cov_5.112500	Maveriviricetes;Priklausovirales;Omnilimnoviroviridae	ATPase MCP Penton
NODE_421_length_15484_cov_7.780997	Possible_PLV	NA
NODE_427_length_15306_cov_7.882762	Maveriviricetes;Priklausovirales;Dishuiviroviridae	ATPase MCP
NODE_441_length_15014_cov_15.519019	Maveriviricetes;Priklausovirales;Burtonviroviridae	ATPase MCP PRO Penton
NODE_539_length_13436_cov_7.263583	Maveriviricetes;Priklausovirales;Burtonviroviridae	ATPase MCP PRO Penton
NODE_600_length_12654_cov_52.225335	Maveriviricetes;Priklausovirales;Omnilimnoviroviridae	ATPase MCP Penton
NODE_625_length_12359_cov_6.995042	Maveriviricetes;Priklausovirales;Dishuiviroviridae	MCP Penton
NODE_682_length_11554_cov_5.435168	Possible_PLV	NA
NODE_717_length_11303_cov_43.992176	Maveriviricetes;Priklausovirales;Dishuiviroviridae	MCP Penton
NODE_778_length_10806_cov_8.077109	Possible_PLV	NA
NODE_862_length_10151_cov_7.142631	Possible_PLV	NA
NODE_863_length_10150_cov_8.378504	Maveriviricetes;Priklausovirales;Dishuiviroviridae	MCP Penton
NODE_883_length_10016_cov_7.290734	Maveriviricetes;Priklausovirales;Omnilimnoviroviridae	MCP Penton

## Sheet: BVP4
Genome	Assignation (Class;Family)	Maveriviricetes marker list
NODE_146_length_31205_cov_6.093355	Maveriviricetes;Priklausovirales;Dishuiviroviridae	ATPase MCP PRO Penton
NODE_158_length_30194_cov_21.605295	Maveriviricetes;Priklausovirales;Dishuiviroviridae	ATPase MCP PRO Penton
NODE_369_length_18276_cov_11.302069	Maveriviricetes;Priklausovirales;Burtonviroviridae	ATPase MCP PRO Penton
NODE_373_length_18124_cov_6.747357	Maveriviricetes;Priklausovirales;Omnilimnoviroviridae	ATPase MCP Penton
NODE_420_length_16794_cov_7.809666	Possible_PLV	NA
NODE_439_length_16410_cov_19.099052	Maveriviricetes;Priklausovirales;Dishuiviroviridae	MCP PRO Penton
NODE_569_length_14253_cov_18.909706	Maveriviricetes;Priklausovirales;Dishuiviroviridae	ATPase MCP Penton
NODE_579_length_14065_cov_19.760671	Maveriviricetes;Priklausovirales;Omnilimnoviroviridae	ATPase MCP Penton
NODE_769_length_11999_cov_36.182351	Maveriviricetes;Priklausovirales;Dishuiviroviridae	MCP Penton
NODE_841_length_11326_cov_5.611126	Maveriviricetes;Priklausovirales;Dishuiviroviridae	MCP Penton

## Sheet: BVP5
Genome	Assignation (Class;Family)	Maveriviricetes marker list
NODE_1019_length_12451_cov_8.887706	Maveriviricetes;Unclassified	ATPase MCP Penton
NODE_1067_length_12134_cov_4.817617	Possible_PLV	NA
NODE_1088_length_12018_cov_82.972415	Possible_PLV	NA
NODE_1103_length_11915_cov_11.894013	Maveriviricetes;Priklausovirales;Dishuiviroviridae	MCP Penton
NODE_1116_length_11812_cov_4.370758	Maveriviricetes;Priklausovirales;Omnilimnoviroviridae	MCP PRO Penton
NODE_1215_length_11239_cov_4.044617	Maveriviricetes;Priklausovirales;Burtonviroviridae	MCP PRO Penton
NODE_1219_length_11207_cov_45.980362	Possible_PLV	NA
NODE_1302_length_10780_cov_24.972214	Maveriviricetes;Unclassified	ATPase MCP PRO Penton
NODE_1424_length_10224_cov_4.196086	Possible_PLV	NA
NODE_169_length_32782_cov_25.380664	Maveriviricetes;Priklausovirales;Dishuiviroviridae	ATPase MCP PRO Penton
NODE_191_length_30701_cov_24.790413	Maveriviricetes;Priklausovirales;Omnilimnoviroviridae	ATPase MCP PRO Penton
NODE_207_length_29342_cov_24.615845	Maveriviricetes;Priklausovirales;Omnilimnoviroviridae	ATPase MCP PRO Penton
NODE_224_length_28050_cov_8.394285	Maveriviricetes;Priklausovirales;Burtonviroviridae	ATPase MCP PRO Penton
NODE_272_length_24842_cov_93.533304	Maveriviricetes;Priklausovirales;Omnilimnoviroviridae	ATPase MCP PRO Penton
NODE_293_length_23804_cov_130.198919	Possible_PLV	NA
NODE_333_length_22356_cov_10.344514	Maveriviricetes;Priklausovirales;Omnilimnoviroviridae	MCP PRO Penton
NODE_341_length_22128_cov_23.871291	Maveriviricetes;Priklausovirales;Burtonviroviridae	ATPase MCP PRO Penton
NODE_385_length_20773_cov_14.713389	Possible_PLV	NA
NODE_437_length_19609_cov_8.487061	Possible_PLV	NA
NODE_442_length_19471_cov_8.657653	Maveriviricetes;Priklausovirales;Burtonviroviridae	MCP PRO Penton
NODE_450_length_19239_cov_47.777471	Maveriviricetes;Priklausovirales;Omnilimnoviroviridae	MCP PRO Penton
NODE_457_length_19142_cov_27.762255	Maveriviricetes;Priklausovirales;Omnilimnoviroviridae	ATPase MCP PRO Penton
NODE_521_length_18010_cov_8.953662	Possible_PLV	NA
NODE_606_length_16470_cov_9.523363	Maveriviricetes;Priklausovirales;Burtonviroviridae	ATPase MCP PRO Penton
NODE_655_length_15933_cov_7.882731	Possible_PLV	NA
NODE_682_length_15510_cov_263.851893	Maveriviricetes;Unclassified	ATPase MCP PRO Penton
NODE_695_length_15349_cov_11.931673	Maveriviricetes;Priklausovirales;Dishuiviroviridae	ATPase MCP Penton
NODE_767_length_14585_cov_13.957743	Maveriviricetes;Priklausovirales;Omnilimnoviroviridae	ATPase MCP Penton
NODE_769_length_14569_cov_32.922558	Maveriviricetes;Priklausovirales;Dishuiviroviridae	MCP Penton
NODE_851_length_13760_cov_8.069026	Possible_PLV	NA

## Sheet: BVP6
Genome	Assignation (Class;Family)	Maveriviricetes marker list
NODE_164_length_27926_cov_27.199813	Maveriviricetes;Priklausovirales;Omnilimnoviroviridae	ATPase MCP PRO Penton
NODE_181_length_26704_cov_95.301775	Maveriviricetes;Priklausovirales;Dishuiviroviridae	ATPase MCP PRO Penton
NODE_246_length_22348_cov_12.970574	Possible_PLV	NA
NODE_278_length_20370_cov_84.155698	Maveriviricetes;Priklausovirales;Dishuiviroviridae	ATPase MCP PRO Penton
NODE_289_length_20124_cov_6.516369	Possible_PLV	NA
NODE_420_length_16180_cov_6.582574	Possible_PLV	NA
NODE_485_length_14826_cov_8.927222	Maveriviricetes;Priklausovirales;Dishuiviroviridae	MCP Penton
NODE_575_length_13350_cov_11.784957	Possible_PLV	NA
NODE_717_length_11783_cov_24.156207	Possible_PLV	NA
NODE_753_length_11457_cov_13.656551	Maveriviricetes;Priklausovirales;Dishuiviroviridae	ATPase MCP Penton
NODE_816_length_10930_cov_7.483034	Possible_PLV	NA

## Sheet: BVP7
Genome	Assignation (Class;Family)	Maveriviricetes marker list
NODE_1014_length_12480_cov_46.454809	Maveriviricetes;Priklausovirales;Burtonviroviridae	ATPase MCP PRO Penton
NODE_1076_length_11917_cov_96.097201	Maveriviricetes;Priklausovirales;Omnilimnoviroviridae	ATPase MCP Penton
NODE_1083_length_11883_cov_44.481146	Possible_PLV	NA
NODE_1099_length_11727_cov_25.069483	Possible_PLV	NA
NODE_1149_length_11326_cov_17.179044	Maveriviricetes;Priklausovirales;Dishuiviroviridae	MCP Penton
NODE_1163_length_11202_cov_11.744416	Maveriviricetes;Priklausovirales;Dishuiviroviridae	ATPase MCP Penton
NODE_1239_length_10752_cov_24.255025	Maveriviricetes;Priklausovirales;Dishuiviroviridae	MCP Penton
NODE_1318_length_10302_cov_47.539377	Maveriviricetes;Priklausovirales;Omnilimnoviroviridae	MCP Penton
NODE_1374_length_10021_cov_24.178005	Maveriviricetes;Unclassified	ATPase MCP PRO Penton
NODE_297_length_30856_cov_133.359014	Maveriviricetes;Priklausovirales;Dishuiviroviridae	ATPase MCP PRO Penton
NODE_413_length_24949_cov_17.716317	Maveriviricetes;Priklausovirales;Burtonviroviridae	ATPase MCP PRO Penton
NODE_453_length_23520_cov_10.086000	Maveriviricetes;Priklausovirales;Omnilimnoviroviridae	ATPase MCP PRO Penton
NODE_460_length_23160_cov_10.768448	Maveriviricetes;Priklausovirales;Omnilimnoviroviridae	ATPase MCP PRO Penton
NODE_467_length_22905_cov_18.607484	Maveriviricetes;Priklausovirales;Burtonviroviridae	ATPase MCP PRO Penton
NODE_499_length_21871_cov_11.757242	Maveriviricetes;Priklausovirales;Burtonviroviridae	ATPase MCP PRO Penton
NODE_523_length_21109_cov_262.864586	Maveriviricetes;Priklausovirales;Omnilimnoviroviridae	ATPase MCP PRO Penton
NODE_524_length_21076_cov_71.536749	Maveriviricetes;Priklausovirales;Dishuiviroviridae	ATPase MCP Penton
NODE_573_length_19706_cov_17.924940	Maveriviricetes;Priklausovirales;Burtonviroviridae	MCP PRO Penton
NODE_607_length_19142_cov_37.980466	Maveriviricetes;Priklausovirales;Omnilimnoviroviridae	ATPase MCP PRO Penton
NODE_610_length_19076_cov_59.544924	Maveriviricetes;Priklausovirales;Dishuiviroviridae	ATPase MCP
NODE_631_length_18591_cov_46.311987	Maveriviricetes;Priklausovirales;Omnilimnoviroviridae	MCP PRO Penton
NODE_649_length_18233_cov_21.021455	Maveriviricetes;Priklausovirales;Dishuiviroviridae	ATPase MCP Penton
NODE_683_length_17483_cov_8.957482	Maveriviricetes;Priklausovirales;Burtonviroviridae	ATPase MCP PRO Penton
NODE_720_length_16785_cov_6.931441	Maveriviricetes;Priklausovirales;Burtonviroviridae	MCP Penton
NODE_747_length_16282_cov_47.252111	Maveriviricetes;Priklausovirales;Omnilimnoviroviridae	MCP PRO Penton
NODE_753_length_16107_cov_58.780027	Maveriviricetes;Priklausovirales;Dishuiviroviridae	ATPase MCP Penton
NODE_787_length_15524_cov_49.097227	Maveriviricetes;Unclassified	MCP
NODE_847_length_14458_cov_231.891620	Maveriviricetes;Priklausovirales;Dishuiviroviridae	MCP Penton
NODE_848_length_14454_cov_6.027432	Possible_PLV	NA
NODE_857_length_14360_cov_14.172737	Maveriviricetes;Priklausovirales;Dishuiviroviridae	ATPase MCP Penton
NODE_879_length_14081_cov_14.158420	Maveriviricetes;Priklausovirales;Omnilimnoviroviridae	ATPase MCP Penton
NODE_953_length_13153_cov_7.271721	Maveriviricetes;Priklausovirales;Omnilimnoviroviridae	MCP PRO Penton
NODE_976_length_12853_cov_6.966948	Maveriviricetes;Priklausovirales;Omnilimnoviroviridae	ATPase MCP
NODE_977_length_12841_cov_7.775145	Maveriviricetes;Priklausovirales;Omnilimnoviroviridae	MCP PRO Penton

## Sheet: BVP8
Genome	Assignation (Class;Family)	Maveriviricetes marker list
NODE_113_length_31450_cov_23.824048	Maveriviricetes;Priklausovirales;Dishuiviroviridae	ATPase MCP PRO Penton
NODE_135_length_29170_cov_347.383033	Maveriviricetes;Priklausovirales;Dishuiviroviridae	ATPase MCP PRO Penton
NODE_145_length_28068_cov_42.934852	Maveriviricetes;Priklausovirales;Burtonviroviridae	ATPase MCP PRO Penton
NODE_169_length_26188_cov_17.795087	Maveriviricetes;Priklausovirales;Dishuiviroviridae	ATPase MCP PRO Penton
NODE_194_length_24174_cov_140.866951	Maveriviricetes;Priklausovirales;Omnilimnoviroviridae	ATPase MCP PRO Penton
NODE_211_length_23292_cov_15.037914	Maveriviricetes;Priklausovirales;Omnilimnoviroviridae	ATPase MCP PRO Penton
NODE_246_length_21619_cov_49.836672	Maveriviricetes;Priklausovirales;Dishuiviroviridae	ATPase MCP Penton
NODE_262_length_21112_cov_247.904307	Maveriviricetes;Priklausovirales;Omnilimnoviroviridae	ATPase MCP PRO Penton
NODE_292_length_19622_cov_21.957122	Maveriviricetes;Priklausovirales;Burtonviroviridae	ATPase MCP PRO Penton
NODE_303_length_19142_cov_26.547950	Maveriviricetes;Priklausovirales;Omnilimnoviroviridae	ATPase MCP PRO Penton
NODE_308_length_19035_cov_43.823235	Maveriviricetes;Priklausovirales;Dishuiviroviridae	ATPase MCP
NODE_313_length_18792_cov_20.491114	Maveriviricetes;Priklausovirales;Omnilimnoviroviridae	MCP PRO Penton
NODE_380_length_16886_cov_7.302715	Maveriviricetes;Priklausovirales;Burtonviroviridae	MCP PRO Penton
NODE_404_length_16146_cov_52.212417	Maveriviricetes;Priklausovirales;Dishuiviroviridae	ATPase MCP Penton
NODE_425_length_15768_cov_37.408006	Possible_PLV	NA
NODE_465_length_14916_cov_98.113720	Maveriviricetes;Priklausovirales;Dishuiviroviridae	ATPase MCP Penton
NODE_537_length_13888_cov_10.283308	Maveriviricetes;Priklausovirales;Burtonviroviridae	MCP PRO Penton
NODE_602_length_12930_cov_11.386796	Maveriviricetes;Mividavirales;Sputniviroviridae	ATPase MCP
NODE_613_length_12823_cov_19.199405	Maveriviricetes;Priklausovirales;Dishuiviroviridae	ATPase MCP Penton
NODE_654_length_12389_cov_66.824550	Maveriviricetes;Priklausovirales;Dishuiviroviridae	ATPase MCP Penton
NODE_664_length_12251_cov_7.308298	Maveriviricetes;Priklausovirales;Burtonviroviridae	MCP
NODE_699_length_11805_cov_46.025702	Maveriviricetes;Priklausovirales;Dishuiviroviridae	MCP Penton
NODE_702_length_11783_cov_376.443469	Possible_PLV	NA
NODE_738_length_11426_cov_17.544191	Possible_PLV	NA
NODE_750_length_11302_cov_8.945408	Maveriviricetes;Priklausovirales;Omnilimnoviroviridae	MCP PRO Penton
NODE_760_length_11234_cov_9.026389	Maveriviricetes;Priklausovirales;Omnilimnoviroviridae	MCP PRO Penton
NODE_859_length_10330_cov_12.154939	Maveriviricetes;Unclassified	ATPase MCP PRO Penton
NODE_864_length_10281_cov_48.137982	Possible_PLV	NA
NODE_868_length_10257_cov_42.447657	Maveriviricetes;Priklausovirales;Omnilimnoviroviridae	MCP Penton
NODE_904_length_10006_cov_10.220480	Maveriviricetes;Priklausovirales;Burtonviroviridae	MCP
