# Supplementary material for: Virophages Found in Viromes from Lake Baikal
Source: Biomolecules. 2023 Dec 11;13(12):1773. doi: 10.3390/biom13121773 (PMC10741620; doi:10.3390/biom13121773)
Supplement: Supplementary file 1 [file biomolecules-13-01773-s001.zip › TableS4.xlsx]

## Sheet: Лист1
Contig name	Name	Assignation (Class;Family)	Clade	Length	GC-content, %	Genome topology	Number of genes	tRNA type	Completeness (CheckV)	Mean coverage depth (from all BVP reads)
BVP1_NODE_81_length_26677_cov_8.389077	Lake Baikal virophage 1	Maveriviricetes;Priklausovirales;Dishuiviroviridae	SW01_virophages	26677	35.93	Linear	20		100	29
BVP1_NODE_87_length_25929_cov_19.206037	Lake Baikal virophage 2	Maveriviricetes;Priklausovirales;Dishuiviroviridae	SW01_virophages	25929	40.6	Linear	22		89.83	50.8
BVP1_NODE_88_length_25848_cov_11.721359	Lake Baikal virophage 3	Maveriviricetes;Priklausovirales;Burtonviroviridae	Aquatic_virophages_2	25848	41.77	Linear	20		99.79	103.7
BVP2_NODE_156_length_28599_cov_9.630746	Lake Baikal virophage 4	Maveriviricetes;Priklausovirales;Dishuiviroviridae	SW01_virophages	28599	44.06	Linear	25	Met	99.89	59
BVP3_NODE_127_length_29237_cov_11.013913	Lake Baikal virophage 5	Maveriviricetes;Priklausovirales;Omnilimnoviroviridae	Aquatic_virophages_1	29237	26.58	DTR	28		100	22.3
BVP4_NODE_158_length_30194_cov_21.605295	Lake Baikal virophage 6	Maveriviricetes;Priklausovirales;Dishuiviroviridae	SW01_virophages	30194	44.97	Linear	30		100	1210.4
BVP5_NODE_169_length_32782_cov_25.380664	Lake Baikal virophage 7	Maveriviricetes;Priklausovirales;Dishuiviroviridae	SW01_virophages	32782	44.55	DTR	24		100	334.2
BVP5_NODE_191_length_30701_cov_24.790413	Lake Baikal virophage 8	Maveriviricetes;Priklausovirales;Omnilimnoviroviridae	Aquatic_virophages_1	30701	39.23	DTR	34		100	48.7
BVP5_NODE_207_length_29342_cov_24.615845	Lake Baikal virophage 9	Maveriviricetes;Priklausovirales;Omnilimnoviroviridae	Aquatic_virophages_1	29342	29.55	Linear	30		100	29.8
BVP6_NODE_164_length_27926_cov_27.199813	Lake Baikal virophage 10	Maveriviricetes;Priklausovirales;Omnilimnoviroviridae	Aquatic_virophages_1	27926	33.44	Linear	31		100	775.2
BVP7_NODE_413_length_24949_cov_17.716317	Lake Baikal virophage 11	Maveriviricetes;Priklausovirales;Burtonviroviridae	Aquatic_virophages_2	24949	41.63	Linear	21		95.22	27.8
BVP8_NODE_145_length_28068_cov_42.934852	Lake Baikal virophage 12	Maveriviricetes;Priklausovirales;Burtonviroviridae	Aquatic_virophages_2	28068	45.18	Linear	32		100	107.6
BVP8_NODE_169_length_26188_cov_17.795087	Lake Baikal virophage 13	Maveriviricetes;Priklausovirales;Dishuiviroviridae	SW01_virophages	26188	32.83	Linear	24	Met	99.12	34.2
BVP8_NODE_194_length_24174_cov_140.866951	Lake Baikal virophage 14	Maveriviricetes;Priklausovirales;Omnilimnoviroviridae	Aquatic_virophages_1	24174	31.05	DTR	28		100	185
BVP8_NODE_211_length_23292_cov_15.037914	Lake Baikal virophage 15	Maveriviricetes;Priklausovirales;Omnilimnoviroviridae	Aquatic_virophages_1	23292	31.38	DTR	27		100	68.4
BVP8_NODE_292_length_19622_cov_21.957122	Lake Baikal virophage 16	Maveriviricetes;Priklausovirales;Burtonviroviridae	Aquatic_virophages_2	19622	27.03	Linear	18		95.15	34
