# Supplementary material for: Virophages Found in Viromes from Lake Baikal
Source: Biomolecules. 2023 Dec 11;13(12):1773. doi: 10.3390/biom13121773 (PMC10741620; doi:10.3390/biom13121773)
Supplement: Supplementary file 1 [file biomolecules-13-01773-s001.zip › TableS5.xlsx]

## Sheet: 19_Complete_genomes_virophages_
Qtitle	Sseqid	Stitle	Query Cover, %	E-value	Identity, %
Lake Baikal virophage 1 Seq1_1	QIG59408.1	putative minor capsid protein [Dishui Lake virophage 5]	98	8e-125	70.48
Lake Baikal virophage 1 Seq1_2	AMF83735.1	putative major capsid protein [Dishui Lake virophage]	99	0	86.4
Lake Baikal virophage 1 Seq1_3	ULY68430.1	hypothetical protein [Chlorella virophage]	99	6e-157	48.8
Lake Baikal virophage 1 Seq1_4	ULY68429.1	hypothetical protein [Chlorella virophage]	99	0	48.63
Lake Baikal virophage 1 Seq1_5	QIG59412.1	hypothetical protein [Dishui Lake virophage 5]	98	5e-160	80.95
Lake Baikal virophage 1 Seq1_6	ULY68427.1	ATPase [Chlorella virophage]	99	1e-173	92.49
Lake Baikal virophage 1 Seq1_7	QIG59398.1	hypothetical protein [Dishui Lake virophage 5]	50	0.0007	71.88
Lake Baikal virophage 1 Seq1_8	ULY68425.1	hypothetical protein [Chlorella virophage]	99	2e-57	80
Lake Baikal virophage 1 Seq1_9		No hit
Lake Baikal virophage 1 Seq1_10	ULY68424.1	cysteine protease [Chlorella virophage]	32	1e-178	78.55
Lake Baikal virophage 1 Seq1_11	ULY68423.1	hypothetical protein [Chlorella virophage]	99	0	82.47
Lake Baikal virophage 1 Seq1_12	ULY68421.1	hypothetical protein [Chlorella virophage]	97	1e-69	76.52
Lake Baikal virophage 1 Seq1_13	ULY68422.1	primase-helicase [Chlorella virophage]	99	0	56.91
Lake Baikal virophage 1 Seq1_14	ULY68420.1	hypothetical protein [Chlorella virophage]	86	3e-50	57.14
Lake Baikal virophage 1 Seq1_15	QIG59406.1	hypothetical protein [Dishui Lake virophage 5]	99	4e-109	68.92
Lake Baikal virophage 1 Seq1_16	QIG59448.1	putative collagen triple helix repeat-containing protein [Dishui Lake virophage 7]	18	1e-30	53.29
Lake Baikal virophage 1 Seq1_17	YP_009177687.1	hypothetical protein ASQ67_gp15 [Yellowstone Lake virophage 7]	76	9e-10	59.62
Lake Baikal virophage 1 Seq1_18	ALN97663.1	hypothetical protein [Dishui lake virophage 1]	48	5e-15	44.94
Lake Baikal virophage 1 Seq1_19	ALN97664.1	hypothetical protein [Dishui lake virophage 1]	87	3e-25	61.7
Lake Baikal virophage 1 Seq1_20	QIG59408.1	putative minor capsid protein [Dishui Lake virophage 5]	100	1e-70	70.89
Lake Baikal virophage 2 Seq2_1	ALN97663.1	hypothetical protein [Dishui lake virophage 1]	13	1e-07	47.2
Lake Baikal virophage 2 Seq2_2		No hit
Lake Baikal virophage 2 Seq2_3		No hit
Lake Baikal virophage 2 Seq2_4	ULY68432.1	minor capsid protein [Chlorella virophage]	97	3e-89	41.39
Lake Baikal virophage 2 Seq2_5	ALN97666.1	putative major capsid protein [Dishui lake virophage 1]	91	0	57.7
Lake Baikal virophage 2 Seq2_6	QIG59434.1	hypothetical protein [Dishui Lake virophage 7]	14	9e-14	47.31
Lake Baikal virophage 2 Seq2_7	ALN97672.1	hypothetical protein [Dishui lake virophage 1]	50	6e-56	36.98
Lake Baikal virophage 2 Seq2_8	ULY68428.1	hypothetical protein [Chlorella virophage]	66	3e-59	42.91
Lake Baikal virophage 2 Seq2_9	QIG59429.1	putative packaging ATPase [Dishui Lake virophage 7]	95	2e-101	53.46
Lake Baikal virophage 2 Seq2_10		No hit
Lake Baikal virophage 2 Seq2_11	AGE58963.1	hypothetical protein PBCVOR070422_071R [Paramecium bursaria Chlorella virus OR0704.2.2]	70	2e-07	34.43	Nucleocytoviricota
Lake Baikal virophage 2 Seq2_12		No hit
Lake Baikal virophage 2 Seq2_13	QIG59370.1	hypothetical protein [Dishui Lake virophage 4]	80	3e-63	55.43
Lake Baikal virophage 2 Seq2_14	QIG59399.1	hypothetical protein [Dishui Lake virophage 5]	96	7e-29	59.79
Lake Baikal virophage 2 Seq2_15		No hit
Lake Baikal virophage 2 Seq2_16		No hit
Lake Baikal virophage 2 Seq2_17		No hit
Lake Baikal virophage 2 Seq2_18	QIG59400.1	putative cysteine protease [Dishui Lake virophage 5]	32	6e-54	53.8
Lake Baikal virophage 2 Seq2_19		No hit
Lake Baikal virophage 2 Seq2_20	QIG59451.1	hypothetical protein [Dishui Lake virophage 7]	95	8e-102	53.92
Lake Baikal virophage 2 Seq2_21	YP_008059889.1	DNA primase [Preplasmiviricota sp. Gezel-14T]	74	5e-39	24.12
Lake Baikal virophage 2 Seq2_22		No hit
Lake Baikal virophage 3 Seq3_1		No hit
Lake Baikal virophage 3 Seq3_2	YP_009177789.1	hypothetical protein ASQ69_gp06 [Yellowstone Lake virophage 5]	85	7e-33	34.15
Lake Baikal virophage 3 Seq3_3	YP_009177784.1	putative packaging ATPase [Yellowstone Lake virophage 5]	97	6e-84	46.25
Lake Baikal virophage 3 Seq3_4	YP_009177794.1	hypothetical protein ASQ69_gp11 [Yellowstone Lake virophage 5]	17	1e-30	67.65
Lake Baikal virophage 3 Seq3_5	AGE51744.1	GIY-YIG catalytic domain-containing endonuclease [Paramecium bursaria Chlorella virus CVM-1]	65	3e-07	33.91	Nucleocytoviricota
Lake Baikal virophage 3 Seq3_6		No hit
Lake Baikal virophage 3 Seq3_7		No hit
Lake Baikal virophage 3 Seq3_8		No hit
Lake Baikal virophage 3 Seq3_9	NBR61588.1	hypothetical protein [Actinomycetota bacterium]	10	9e-17	36.96	Bacteria	MAG
Lake Baikal virophage 3 Seq3_10	QIG59342.1	hypothetical protein [Dishui Lake virophage 2]	57	3e-82	34.8
Lake Baikal virophage 3 Seq3_11		No hit
Lake Baikal virophage 3 Seq3_12	YP_009177798.1	hypothetical protein ASQ69_gp15 [Yellowstone Lake virophage 5]	93	6e-100	51.11
Lake Baikal virophage 3 Seq3_13	NDG31863.1	hypothetical protein [bacterium]	89	2e-34	43.51	Bacteria
Lake Baikal virophage 3 Seq3_14	ADX05782.1	D12 class N6 adenine-specific DNA methyl transferase [Organic Lake virophage]	90	4e-41	36.78
Lake Baikal virophage 3 Seq3_15		No hit
Lake Baikal virophage 3 Seq3_16	XP_045585750.1	jacalin-related lectin 5-like [Procambarus clarkii]	59	6e-05	53.33	Eukaryota
Lake Baikal virophage 3 Seq3_17	YP_009177804.1	putative major capsid protein [Yellowstone Lake virophage 5]	93	8e-163	46.79
Lake Baikal virophage 3 Seq3_18	YP_009177803.1	putative minor capsid protein [Yellowstone Lake virophage 5]	75	3e-25	28.7
Lake Baikal virophage 3 Seq3_19	YP_009177802.1	putative cysteine protease [Yellowstone Lake virophage 5]	59	9e-45	42.77
Lake Baikal virophage 3 Seq3_20	QIG59455.1	hypothetical protein [Dishui Lake virophage 7]	75	4e-29	35.29
Lake Baikal virophage 4 Seq4_1	QIG59405.1	putative collagen triple helix repeat-containing protein [Dishui Lake virophage 5]	58	3e-14	39.84
Lake Baikal virophage 4 Seq4_2	ULY68418.1	hypothetical protein [Chlorella virophage]	63	2e-43	42.72
Lake Baikal virophage 4 Seq4_3		No hit
Lake Baikal virophage 4 Seq4_4		No hit
Lake Baikal virophage 4 Seq4_5		No hit
Lake Baikal virophage 4 Seq4_6	ULY68424.1	cysteine protease [Chlorella virophage]	31	2e-54	49.76
Lake Baikal virophage 4 Seq4_7		No hit
Lake Baikal virophage 4 Seq4_8	ALN97657.1	hypothetical protein [Dishui lake virophage 1]	93	4e-100	51.31
Lake Baikal virophage 4 Seq4_9		No hit
Lake Baikal virophage 4 Seq4_10	AIF72188.1	putative DNA helicase/primase/polymerase [Qinghai Lake virophage]	56	4e-45	27.94
Lake Baikal virophage 4 Seq4_11		No hit
Lake Baikal virophage 4 Seq4_12	ULY68425.1	hypothetical protein [Chlorella virophage]	94	2e-27	51.58
Lake Baikal virophage 4 Seq4_13	ALN97653.1	hypothetical protein [Dishui lake virophage 1]	93	5e-64	48.55
Lake Baikal virophage 4 Seq4_14		No hit
Lake Baikal virophage 4 Seq4_15		No hit
Lake Baikal virophage 4 Seq4_16	ALN97652.1	putative packaging ATPase [Dishui lake virophage 1]	93	8e-112	59.23
Lake Baikal virophage 4 Seq4_17	ULY68428.1	hypothetical protein [Chlorella virophage]	91	4e-67	44.73
Lake Baikal virophage 4 Seq4_18	QIG59411.1	hypothetical protein [Dishui Lake virophage 5]	50	1e-35	33.1
Lake Baikal virophage 4 Seq4_19	QIG59433.1	hypothetical protein [Dishui Lake virophage 7]	42	4e-05	27.21
Lake Baikal virophage 4 Seq4_20	QIG59425.1	putative major capsid protein [Dishui Lake virophage 8]	90	0	56.34
Lake Baikal virophage 4 Seq4_21	ALN97665.1	putative minor capsid protein [Dishui lake virophage 1]	96	1e-96	45.07
Lake Baikal virophage 4 Seq4_22		No hit
Lake Baikal virophage 4 Seq4_23	MDR3549869.1	hypothetical protein [Candidatus Babeliales bacterium]	47	0.0008	39.44	Bacteria	MAG
Lake Baikal virophage 4 Seq4_24		No hit
Lake Baikal virophage 4 Seq4_25	ALN97663.1	hypothetical protein [Dishui lake virophage 1]	37	1e-23	32.02
Lake Baikal virophage 5 Seq5_1	YP_009177838.1	hypothetical protein ASQ68_gp23 [Yellowstone Lake virophage 6]	29	3e-48	80.81
Lake Baikal virophage 5 Seq5_2	YP_009177843.1	hypothetical protein ASQ68_gp28 [Yellowstone Lake virophage 6]	26	4e-55	45.36
Lake Baikal virophage 5 Seq5_3	YP_009177844.1	hypothetical protein ASQ68_gp29 [Yellowstone Lake virophage 6]	98	5e-137	66.13
Lake Baikal virophage 5 Seq5_4	YP_009177816.1	putative packaging ATPase [Yellowstone Lake virophage 6]	99	2e-162	88.89
Lake Baikal virophage 5 Seq5_5	ARF12662.1	superfamily II helicase [Klosneuvirus KNV1]	65	2e-78	32.06	Nucleocytoviricota
Lake Baikal virophage 5 Seq5_6	MBU6141475.1	hypothetical protein [Pseudomonadota bacterium]	78	0.0002	45	Bacteria	MAG
Lake Baikal virophage 5 Seq5_7	YP_009177819.1	putative major capsid protein [Yellowstone Lake virophage 6]	99	0	73.39
Lake Baikal virophage 5 Seq5_8	YP_009177821.1	putative minor capsid protein [Yellowstone Lake virophage 6]	99	0	84.08
Lake Baikal virophage 5 Seq5_9		No hit
Lake Baikal virophage 5 Seq5_10		No hit
Lake Baikal virophage 5 Seq5_11		No hit
Lake Baikal virophage 5 Seq5_12		No hit
Lake Baikal virophage 5 Seq5_13	YP_009177824.1	hypothetical protein ASQ68_gp09 [Yellowstone Lake virophage 6]	97	3e-85	92.54
Lake Baikal virophage 5 Seq5_14	YP_009177825.1	putative cysteine protease [Yellowstone Lake virophage 6]	98	6e-120	88.11
Lake Baikal virophage 5 Seq5_15	YP_009177826.1	hypothetical protein ASQ68_gp11 [Yellowstone Lake virophage 6]	99	0	90.54
Lake Baikal virophage 5 Seq5_16	ADX05762.1	hypothetical protein OLV1 [Organic Lake virophage]	80	2e-13	37.5
Lake Baikal virophage 5 Seq5_17	MDL2280310.1	phage tail protein [Selenomonadales bacterium OttesenSCG-928-I06]	16	9e-08	50	Bacteria
Lake Baikal virophage 5 Seq5_18	YP_009177829.1	hypothetical protein ASQ68_gp14 [Yellowstone Lake virophage 6]	98	3e-30	72.62
Lake Baikal virophage 5 Seq5_19	YP_009177830.1	hypothetical protein ASQ68_gp15 [Yellowstone Lake virophage 6]	99	1e-29	49.66
Lake Baikal virophage 5 Seq5_20	YP_009177832.1	hypothetical protein ASQ68_gp17 [Yellowstone Lake virophage 6]	99	8e-53	77.68
Lake Baikal virophage 5 Seq5_21	YP_009177833.1	hypothetical protein ASQ68_gp18 [Yellowstone Lake virophage 6]	96	3e-33	63.27
Lake Baikal virophage 5 Seq5_22	MCI7208268.1	HNH endonuclease [Clostridium sp.]	63	1e-21	47.47	Bacteria	MAG
Lake Baikal virophage 5 Seq5_23	YP_009177835.1	hypothetical protein ASQ68_gp20 [Yellowstone Lake virophage 6]	99	0	88.78
Lake Baikal virophage 5 Seq5_24	YP_009177837.1	hypothetical protein ASQ68_gp22 [Yellowstone Lake virophage 6]	98	9e-43	82.95
Lake Baikal virophage 5 Seq5_25	YP_009177838.1	hypothetical protein ASQ68_gp23 [Yellowstone Lake virophage 6]	29	3e-48	80.81
Lake Baikal virophage 5 Seq5_26	YP_009177843.1	hypothetical protein ASQ68_gp28 [Yellowstone Lake virophage 6]	26	4e-55	45.36
Lake Baikal virophage 5 Seq5_27	YP_009177844.1	hypothetical protein ASQ68_gp29 [Yellowstone Lake virophage 6]	98	5e-137	66.13
Lake Baikal virophage 5 Seq5_28	YP_009177816.1	putative packaging ATPase [Yellowstone Lake virophage 6]	99	2e-162	88.89
Lake Baikal virophage 6 Seq6_1	DAX27094.1	TPA: DNA-directed RNA polymerase [Caudoviricetes sp.]	13	0.001	42.59	Phage	MAG
Lake Baikal virophage 6 Seq6_2	QIG59395.1	hypothetical protein [Dishui Lake virophage 6]	44	9e-52	52.53
Lake Baikal virophage 6 Seq6_3	QIG59410.1	hypothetical protein [Dishui Lake virophage 5]	47	0.0002	31.22
Lake Baikal virophage 6 Seq6_4	YP_009177687.1	hypothetical protein ASQ67_gp15 [Yellowstone Lake virophage 7]	91	2e-13	57.14
Lake Baikal virophage 6 Seq6_5		No hit
Lake Baikal virophage 6 Seq6_6	QIG59368.1	putative major capsid protein [Dishui Lake virophage 4]	99	0	70.6
Lake Baikal virophage 6 Seq6_7	QIG59369.1	putative minor capsid protein [Dishui Lake virophage 4]	99	1e-152	55.68
Lake Baikal virophage 6 Seq6_8		No hit
Lake Baikal virophage 6 Seq6_9	QIG59390.1	hypothetical protein [Dishui Lake virophage 6]	99	1e-171	75.53
Lake Baikal virophage 6 Seq6_10	ARF12391.1	hypothetical protein Klosneuvirus_5_61 [Klosneuvirus KNV1]	75	1e-06	36.92	Nucleocytoviricota
Lake Baikal virophage 6 Seq6_11	QIG59365.1	hypothetical protein [Dishui Lake virophage 4]	86	4e-48	33.91
Lake Baikal virophage 6 Seq6_12	QIG59364.1	putative collagen triple helix repeat-containing protein [Dishui Lake virophage 4]	22	4e-19	43.09
Lake Baikal virophage 6 Seq6_13		No hit
Lake Baikal virophage 6 Se6_14	ALN97656.1	hypothetical protein [Dishui lake virophage 1]	55	2e-06	35.48
Lake Baikal virophage 6 Seq6_15		No hit
Lake Baikal virophage 6 Seq6_16	QIG59387.1	putative cysteine protease [Dishui Lake virophage 6]	99	1e-94	66.16
Lake Baikal virophage 6 Seq6_17	QIG59362.1	putative primase-helicase [Dishui Lake virophage 4]	96	0	41.36
Lake Baikal virophage 6 Seq6_18		No hit
Lake Baikal virophage 6 Seq6_19		No hit
Lake Baikal virophage 6 Seq6_20		No hit
Lake Baikal virophage 6 Seq6_21		No hit
Lake Baikal virophage 6 Seq6_22		No hit
Lake Baikal virophage 6 Seq6_23		No hit
Lake Baikal virophage 6 Seq6_24	ALN97676.1	hypothetical protein [Dishui lake virophage 1]	96	5e-71	80.49
Lake Baikal virophage 6 Seq6_25	QIG59360.1	putative packaging ATPase [Dishui Lake virophage 4]	99	1e-167	84.64
Lake Baikal virophage 6 Seq6_26		No hit
Lake Baikal virophage 6 Seq6_27	QIG59396.1	hypothetical protein [Dishui Lake virophage 6]	99	2e-94	63.29
Lake Baikal virophage 6 Seq6_28	QIG59371.1	hypothetical protein [Dishui Lake virophage 4]	71	2e-48	68.14
Lake Baikal virophage 6 Seq6_29		No hit
Lake Baikal virophage 6 Seq6_30	YP_009169045.1	DNA methyltransferase [Campylobacter phage CPt10]	88	2e-29	34.69	Phage
Lake Baikal virophage 7 Seq7_1	QIG59364.1	putative collagen triple helix repeat-containing protein [Dishui Lake virophage 4]	24	2e-13	45.39
Lake Baikal virophage 7 Seq7_2	ULY68418.1	hypothetical protein [Chlorella virophage]	34	7e-37	39.9
Lake Baikal virophage 7 Seq7_3		No hit
Lake Baikal virophage 7 Seq7_4		No hit
Lake Baikal virophage 7 Seq7_5	ULY68424.1	cysteine protease [Chlorella virophage]	14	7e-45	51.37
Lake Baikal virophage 7 Seq7_6		No hit
Lake Baikal virophage 7 Seq7_7	QIG59451.1	hypothetical protein [Dishui Lake virophage 7]	98	3e-97	51.6
Lake Baikal virophage 7 Seq7_8	ALN97656.1	hypothetical protein [Dishui lake virophage 1]	62	7e-12	36.11
Lake Baikal virophage 7 Seq7_9	AIF72188.1	putative DNA helicase/primase/polymerase [Qinghai Lake virophage]	69	4e-39	23.95
Lake Baikal virophage 7 Seq7_10		No hit
Lake Baikal virophage 7 Seq7_11	ULY68425.1	hypothetical protein [Chlorella virophage]	92	6e-36	61.39
Lake Baikal virophage 7 Seq7_12	YP_009177687.1	hypothetical protein ASQ67_gp15 [Yellowstone Lake virophage 7]	62	8e-10	60.78
Lake Baikal virophage 7 Seq7_13		No hit
Lake Baikal virophage 7 Seq7_14		No hit
Lake Baikal virophage 7 Seq7_15	QIG59397.1	putative packaging ATPase [Dishui Lake virophage 5]	91	3e-102	58.17
Lake Baikal virophage 7 Seq7_16	ALN97679.1	hypothetical protein [Dishui lake virophage 1]	99	9e-66	43.73
Lake Baikal virophage 7 Seq7_17	QIG59427.1	hypothetical protein [Dishui Lake virophage 8]	31	3e-29	36.76
Lake Baikal virophage 7 Seq7_18	ULY68430.1	hypothetical protein [Chlorella virophage]	10	3e-07	51.81
Lake Baikal virophage 7 Seq7_19	AMF83737.1	putative major capsid protein [Dishui Lake virophage]	90	0	61.5
Lake Baikal virophage 7 Seq7_20	ULY68432.1	minor capsid protein [Chlorella virophage]	96	7e-105	44.31
Lake Baikal virophage 7 Seq7_21		No hit
Lake Baikal virophage 7 Seq7_22		No hit
Lake Baikal virophage 7 Seq7_23	QIG59407.1	hypothetical protein [Dishui Lake virophage 5]	18	1e-11	39.62
Lake Baikal virophage 7 Seq7_24	TXT51486.1	hypothetical protein FD140_1524 [Limisphaerales bacterium]	32	0.004	34.07	Bacteria	MAG
Lake Baikal virophage 8 Seq8_1	QIG59344.1	glycoprotein repeat domain-containing protein [Dishui Lake virophage 2]	89	4e-09	46.6
Lake Baikal virophage 8 Seq8_2		No hit
Lake Baikal virophage 8 Seq8_3	QIG59349.1	hypothetical protein [Dishui Lake virophage 2]	64	6e-59	50.83
Lake Baikal virophage 8 Seq8_4		No hit
Lake Baikal virophage 8 Seq8_5	QIG59350.1	hypothetical protein [Dishui Lake virophage 2]	99	5e-35	35.74
Lake Baikal virophage 8 Seq8_6		No hit
Lake Baikal virophage 8 Seq8_7	QIG59351.1	putative major capsid protein [Dishui Lake virophage 2]	99	0	71.5
Lake Baikal virophage 8 Seq8_8	QIG59352.1	putative minor capsid protein [Dishui Lake virophage 2]	98	2e-129	52.25
Lake Baikal virophage 8 Seq8_9	QIG59341.1	putative FtsK-HerA family ATPase [Dishui Lake virophage 2]	99	2e-135	70.54
Lake Baikal virophage 8 Seq8_10	QIG59359.1	hypothetical protein [Dishui Lake virophage 2]	98	8e-116	53.47
Lake Baikal virophage 8 Seq8_11	QIG59358.1	hypothetical protein [Dishui Lake virophage 2]	96	3e-24	47.57
Lake Baikal virophage 8 Seq8_12	ADX05782.1	D12 class N6 adenine-specific DNA methyl transferase [Organic Lake virophage]	94	9e-69	48.03
Lake Baikal virophage 8 Seq8_13	NDG31818.1	hypothetical protein [bacterium]	10	4e-07	61.36	Bacteria	MAG
Lake Baikal virophage 8 Seq8_14		No hit
Lake Baikal virophage 8 Seq8_15	YP_008052426.1	ribonucleoside-diphosphate reductase small subunit [Phaeocystis globosa virus]	97	2e-130	59.37	Nucleocytoviricota
Lake Baikal virophage 8 Seq8_16	NBP03203.1	hypothetical protein [Pseudomonadota bacterium]	98	0	44.42	Bacteria	MAG
Lake Baikal virophage 8 Seq8_17		No hit
Lake Baikal virophage 8 Seq8_18	AYR04615.1	hypothetical protein [Chrysochromulina parva virophage Larry]	85	8e-50	49.68
Lake Baikal virophage 8 Seq8_19		No hit
Lake Baikal virophage 8 Seq8_20	QIG59346.1	hypothetical protein [Dishui Lake virophage 2]	97	4e-131	64.88
Lake Baikal virophage 8 Seq8_21		No hit
Lake Baikal virophage 8 Seq8_22	QIG59347.1	putative cysteine protease [Dishui Lake virophage 2]	94	2e-65	54.64
Lake Baikal virophage 8 Seq8_23	QIG59348.1	hypothetical protein [Dishui Lake virophage 2]	89	1e-34	50
Lake Baikal virophage 8 Seq8_24		No hit
Lake Baikal virophage 8 Seq8_25		No hit
Lake Baikal virophage 8 Seq8_26	NBP02741.1	hypothetical protein [Pseudomonadota bacterium]	67	1e-10	34.34	Bacteria	MAG
Lake Baikal virophage 8 Seq8_27	KAF2205559.1	hypothetical protein GQ43DRAFT_427976 [Delitschia confertaspora ATCC 74209]	55	0.041	36.76	Eukaryota
Lake Baikal virophage 8 Seq8_28		No hit
Lake Baikal virophage 8 Seq8_29		No hit
Lake Baikal virophage 8 Seq8_30		No hit
Lake Baikal virophage 8 Seq8_31	NBP02741.1	hypothetical protein [Pseudomonadota bacterium]	41	3e-05	37.74	Bacteria	MAG
Lake Baikal virophage 8 Seq8_32		No hit
Lake Baikal virophage 8 Seq8_33	QIG59344.1	glycoprotein repeat domain-containing protein [Dishui Lake virophage 2]	52	4e-09	49.04
Lake Baikal virophage 8 Seq8_34		No hit
Lake Baikal virophage 9 Seq9_1		No hit
Lake Baikal virophage 9 Seq9_2		No hit
Lake Baikal virophage 9 Seq9_3		No hit
Lake Baikal virophage 9 Seq9_4	WP_066855374.1	primosomal protein [Mycobacterium sp. 1274756.6]	52	0.048	36.23	Bacteria
Lake Baikal virophage 9 Seq9_5		No hit
Lake Baikal virophage 9 Seq9_6		No hit
Lake Baikal virophage 9 Seq9_7		No hit
Lake Baikal virophage 9 Seq9_8	CAI9421294.1	rve-INT [Cafeteriavirus-dependent mavirus] integrase	80	3e-11	27.22
Lake Baikal virophage 9 Seq9_9	YP_009177794.1	hypothetical protein ASQ69_gp11 [Yellowstone Lake virophage 5]	76	2e-14	29.24
Lake Baikal virophage 9 Seq9_10	NDC31287.1	hypothetical protein [Bacteroidota bacterium]	75	3e-60	37.58	Bacteria	MAG
Lake Baikal virophage 9 Seq9_11		No hit
Lake Baikal virophage 9 Seq9_12		No hit
Lake Baikal virophage 9 Seq9_13		No hit
Lake Baikal virophage 9 Seq9_14	YP_009177836.1	hypothetical protein ASQ68_gp21 [Yellowstone Lake virophage 6]	84	7e-17	37.16
Lake Baikal virophage 9 Seq9_15		No hit
Lake Baikal virophage 9 Seq9_16		No hit
Lake Baikal virophage 9 Seq9_17	NDD84965.1	hypothetical protein [bacterium]	96	2e-161	35.74	Bacteria
Lake Baikal virophage 9 Seq9_18	KAJ3080447.1	hypothetical protein HK102_003058 [Quaeritorhiza haematococci]	88	2e-29	35.14	Eukaryota
Lake Baikal virophage 9 Seq9_19	KAJ3080447.1	hypothetical protein HK102_003058 [Quaeritorhiza haematococci]	81	8e-22	35.08	Eukaryota
Lake Baikal virophage 9 Seq9_20	AIF72191.1	hypothetical protein QLV_25 [Qinghai Lake virophage]	74	9e-35	35.19
Lake Baikal virophage 9 Seq9_21		No hit
Lake Baikal virophage 9 Seq9_22	AIF72182.1	hypothetical protein QLV_16 [Qinghai Lake virophage]	31	0.002	43.3
Lake Baikal virophage 9 Seq9_23	QIG59351.1	putative major capsid protein [Dishui Lake virophage 2]	99	1e-150	44.73
Lake Baikal virophage 9 Seq9_24	YP_009177821.1	putative minor capsid protein [Yellowstone Lake virophage 6]	97	9e-59	38.15
Lake Baikal virophage 9 Seq9_25	YP_009177675.1	hypothetical protein ASQ67_gp03 [Yellowstone Lake virophage 7]	88	1e-22	51.58
Lake Baikal virophage 9 Seq9_26	AIF72167.1	putative FtsK-HerA family ATPase [Qinghai Lake virophage]	97	1e-67	47.06
Lake Baikal virophage 9 Seq9_27	MCC6865542.1	tail fiber domain-containing protein [Ignavibacteria bacterium]	43	5e-24	39.47	Bacteria	MAG
Lake Baikal virophage 9 Seq9_28	YP_009177825.1	putative cysteine protease [Yellowstone Lake virophage 6]	93	1e-25	31.07
Lake Baikal virophage 9 Seq9_29	GHU64862.1	hypothetical protein AGMMS49983_11510 [Clostridia bacterium]	73	3e-20	27.17	Bacteria
Lake Baikal virophage 9 Seq9_30		No hit
Lake Baikal virophage 10 Seq10_1	YP_008052690.1	hypothetical protein PGCG_00372 [Phaeocystis globosa virus]	86	4e-06	37.08	Nucleocytoviricota
Lake Baikal virophage 10 Seq10_2		No hit
Lake Baikal virophage 10 Seq10_3	QIG59349.1	hypothetical protein [Dishui Lake virophage 2]	19	1e-42	51
Lake Baikal virophage 10 Seq10_4	QIG59358.1	hypothetical protein [Dishui Lake virophage 2]	98	1e-22	43.14
Lake Baikal virophage 10 Seq10_5		No hit
Lake Baikal virophage 10 Seq10_6	AIF72182.1	hypothetical protein QLV_16 [Qinghai Lake virophage]	59	4e-15	37.24
Lake Baikal virophage 10 Seq10_7		No hit
Lake Baikal virophage 10 Seq10_8		No hit
Lake Baikal virophage 10 Seq10_9	QIG59351.1	putative major capsid protein [Dishui Lake virophage 2]	97	5e-177	48.25
Lake Baikal virophage 10 Seq10_10	AIF72184.1	putative minor capsid protein [Qinghai Lake virophage]	96	7e-69	40.29
Lake Baikal virophage 10 Seq10_11		No hit
Lake Baikal virophage 10 Seq10_12	AIF72173.1	hypothetical protein QLV_07 [Qinghai Lake virophage]	94	1e-25	43.18
Lake Baikal virophage 10 Seq10_13	QIG59347.1	putative cysteine protease [Dishui Lake virophage 2]	98	8e-44	47.12
Lake Baikal virophage 10 Seq10_14	QIG59346.1	hypothetical protein [Dishui Lake virophage 2]	95	5e-68	45.9
Lake Baikal virophage 10 Seq10_15	AYR04581.1	hypothetical protein [Chrysochromulina parva virophage Curly]	78	6e-63	61.25
Lake Baikal virophage 10 Seq10_16	QIG59344.1	glycoprotein repeat domain-containing protein [Dishui Lake virophage 2]	37	2e-10	34.32
Lake Baikal virophage 10 Seq10_17	NDC38507.1	hypothetical protein [Pseudomonadota bacterium]	94	9e-59	55.28	Bacteria	MAG
Lake Baikal virophage 10 Seq10_18	AIF72167.1	putative FtsK-HerA family ATPase [Qinghai Lake virophage]	99	2e-86	56.52
Lake Baikal virophage 10 Seq10_19	QIG59359.1	hypothetical protein [Dishui Lake virophage 2]	55	3e-45	33.04
Lake Baikal virophage 10 Seq10_20	ADX06189.1	putative ribonucleotide reductase small subunit [Organic Lake phycodnavirus 2]	98	4e-128	58.81	Nucleocytoviricota
Lake Baikal virophage 10 Seq10_21		No hit
Lake Baikal virophage 10 Seq10_22		No hit
Lake Baikal virophage 10 Seq10_23		No hit
Lake Baikal virophage 10 Seq10_24		No hit
Lake Baikal virophage 10 Seq10_25		No hit
Lake Baikal virophage 10 Seq10_26		No hit
Lake Baikal virophage 10 Seq10_27	YP_009177818.1	putative primase-helicase [Yellowstone Lake virophage 6]	99	0	38.52
Lake Baikal virophage 10 Seq10_28		No hit
Lake Baikal virophage 10 Seq10_29		No hit
Lake Baikal virophage 10 Seq10_30		No hit
Lake Baikal virophage 10 Seq10_31	MBC8146721.1	hypothetical protein [Bacteroidota bacterium]	54	1e-08	52.94	Bacteria	MAG
Lake Baikal virophage 11 Seq11_1	YP_008059889.1	DNA primase [Preplasmiviricota sp. Gezel-14T]	81	6e-31	25.24
Lake Baikal virophage 11 Seq11_2	YP_009177794.1	hypothetical protein ASQ69_gp11 [Yellowstone Lake virophage 5]	11	1e-27	64.42
Lake Baikal virophage 11 Seq11_3		No hit
Lake Baikal virophage 11 Seq11_4		No hit
Lake Baikal virophage 11 Seq11_5	MBU6290118.1	hypothetical protein [Chloroflexota bacterium]	43	0.005	37.14	Bacteria	MAG
Lake Baikal virophage 11 Seq11_6		No hit
Lake Baikal virophage 11 Seq11_7	YP_009177804.1	putative major capsid protein [Yellowstone Lake virophage 5]	96	0	51.38
Lake Baikal virophage 11 Seq11_8	YP_009177803.1	putative minor capsid protein [Yellowstone Lake virophage 5]	99	2e-105	40.94
Lake Baikal virophage 11 Seq11_9	YP_009177802.1	putative cysteine protease [Yellowstone Lake virophage 5]	99	4e-54	50
Lake Baikal virophage 11 Seq11_10	NBP67009.1	hypothetical protein [Bacteroidota bacterium]	79	1e-05	52.38	Bacteria	MAG
Lake Baikal virophage 11 Seq11_11	NBV77806.1	hypothetical protein [bacterium]	51	1e-08	27.12	Bacteria	MAG
Lake Baikal virophage 11 Seq11_12	YP_009177789.1	hypothetical protein ASQ69_gp06 [Yellowstone Lake virophage 5]	88	7e-47	34.99
Lake Baikal virophage 11 Seq11_13	YP_009177784.1	putative packaging ATPase [Yellowstone Lake virophage 5]	96	1e-87	59.02
Lake Baikal virophage 11 Seq11_14		No hit
Lake Baikal virophage 11 Seq11_15	YP_009177798.1	hypothetical protein ASQ69_gp15 [Yellowstone Lake virophage 5]	99	5e-99	49.84
Lake Baikal virophage 11 Seq11_16		No hit
Lake Baikal virophage 11 Seq11_17	YP_009177790.1	hypothetical protein ASQ69_gp07 [Yellowstone Lake virophage 5]	98	2e-22	37.67
Lake Baikal virophage 11 Seq11_18	YP_009177796.1	hypothetical protein ASQ69_gp13 [Yellowstone Lake virophage 5]	11	0.007	57.78
Lake Baikal virophage 11 Seq11_19		No hit
Lake Baikal virophage 11 Seq11_20		No hit
Lake Baikal virophage 11 Seq11_21	YP_009177795.1	hypothetical protein ASQ69_gp12 [Yellowstone Lake virophage 5]	49	2e-26	31.85
Lake Baikal virophage 12 Seq12_1		No hit
Lake Baikal virophage 12 Seq12_2	YP_009177784.1	putative packaging ATPase [Yellowstone Lake virophage 5]	99	3e-95	47.15
Lake Baikal virophage 12 Seq12_3	NBU34248.1	hypothetical protein [bacterium]	72	7e-08	36.08	Bacteria	MAG
Lake Baikal virophage 12 Seq12_4	NCX94721.1	hypothetical protein [Gammaproteobacteria bacterium]	72	0.002	40.79	Bacteria	MAG
Lake Baikal virophage 12 Seq12_5	YP_009177789.1	hypothetical protein ASQ69_gp06 [Yellowstone Lake virophage 5]	87	2e-73	37.46
Lake Baikal virophage 12 Seq12_6	YP_009177802.1	putative cysteine protease [Yellowstone Lake virophage 5]	89	8e-44	44.91
Lake Baikal virophage 12 Seq12_7	YP_009177803.1	putative minor capsid protein [Yellowstone Lake virophage 5]	92	9e-99	43.1
Lake Baikal virophage 12 Seq12_8	YP_009177804.1	putative major capsid protein [Yellowstone Lake virophage 5]	91	0	51.58
Lake Baikal virophage 12 Seq12_9		No hit
Lake Baikal virophage 12 Seq12_10		No hit
Lake Baikal virophage 12 Seq12_11	YP_009177798.1	hypothetical protein ASQ69_gp15 [Yellowstone Lake virophage 5]	96	1e-111	54.4
Lake Baikal virophage 12 Seq12_12	MBT4479066.1	transcriptional regulator [Flavobacteriales bacterium]	91	2e-81	65.9	Bacteria	MAG
Lake Baikal virophage 12 Seq12_13		No hit
Lake Baikal virophage 12 Seq12_14	YP_009177794.1	hypothetical protein ASQ69_gp11 [Yellowstone Lake virophage 5]	62	1e-24	31.55
Lake Baikal virophage 12 Seq12_15	YP_009177794.1	hypothetical protein ASQ69_gp11 [Yellowstone Lake virophage 5]	77	4e-17	51.19
Lake Baikal virophage 12 Seq12_16	NBV77886.1	hypothetical protein [bacterium]	39	0.0003	26.09	Bacteria	MAG
Lake Baikal virophage 12 Seq12_17	NBV77885.1	hypothetical protein [bacterium]	21	0.0006	40	Bacteria	MAG
Lake Baikal virophage 12 Seq12_18		No hit
Lake Baikal virophage 12 Seq12_19	YP_009177790.1	hypothetical protein ASQ69_gp07 [Yellowstone Lake virophage 5]	98	2e-19	37.93
Lake Baikal virophage 12 Seq12_20	YP_009177814.1	DNA primase [Yellowstone Lake virophage 5]	94	9e-167	35.98
Lake Baikal virophage 12 Seq12_21		No hit
Lake Baikal virophage 12 Seq12_22		No hit
Lake Baikal virophage 12 Seq12_23		No hit
Lake Baikal virophage 12 Seq12_24		No hit
Lake Baikal virophage 12 Seq12_25		No hit
Lake Baikal virophage 12 Seq12_26		No hit
Lake Baikal virophage 12 Seq12_27		No hit
Lake Baikal virophage 12 Seq12_28		No hit
Lake Baikal virophage 12 Seq12_29	XP_014156851.1	hypothetical protein SARC_04771 [Sphaeroforma arctica JP610]	82	0.005	32.14	Eukaryota
Lake Baikal virophage 12 Seq12_30		No hit
Lake Baikal virophage 12 Seq12_31	ALN97653.1	hypothetical protein [Dishui lake virophage 1]	86	5e-25	30.96
Lake Baikal virophage 12 Seq12_32		No hit
Lake Baikal virophage 13 Seq13_1	QIG59404.1	hypothetical protein [Dishui Lake virophage 5]	99	1e-91	88
Lake Baikal virophage 13 Seq13_2	QIG59403.1	putative primase-helicase [Dishui Lake virophage 5]	99	0	87.69
Lake Baikal virophage 13 Seq13_3	QIG59402.1	hypothetical protein [Dishui Lake virophage 5]	99	4e-79	84.67
Lake Baikal virophage 13 Seq13_4	QIG59401.1	hypothetical protein [Dishui Lake virophage 5]	99	0	90.97
Lake Baikal virophage 13 Seq13_5	QIG59400.1	putative cysteine protease [Dishui Lake virophage 5]	99	0	85.68
Lake Baikal virophage 13 Seq13_6	ARF11869.1	hypothetical protein Klosneuvirus_3_4 [Klosneuvirus KNV1]	50	0.016	39.34	Nucleocytoviricota
Lake Baikal virophage 13 Seq13_7		No hit
Lake Baikal virophage 13 Seq13_8		No hit
Lake Baikal virophage 13 Seq13_9	QIG59399.1	hypothetical protein [Dishui Lake virophage 5]	99	1e-71	97.27
Lake Baikal virophage 13 Seq13_10	QIG59398.1	hypothetical protein [Dishui Lake virophage 5]	94	1e-133	93.24
Lake Baikal virophage 13 Seq13_11	QIG59397.1	putative packaging ATPase [Dishui Lake virophage 5]	99	0	96.44
Lake Baikal virophage 13 Seq13_12	QIG59412.1	hypothetical protein [Dishui Lake virophage 5]	99	0	91.21
Lake Baikal virophage 13 Seq13_13	QIG59411.1	hypothetical protein [Dishui Lake virophage 5]	99	0	74.14
Lake Baikal virophage 13 Seq13_14		No hit
Lake Baikal virophage 13 Seq13_15	QIG59410.1	hypothetical protein [Dishui Lake virophage 5]	99	0	71.92
Lake Baikal virophage 13 Seq13_16		No hit
Lake Baikal virophage 13 Seq13_17		No hit
Lake Baikal virophage 13 Seq13_18	AMF83737.1	putative major capsid protein [Dishui Lake virophage]	99	0	90.09
Lake Baikal virophage 13 Seq13_19	QIG59424.1	putative minor capsid protein [Dishui Lake virophage 8]	99	0	94.86
Lake Baikal virophage 13 Seq13_20		No hit
Lake Baikal virophage 13 Seq13_21		No hit
Lake Baikal virophage 13 Seq13_22	ULY68433.1	hypothetical protein [Chlorella virophage]	99	4e-86	43.45
Lake Baikal virophage 13 Seq13_23	QIG59406.1	hypothetical protein [Dishui Lake virophage 5]	99	1e-138	88.68
Lake Baikal virophage 13 Seq13_24	QIG59421.1	putative collagen triple helix repeat-containing protein [Dishui Lake virophage 8]	69	1e-14	34.67
Lake Baikal virophage 14 Seq14_1	UZT28860.1	ribonucleoside-diphosphate reductase smallsubunit [Nucleocytoviricota sp.]	93	2e-87	65.31	Nucleocytoviricota
Lake Baikal virophage 14 Seq14_2	MDB4352061.1	class I SAM-dependent methyltransferase [Porticoccaceae bacterium]	91	2e-73	46.74	Bacteria
Lake Baikal virophage 14 Seq14_3		No hit
Lake Baikal virophage 14 Seq14_4		No hit
Lake Baikal virophage 14 Seq14_5	NDB86429.1	hypothetical protein [Alphaproteobacteria bacterium]	61	9e-18	37.86	Bacteria	MAG
Lake Baikal virophage 14 Seq14_6		No hit
Lake Baikal virophage 14 Seq14_7		No hit
Lake Baikal virophage 14 Seq14_8		No hit
Lake Baikal virophage 14 Seq14_9		No hit
Lake Baikal virophage 14 Seq14_10	YP_009177818.1	putative primase-helicase [Yellowstone Lake virophage 6]	58	2e-98	38.07
Lake Baikal virophage 14 Seq14_11	AIF72191.1	hypothetical protein QLV_25 [Qinghai Lake virophage]	76	2e-28	32.47
Lake Baikal virophage 14 Seq14_12	QIG59341.1	putative FtsK-HerA family ATPase [Dishui Lake virophage 2]	99	4e-99	56.59
Lake Baikal virophage 14 Seq14_13	QIG59349.1	hypothetical protein [Dishui Lake virophage 2]	42	1e-25	39.6
Lake Baikal virophage 14 Seq14_14		No hit
Lake Baikal virophage 14 Seq14_15		No hit
Lake Baikal virophage 14 Seq14_16	NBP02243.1	hypothetical protein [Pseudomonadota bacterium]	13	0.01	52.54	Bacteria	MAG
Lake Baikal virophage 14 Seq14_17		No hit
Lake Baikal virophage 14 Seq14_18	AIF72183.1	putative major capsid protein [Qinghai Lake virophage]	99	0	50.17
Lake Baikal virophage 14 Seq14_19	AIF72184.1	putative minor capsid protein [Qinghai Lake virophage]	96	4e-89	44.68
Lake Baikal virophage 14 Seq14_20		No hit
Lake Baikal virophage 14 Seq14_21	AIF72173.1	hypothetical protein QLV_07 [Qinghai Lake virophage]	92	7e-26	44.85
Lake Baikal virophage 14 Seq14_22	QIG59347.1	putative cysteine protease [Dishui Lake virophage 2]	94	9e-47	46.96
Lake Baikal virophage 14 Seq14_23	QIG59346.1	hypothetical protein [Dishui Lake virophage 2]	96	2e-73	46.71
Lake Baikal virophage 14 Seq14_24	QIG59344.1	glycoprotein repeat domain-containing protein [Dishui Lake virophage 2]	16	7e-06	32.63
Lake Baikal virophage 14 Seq14_25	NBS67522.1	hypothetical protein [bacterium]	89	0.003	29.85	Bacteria	MAG
Lake Baikal virophage 14 Seq14_26	CAI8390149.1	Uncharacterised protein [Owenweeksia sp. TMED14]	99	3e-89	73.94	Bacteria	MAG
Lake Baikal virophage 14 Seq14_27	NBX27483.1	hypothetical protein [Chitinophagia bacterium]	98	2e-31	58.06	Bacteria	MAG
Lake Baikal virophage 14 Seq14_28	MDH5582081.1	ribonucleotide-diphosphate reductase subunit beta [Bdellovibrionales bacterium]	100	1e-54	63.57	Bacteria	MAG
Lake Baikal virophage 15 Seq15_1		No hit
Lake Baikal virophage 15 Seq15_2	MBE5741016.1	hypothetical protein [Clostridiales bacterium]	17	3e-05	42.86	Bacteria	MAG
Lake Baikal virophage 15 Seq15_3		No hit
Lake Baikal virophage 15 Seq15_4	QIG59358.1	hypothetical protein [Dishui Lake virophage 2]	97	3e-28	57.29
Lake Baikal virophage 15 Seq15_5	MCX6749161.1	hypothetical protein [Candidatus Pacearchaeota archaeon]	97	5e-38	72.41	Archaea	MAG
Lake Baikal virophage 15 Seq15_6	YP_009177835.1	hypothetical protein ASQ68_gp20 [Yellowstone Lake virophage 6]	78	3e-39	45.45
Lake Baikal virophage 15 Seq15_7	QIG59352.1	putative minor capsid protein [Dishui Lake virophage 2]	99	7e-115	47.1
Lake Baikal virophage 15 Seq15_8	QIG59351.1	putative major capsid protein [Dishui Lake virophage 2]	97	2e-164	48.73
Lake Baikal virophage 15 Seq15_9	WP_105774808.1	HNH endonuclease [Burkholderia cepacia complex]	96	1e-14	36.14	Bacteria
Lake Baikal virophage 15 Seq15_10	QIG59350.1	hypothetical protein [Dishui Lake virophage 2]	78	5e-06	31.35
Lake Baikal virophage 15 Seq15_11		No hit
Lake Baikal virophage 15 Seq15_12	QIG59341.1	putative FtsK-HerA family ATPase [Dishui Lake virophage 2]	91	2e-84	55.98
Lake Baikal virophage 15 Seq15_13	QIG59359.1	hypothetical protein [Dishui Lake virophage 2]	84	2e-60	41.87
Lake Baikal virophage 15 Seq15_14		No hit
Lake Baikal virophage 15 Seq15_15	QIG59346.1	hypothetical protein [Dishui Lake virophage 2]	94	4e-44	38.82
Lake Baikal virophage 15 Seq15_16		No hit
Lake Baikal virophage 15 Seq15_17		No hit
Lake Baikal virophage 15 Seq15_18	YP_009174912.1	hypothetical protein AR679_gp226 [Yellowstone lake phycodnavirus 1]	83	5e-09	26.35
Lake Baikal virophage 15 Seq15_19	QIG59347.1	putative cysteine protease [Dishui Lake virophage 2]	85	2e-25	38.36
Lake Baikal virophage 15 Seq15_20	NIQ16854.1	hypothetical protein [Candidatus Dadabacteria bacterium]	25	0.0002	54.55	Bacteria	MAG
Lake Baikal virophage 15 Seq15_21		No hit
Lake Baikal virophage 15 Seq15_22	MAZ85834.1	hypothetical protein [Hoeflea sp.]	42	0.0007	25	Bacteria	MAG
Lake Baikal virophage 15 Seq15_23		No hit
Lake Baikal virophage 15 Seq15_24		No hit
Lake Baikal virophage 15 Seq15_25		No hit
Lake Baikal virophage 15 Seq15_26	YP_009177818.1	putative primase-helicase [Yellowstone Lake virophage 6]	63	3e-73	36.61
Lake Baikal virophage 15 Seq15_27		No hit
Lake Baikal virophage 16 Seq16_1	MDU7536700.1	DNA adenine methylase [Peptostreptococcaceae bacterium]	95	5e-39	37.35	Bacteria	MAG
Lake Baikal virophage 16 Seq16_2	YP_009177798.1	hypothetical protein ASQ69_gp15 [Yellowstone Lake virophage 5]	98	4e-82	43.49
Lake Baikal virophage 16 Seq16_3	MCX6968127.1	response regulator [Verrucomicrobiota bacterium]	17	4e-08	52.94	Bacteria	MAG
Lake Baikal virophage 16 Seq16_4	WP_063347024.1	hypothetical protein [Streptomyces sp. MJM8645]	20	0.008	31.48	Bacteria
Lake Baikal virophage 16 Seq16_5	QIG59449.1	hypothetical protein [Dishui Lake virophage 7]	15	2e-09	28.83
Lake Baikal virophage 16 Seq16_6	YP_009177790.1	hypothetical protein ASQ69_gp07 [Yellowstone Lake virophage 5]	99	4e-19	36.99
Lake Baikal virophage 16 Seq16_7	YP_009177784.1	putative packaging ATPase [Yellowstone Lake virophage 5]	83	7e-70	49.31
Lake Baikal virophage 16 Seq16_8	YP_009177789.1	hypothetical protein ASQ69_gp06 [Yellowstone Lake virophage 5]	95	3e-34	29.17
Lake Baikal virophage 16 Seq16_9	AYR04581.1	hypothetical protein [Chrysochromulina parva virophage Curly]	97	2e-91	74.18
Lake Baikal virophage 16 Seq16_10		No hit
Lake Baikal virophage 16 Seq16_11	DAC81537.1	TPA: S3H [Capsaspora MELD virus 2]	76	3e-42	29.7	Viruses
Lake Baikal virophage 16 Seq16_12	ARF12292.1	hypothetical protein Klosneuvirus_4_107 [Klosneuvirus KNV1]	50	4e-05	36.59	Nucleocytoviricota
Lake Baikal virophage 16 Seq16_13	QIG59399.1	hypothetical protein [Dishui Lake virophage 5]	99	8e-35	57.63
Lake Baikal virophage 16 Seq16_14	WP_123811002.1	DUF6385 domain-containing protein [Hydrogenoanaerobacterium saccharovorans]	56	4e-08	31.31	Bacteria
Lake Baikal virophage 16 Seq16_15	YP_009177804.1	putative major capsid protein [Yellowstone Lake virophage 5]	89	3e-154	44.54
Lake Baikal virophage 16 Seq16_16	YP_009177803.1	putative minor capsid protein [Yellowstone Lake virophage 5]	96	1e-69	34.54
Lake Baikal virophage 16 Seq16_17	YP_009177802.1	putative cysteine protease [Yellowstone Lake virophage 5]	47	3e-30	38.95
Lake Baikal virophage 16 Seq16_18		No hit
